# Supplementary material for: Halide perovskites as disposable epitaxial templates for the phase-selective synthesis of lead sulfochloride nanocrystals
Source: Nat Commun. 2022 Jul 8;13:3976. doi: 10.1038/s41467-022-31699-1 (PMC9270429; doi:10.1038/s41467-022-31699-1)
Supplement: Supplementary file 2 — Supplementary Data 1 [file 41467_2022_31699_MOESM2_ESM.txt]

1338
Cesium lead(II) trichloride
Cs    0.000000   11.210000    0.000000
Cs    0.000000   11.210000    5.605000
Cs    0.000000   11.210000   11.210000
Cs    0.000000   11.210000   16.815000
Cs    0.000000   11.210000   22.420000
Cs    0.000000   11.210000   28.025000
Cs    0.000000   16.815000    0.000000
Cs    0.000000   16.815000    5.605000
Cs    0.000000   16.815000   11.210000
Cs    0.000000   16.815000   16.815000
Cs    0.000000   16.815000   22.420000
Cs    0.000000   16.815000   28.025000
Cs    0.000000   22.420000    0.000000
Cs    0.000000   22.420000    5.605000
Cs    0.000000   22.420000   11.210000
Cs    0.000000   22.420000   16.815000
Cs    0.000000   22.420000   22.420000
Cs    0.000000   22.420000   28.025000
Cs    0.000000   28.025000    0.000000
Cs    0.000000   28.025000    5.605000
Cs    0.000000   28.025000   11.210000
Cs    0.000000   28.025000   16.815000
Cs    0.000000   28.025000   22.420000
Cs    0.000000   28.025000   28.025000
Cs    5.605000   11.210000    0.000000
Cs    5.605000   11.210000    5.605000
Cs    5.605000   11.210000   11.210000
Cs    5.605000   11.210000   16.815000
Cs    5.605000   11.210000   22.420000
Cs    5.605000   11.210000   28.025000
Cs    5.605000   16.815000    0.000000
Cs    5.605000   16.815000    5.605000
Cs    5.605000   16.815000   11.210000
Cs    5.605000   16.815000   16.815000
Cs    5.605000   16.815000   22.420000
Cs    5.605000   16.815000   28.025000
Cs    5.605000   22.420000    0.000000
Cs    5.605000   22.420000    5.605000
Cs    5.605000   22.420000   11.210000
Cs    5.605000   22.420000   16.815000
Cs    5.605000   22.420000   22.420000
Cs    5.605000   22.420000   28.025000
Cs    5.605000   28.025000    0.000000
Cs    5.605000   28.025000    5.605000
Cs    5.605000   28.025000   11.210000
Cs    5.605000   28.025000   16.815000
Cs    5.605000   28.025000   22.420000
Cs    5.605000   28.025000   28.025000
Cs   11.210000   11.210000    0.000000
Cs   11.210000   11.210000    5.605000
Cs   11.210000   11.210000   11.210000
Cs   11.210000   11.210000   16.815000
Cs   11.210000   11.210000   22.420000
Cs   11.210000   11.210000   28.025000
Cs   11.210000   16.815000    0.000000
Cs   11.210000   16.815000    5.605000
Cs   11.210000   16.815000   11.210000
Cs   11.210000   16.815000   16.815000
Cs   11.210000   16.815000   22.420000
Cs   11.210000   16.815000   28.025000
Cs   11.210000   22.420000    0.000000
Cs   11.210000   22.420000    5.605000
Cs   11.210000   22.420000   11.210000
Cs   11.210000   22.420000   16.815000
Cs   11.210000   22.420000   22.420000
Cs   11.210000   22.420000   28.025000
Cs   11.210000   28.025000    0.000000
Cs   11.210000   28.025000    5.605000
Cs   11.210000   28.025000   11.210000
Cs   11.210000   28.025000   16.815000
Cs   11.210000   28.025000   22.420000
Cs   11.210000   28.025000   28.025000
Cs   16.815000   11.210000    0.000000
Cs   16.815000   11.210000    5.605000
Cs   16.815000   11.210000   11.210000
Cs   16.815000   11.210000   16.815000
Cs   16.815000   11.210000   22.420000
Cs   16.815000   11.210000   28.025000
Cs   16.815000   16.815000    0.000000
Cs   16.815000   16.815000    5.605000
Cs   16.815000   16.815000   11.210000
Cs   16.815000   16.815000   16.815000
Cs   16.815000   16.815000   22.420000
Cs   16.815000   16.815000   28.025000
Cs   16.815000   22.420000    0.000000
Cs   16.815000   22.420000    5.605000
Cs   16.815000   22.420000   11.210000
Cs   16.815000   22.420000   16.815000
Cs   16.815000   22.420000   22.420000
Cs   16.815000   22.420000   28.025000
Cs   16.815000   28.025000    0.000000
Cs   16.815000   28.025000    5.605000
Cs   16.815000   28.025000   11.210000
Cs   16.815000   28.025000   16.815000
Cs   16.815000   28.025000   22.420000
Cs   16.815000   28.025000   28.025000
Cs   22.420000   11.210000    0.000000
Cs   22.420000   11.210000    5.605000
Cs   22.420000   11.210000   11.210000
Cs   22.420000   11.210000   16.815000
Cs   22.420000   11.210000   22.420000
Cs   22.420000   11.210000   28.025000
Cs   22.420000   16.815000    0.000000
Cs   22.420000   16.815000    5.605000
Cs   22.420000   16.815000   11.210000
Cs   22.420000   16.815000   16.815000
Cs   22.420000   16.815000   22.420000
Cs   22.420000   16.815000   28.025000
Cs   22.420000   22.420000    0.000000
Cs   22.420000   22.420000    5.605000
Cs   22.420000   22.420000   11.210000
Cs   22.420000   22.420000   16.815000
Cs   22.420000   22.420000   22.420000
Cs   22.420000   22.420000   28.025000
Cs   22.420000   28.025000    0.000000
Cs   22.420000   28.025000    5.605000
Cs   22.420000   28.025000   11.210000
Cs   22.420000   28.025000   16.815000
Cs   22.420000   28.025000   22.420000
Cs   22.420000   28.025000   28.025000
Cs   28.025000   11.210000    0.000000
Cs   28.025000   11.210000    5.605000
Cs   28.025000   11.210000   11.210000
Cs   28.025000   11.210000   16.815000
Cs   28.025000   11.210000   22.420000
Cs   28.025000   11.210000   28.025000
Cs   28.025000   16.815000    0.000000
Cs   28.025000   16.815000    5.605000
Cs   28.025000   16.815000   11.210000
Cs   28.025000   16.815000   16.815000
Cs   28.025000   16.815000   22.420000
Cs   28.025000   16.815000   28.025000
Cs   28.025000   22.420000    0.000000
Cs   28.025000   22.420000    5.605000
Cs   28.025000   22.420000   11.210000
Cs   28.025000   22.420000   16.815000
Cs   28.025000   22.420000   22.420000
Cs   28.025000   22.420000   28.025000
Cs   28.025000   28.025000    0.000000
Cs   28.025000   28.025000    5.605000
Cs   28.025000   28.025000   11.210000
Cs   28.025000   28.025000   16.815000
Cs   28.025000   28.025000   22.420000
Cs   28.025000   28.025000   28.025000
Pb    2.802500   14.012500    2.802500
Pb    2.802500   14.012500    8.407500
Pb    2.802500   14.012500   14.012500
Pb    2.802500   14.012500   19.617500
Pb    2.802500   14.012500   25.222500
Pb    2.802500   19.617500    2.802500
Pb    2.802500   19.617500    8.407500
Pb    2.802500   19.617500   14.012500
Pb    2.802500   19.617500   19.617500
Pb    2.802500   19.617500   25.222500
Pb    2.802500   25.222500    2.802500
Pb    2.802500   25.222500    8.407500
Pb    2.802500   25.222500   14.012500
Pb    2.802500   25.222500   19.617500
Pb    2.802500   25.222500   25.222500
Pb    2.802500   30.827500    2.802500
Pb    2.802500   30.827500    8.407500
Pb    2.802500   30.827500   14.012500
Pb    2.802500   30.827500   19.617500
Pb    2.802500   30.827500   25.222500
Pb    8.407500   14.012500    2.802500
Pb    8.407500   14.012500    8.407500
Pb    8.407500   14.012500   14.012500
Pb    8.407500   14.012500   19.617500
Pb    8.407500   14.012500   25.222500
Pb    8.407500   19.617500    2.802500
Pb    8.407500   19.617500    8.407500
Pb    8.407500   19.617500   14.012500
Pb    8.407500   19.617500   19.617500
Pb    8.407500   19.617500   25.222500
Pb    8.407500   25.222500    2.802500
Pb    8.407500   25.222500    8.407500
Pb    8.407500   25.222500   14.012500
Pb    8.407500   25.222500   19.617500
Pb    8.407500   25.222500   25.222500
Pb    8.407500   30.827500    2.802500
Pb    8.407500   30.827500    8.407500
Pb    8.407500   30.827500   14.012500
Pb    8.407500   30.827500   19.617500
Pb    8.407500   30.827500   25.222500
Pb   14.012500   14.012500    2.802500
Pb   14.012500   14.012500    8.407500
Pb   14.012500   14.012500   14.012500
Pb   14.012500   14.012500   19.617500
Pb   14.012500   14.012500   25.222500
Pb   14.012500   19.617500    2.802500
Pb   14.012500   19.617500    8.407500
Pb   14.012500   19.617500   14.012500
Pb   14.012500   19.617500   19.617500
Pb   14.012500   19.617500   25.222500
Pb   14.012500   25.222500    2.802500
Pb   14.012500   25.222500    8.407500
Pb   14.012500   25.222500   14.012500
Pb   14.012500   25.222500   19.617500
Pb   14.012500   25.222500   25.222500
Pb   14.012500   30.827500    2.802500
Pb   14.012500   30.827500    8.407500
Pb   14.012500   30.827500   14.012500
Pb   14.012500   30.827500   19.617500
Pb   14.012500   30.827500   25.222500
Pb   19.617500   14.012500    2.802500
Pb   19.617500   14.012500    8.407500
Pb   19.617500   14.012500   14.012500
Pb   19.617500   14.012500   19.617500
Pb   19.617500   14.012500   25.222500
Pb   19.617500   19.617500    2.802500
Pb   19.617500   19.617500    8.407500
Pb   19.617500   19.617500   14.012500
Pb   19.617500   19.617500   19.617500
Pb   19.617500   19.617500   25.222500
Pb   19.617500   25.222500    2.802500
Pb   19.617500   25.222500    8.407500
Pb   19.617500   25.222500   14.012500
Pb   19.617500   25.222500   19.617500
Pb   19.617500   25.222500   25.222500
Pb   19.617500   30.827500    2.802500
Pb   19.617500   30.827500    8.407500
Pb   19.617500   30.827500   14.012500
Pb   19.617500   30.827500   19.617500
Pb   19.617500   30.827500   25.222500
Pb   25.222500   14.012500    2.802500
Pb   25.222500   14.012500    8.407500
Pb   25.222500   14.012500   14.012500
Pb   25.222500   14.012500   19.617500
Pb   25.222500   14.012500   25.222500
Pb   25.222500   19.617500    2.802500
Pb   25.222500   19.617500    8.407500
Pb   25.222500   19.617500   14.012500
Pb   25.222500   19.617500   19.617500
Pb   25.222500   19.617500   25.222500
Pb   25.222500   25.222500    2.802500
Pb   25.222500   25.222500    8.407500
Pb   25.222500   25.222500   14.012500
Pb   25.222500   25.222500   19.617500
Pb   25.222500   25.222500   25.222500
Pb   25.222500   30.827500    2.802500
Pb   25.222500   30.827500    8.407500
Pb   25.222500   30.827500   14.012500
Pb   25.222500   30.827500   19.617500
Pb   25.222500   30.827500   25.222500
Cl    0.000000   14.012500    2.802500
Cl    0.000000   14.012500    8.407500
Cl    0.000000   14.012500   14.012500
Cl    0.000000   14.012500   19.617500
Cl    0.000000   14.012500   25.222500
Cl    0.000000   19.617500    2.802500
Cl    0.000000   19.617500    8.407500
Cl    0.000000   19.617500   14.012500
Cl    0.000000   19.617500   19.617500
Cl    0.000000   19.617500   25.222500
Cl    0.000000   25.222500    2.802500
Cl    0.000000   25.222500    8.407500
Cl    0.000000   25.222500   14.012500
Cl    0.000000   25.222500   19.617500
Cl    0.000000   25.222500   25.222500
Cl    0.000000   30.827500    2.802500
Cl    0.000000   30.827500    8.407500
Cl    0.000000   30.827500   14.012500
Cl    0.000000   30.827500   19.617500
Cl    0.000000   30.827500   25.222500
Cl    5.605000   14.012500    2.802500
Cl    5.605000   14.012500    8.407500
Cl    5.605000   14.012500   14.012500
Cl    5.605000   14.012500   19.617500
Cl    5.605000   14.012500   25.222500
Cl    5.605000   19.617500    2.802500
Cl    5.605000   19.617500    8.407500
Cl    5.605000   19.617500   14.012500
Cl    5.605000   19.617500   19.617500
Cl    5.605000   19.617500   25.222500
Cl    5.605000   25.222500    2.802500
Cl    5.605000   25.222500    8.407500
Cl    5.605000   25.222500   14.012500
Cl    5.605000   25.222500   19.617500
Cl    5.605000   25.222500   25.222500
Cl    5.605000   30.827500    2.802500
Cl    5.605000   30.827500    8.407500
Cl    5.605000   30.827500   14.012500
Cl    5.605000   30.827500   19.617500
Cl    5.605000   30.827500   25.222500
Cl   11.210000   14.012500    2.802500
Cl   11.210000   14.012500    8.407500
Cl   11.210000   14.012500   14.012500
Cl   11.210000   14.012500   19.617500
Cl   11.210000   14.012500   25.222500
Cl   11.210000   19.617500    2.802500
Cl   11.210000   19.617500    8.407500
Cl   11.210000   19.617500   14.012500
Cl   11.210000   19.617500   19.617500
Cl   11.210000   19.617500   25.222500
Cl   11.210000   25.222500    2.802500
Cl   11.210000   25.222500    8.407500
Cl   11.210000   25.222500   14.012500
Cl   11.210000   25.222500   19.617500
Cl   11.210000   25.222500   25.222500
Cl   11.210000   30.827500    2.802500
Cl   11.210000   30.827500    8.407500
Cl   11.210000   30.827500   14.012500
Cl   11.210000   30.827500   19.617500
Cl   11.210000   30.827500   25.222500
Cl   16.815000   14.012500    2.802500
Cl   16.815000   14.012500    8.407500
Cl   16.815000   14.012500   14.012500
Cl   16.815000   14.012500   19.617500
Cl   16.815000   14.012500   25.222500
Cl   16.815000   19.617500    2.802500
Cl   16.815000   19.617500    8.407500
Cl   16.815000   19.617500   14.012500
Cl   16.815000   19.617500   19.617500
Cl   16.815000   19.617500   25.222500
Cl   16.815000   25.222500    2.802500
Cl   16.815000   25.222500    8.407500
Cl   16.815000   25.222500   14.012500
Cl   16.815000   25.222500   19.617500
Cl   16.815000   25.222500   25.222500
Cl   16.815000   30.827500    2.802500
Cl   16.815000   30.827500    8.407500
Cl   16.815000   30.827500   14.012500
Cl   16.815000   30.827500   19.617500
Cl   16.815000   30.827500   25.222500
Cl   22.420000   14.012500    2.802500
Cl   22.420000   14.012500    8.407500
Cl   22.420000   14.012500   14.012500
Cl   22.420000   14.012500   19.617500
Cl   22.420000   14.012500   25.222500
Cl   22.420000   19.617500    2.802500
Cl   22.420000   19.617500    8.407500
Cl   22.420000   19.617500   14.012500
Cl   22.420000   19.617500   19.617500
Cl   22.420000   19.617500   25.222500
Cl   22.420000   25.222500    2.802500
Cl   22.420000   25.222500    8.407500
Cl   22.420000   25.222500   14.012500
Cl   22.420000   25.222500   19.617500
Cl   22.420000   25.222500   25.222500
Cl   22.420000   30.827500    2.802500
Cl   22.420000   30.827500    8.407500
Cl   22.420000   30.827500   14.012500
Cl   22.420000   30.827500   19.617500
Cl   22.420000   30.827500   25.222500
Cl   28.025000   14.012500    2.802500
Cl   28.025000   14.012500    8.407500
Cl   28.025000   14.012500   14.012500
Cl   28.025000   14.012500   19.617500
Cl   28.025000   14.012500   25.222500
Cl   28.025000   19.617500    2.802500
Cl   28.025000   19.617500    8.407500
Cl   28.025000   19.617500   14.012500
Cl   28.025000   19.617500   19.617500
Cl   28.025000   19.617500   25.222500
Cl   28.025000   25.222500    2.802500
Cl   28.025000   25.222500    8.407500
Cl   28.025000   25.222500   14.012500
Cl   28.025000   25.222500   19.617500
Cl   28.025000   25.222500   25.222500
Cl   28.025000   30.827500    2.802500
Cl   28.025000   30.827500    8.407500
Cl   28.025000   30.827500   14.012500
Cl   28.025000   30.827500   19.617500
Cl   28.025000   30.827500   25.222500
Cl    2.802500   11.210000    2.802500
Cl    2.802500   11.210000    8.407500
Cl    2.802500   11.210000   14.012500
Cl    2.802500   11.210000   19.617500
Cl    2.802500   11.210000   25.222500
Cl    2.802500   16.815000    2.802500
Cl    2.802500   16.815000    8.407500
Cl    2.802500   16.815000   14.012500
Cl    2.802500   16.815000   19.617500
Cl    2.802500   16.815000   25.222500
Cl    2.802500   22.420000    2.802500
Cl    2.802500   22.420000    8.407500
Cl    2.802500   22.420000   14.012500
Cl    2.802500   22.420000   19.617500
Cl    2.802500   22.420000   25.222500
Cl    2.802500   28.025000    2.802500
Cl    2.802500   28.025000    8.407500
Cl    2.802500   28.025000   14.012500
Cl    2.802500   28.025000   19.617500
Cl    2.802500   28.025000   25.222500
Cl    8.407500   11.210000    2.802500
Cl    8.407500   11.210000    8.407500
Cl    8.407500   11.210000   14.012500
Cl    8.407500   11.210000   19.617500
Cl    8.407500   11.210000   25.222500
Cl    8.407500   16.815000    2.802500
Cl    8.407500   16.815000    8.407500
Cl    8.407500   16.815000   14.012500
Cl    8.407500   16.815000   19.617500
Cl    8.407500   16.815000   25.222500
Cl    8.407500   22.420000    2.802500
Cl    8.407500   22.420000    8.407500
Cl    8.407500   22.420000   14.012500
Cl    8.407500   22.420000   19.617500
Cl    8.407500   22.420000   25.222500
Cl    8.407500   28.025000    2.802500
Cl    8.407500   28.025000    8.407500
Cl    8.407500   28.025000   14.012500
Cl    8.407500   28.025000   19.617500
Cl    8.407500   28.025000   25.222500
Cl   14.012500   11.210000    2.802500
Cl   14.012500   11.210000    8.407500
Cl   14.012500   11.210000   14.012500
Cl   14.012500   11.210000   19.617500
Cl   14.012500   11.210000   25.222500
Cl   14.012500   16.815000    2.802500
Cl   14.012500   16.815000    8.407500
Cl   14.012500   16.815000   14.012500
Cl   14.012500   16.815000   19.617500
Cl   14.012500   16.815000   25.222500
Cl   14.012500   22.420000    2.802500
Cl   14.012500   22.420000    8.407500
Cl   14.012500   22.420000   14.012500
Cl   14.012500   22.420000   19.617500
Cl   14.012500   22.420000   25.222500
Cl   14.012500   28.025000    2.802500
Cl   14.012500   28.025000    8.407500
Cl   14.012500   28.025000   14.012500
Cl   14.012500   28.025000   19.617500
Cl   14.012500   28.025000   25.222500
Cl   19.617500   11.210000    2.802500
Cl   19.617500   11.210000    8.407500
Cl   19.617500   11.210000   14.012500
Cl   19.617500   11.210000   19.617500
Cl   19.617500   11.210000   25.222500
Cl   19.617500   16.815000    2.802500
Cl   19.617500   16.815000    8.407500
Cl   19.617500   16.815000   14.012500
Cl   19.617500   16.815000   19.617500
Cl   19.617500   16.815000   25.222500
Cl   19.617500   22.420000    2.802500
Cl   19.617500   22.420000    8.407500
Cl   19.617500   22.420000   14.012500
Cl   19.617500   22.420000   19.617500
Cl   19.617500   22.420000   25.222500
Cl   19.617500   28.025000    2.802500
Cl   19.617500   28.025000    8.407500
Cl   19.617500   28.025000   14.012500
Cl   19.617500   28.025000   19.617500
Cl   19.617500   28.025000   25.222500
Cl   25.222500   11.210000    2.802500
Cl   25.222500   11.210000    8.407500
Cl   25.222500   11.210000   14.012500
Cl   25.222500   11.210000   19.617500
Cl   25.222500   11.210000   25.222500
Cl   25.222500   16.815000    2.802500
Cl   25.222500   16.815000    8.407500
Cl   25.222500   16.815000   14.012500
Cl   25.222500   16.815000   19.617500
Cl   25.222500   16.815000   25.222500
Cl   25.222500   22.420000    2.802500
Cl   25.222500   22.420000    8.407500
Cl   25.222500   22.420000   14.012500
Cl   25.222500   22.420000   19.617500
Cl   25.222500   22.420000   25.222500
Cl   25.222500   28.025000    2.802500
Cl   25.222500   28.025000    8.407500
Cl   25.222500   28.025000   14.012500
Cl   25.222500   28.025000   19.617500
Cl   25.222500   28.025000   25.222500
Cl    2.802500   14.012500    0.000000
Cl    2.802500   14.012500    5.605000
Cl    2.802500   14.012500   11.210000
Cl    2.802500   14.012500   16.815000
Cl    2.802500   14.012500   22.420000
Cl    2.802500   14.012500   28.025000
Cl    2.802500   19.617500    0.000000
Cl    2.802500   19.617500    5.605000
Cl    2.802500   19.617500   11.210000
Cl    2.802500   19.617500   16.815000
Cl    2.802500   19.617500   22.420000
Cl    2.802500   19.617500   28.025000
Cl    2.802500   25.222500    0.000000
Cl    2.802500   25.222500    5.605000
Cl    2.802500   25.222500   11.210000
Cl    2.802500   25.222500   16.815000
Cl    2.802500   25.222500   22.420000
Cl    2.802500   25.222500   28.025000
Cl    2.802500   30.827500    0.000000
Cl    2.802500   30.827500    5.605000
Cl    2.802500   30.827500   11.210000
Cl    2.802500   30.827500   16.815000
Cl    2.802500   30.827500   22.420000
Cl    2.802500   30.827500   28.025000
Cl    8.407500   14.012500    0.000000
Cl    8.407500   14.012500    5.605000
Cl    8.407500   14.012500   11.210000
Cl    8.407500   14.012500   16.815000
Cl    8.407500   14.012500   22.420000
Cl    8.407500   14.012500   28.025000
Cl    8.407500   19.617500    0.000000
Cl    8.407500   19.617500    5.605000
Cl    8.407500   19.617500   11.210000
Cl    8.407500   19.617500   16.815000
Cl    8.407500   19.617500   22.420000
Cl    8.407500   19.617500   28.025000
Cl    8.407500   25.222500    0.000000
Cl    8.407500   25.222500    5.605000
Cl    8.407500   25.222500   11.210000
Cl    8.407500   25.222500   16.815000
Cl    8.407500   25.222500   22.420000
Cl    8.407500   25.222500   28.025000
Cl    8.407500   30.827500    0.000000
Cl    8.407500   30.827500    5.605000
Cl    8.407500   30.827500   11.210000
Cl    8.407500   30.827500   16.815000
Cl    8.407500   30.827500   22.420000
Cl    8.407500   30.827500   28.025000
Cl   14.012500   14.012500    0.000000
Cl   14.012500   14.012500    5.605000
Cl   14.012500   14.012500   11.210000
Cl   14.012500   14.012500   16.815000
Cl   14.012500   14.012500   22.420000
Cl   14.012500   14.012500   28.025000
Cl   14.012500   19.617500    0.000000
Cl   14.012500   19.617500    5.605000
Cl   14.012500   19.617500   11.210000
Cl   14.012500   19.617500   16.815000
Cl   14.012500   19.617500   22.420000
Cl   14.012500   19.617500   28.025000
Cl   14.012500   25.222500    0.000000
Cl   14.012500   25.222500    5.605000
Cl   14.012500   25.222500   11.210000
Cl   14.012500   25.222500   16.815000
Cl   14.012500   25.222500   22.420000
Cl   14.012500   25.222500   28.025000
Cl   14.012500   30.827500    0.000000
Cl   14.012500   30.827500    5.605000
Cl   14.012500   30.827500   11.210000
Cl   14.012500   30.827500   16.815000
Cl   14.012500   30.827500   22.420000
Cl   14.012500   30.827500   28.025000
Cl   19.617500   14.012500    0.000000
Cl   19.617500   14.012500    5.605000
Cl   19.617500   14.012500   11.210000
Cl   19.617500   14.012500   16.815000
Cl   19.617500   14.012500   22.420000
Cl   19.617500   14.012500   28.025000
Cl   19.617500   19.617500    0.000000
Cl   19.617500   19.617500    5.605000
Cl   19.617500   19.617500   11.210000
Cl   19.617500   19.617500   16.815000
Cl   19.617500   19.617500   22.420000
Cl   19.617500   19.617500   28.025000
Cl   19.617500   25.222500    0.000000
Cl   19.617500   25.222500    5.605000
Cl   19.617500   25.222500   11.210000
Cl   19.617500   25.222500   16.815000
Cl   19.617500   25.222500   22.420000
Cl   19.617500   25.222500   28.025000
Cl   19.617500   30.827500    0.000000
Cl   19.617500   30.827500    5.605000
Cl   19.617500   30.827500   11.210000
Cl   19.617500   30.827500   16.815000
Cl   19.617500   30.827500   22.420000
Cl   19.617500   30.827500   28.025000
Cl   25.222500   14.012500    0.000000
Cl   25.222500   14.012500    5.605000
Cl   25.222500   14.012500   11.210000
Cl   25.222500   14.012500   16.815000
Cl   25.222500   14.012500   22.420000
Cl   25.222500   14.012500   28.025000
Cl   25.222500   19.617500    0.000000
Cl   25.222500   19.617500    5.605000
Cl   25.222500   19.617500   11.210000
Cl   25.222500   19.617500   16.815000
Cl   25.222500   19.617500   22.420000
Cl   25.222500   19.617500   28.025000
Cl   25.222500   25.222500    0.000000
Cl   25.222500   25.222500    5.605000
Cl   25.222500   25.222500   11.210000
Cl   25.222500   25.222500   16.815000
Cl   25.222500   25.222500   22.420000
Cl   25.222500   25.222500   28.025000
Cl   25.222500   30.827500    0.000000
Cl   25.222500   30.827500    5.605000
Cl   25.222500   30.827500   11.210000
Cl   25.222500   30.827500   16.815000
Cl   25.222500   30.827500   22.420000
Cl   25.222500   30.827500   28.025000
Pb    4.403288   43.852750   21.942455
Pb   10.008289   43.852750   27.547455
Pb    4.403288   43.852750   10.732455
Pb   10.008289   43.852750   16.337455
Pb   15.613289   43.852750   21.942455
Pb   21.218289   43.852750   27.547455
Pb   10.008289   43.852750    5.127454
Pb   15.613289   43.852750   10.732455
Pb   21.218289   43.852750   16.337455
Pb   26.823289   43.852750   21.942455
Pb   21.218289   43.852750    5.127454
Pb   26.823289   43.852750   10.732455
Pb    4.564712   36.676715   25.139546
Pb    4.564712   51.028785   25.139546
Pb    4.564712   36.676715   13.929546
Pb   10.169712   36.676715   19.534546
Pb   15.774712   36.676715   25.139546
Pb    4.564712   51.028785   13.929546
Pb   10.169712   51.028785   19.534546
Pb   15.774712   51.028785   25.139546
Pb    4.564712   36.676715    2.719546
Pb   10.169712   36.676715    8.324546
Pb   15.774712   36.676715   13.929546
Pb   21.379712   36.676715   19.534546
Pb   26.984712   36.676715   25.139546
Pb    4.564712   51.028785    2.719546
Pb   10.169712   51.028785    8.324546
Pb   15.774712   51.028785   13.929546
Pb   21.379712   51.028785   19.534546
Pb   26.984712   51.028785   25.139546
Pb   15.774712   36.676715    2.719546
Pb   21.379712   36.676715    8.324546
Pb   26.984712   36.676715   13.929546
Pb   15.774712   51.028785    2.719546
Pb   21.379712   51.028785    8.324546
Pb   26.984712   51.028785   13.929546
Pb   26.984712   36.676715    2.719546
Pb   26.984712   51.028785    2.719546
Pb    2.885454   36.676715   17.855289
Pb    8.490455   36.676715   23.460289
Pb    2.885454   51.028785   17.855289
Pb    8.490455   51.028785   23.460289
Pb    2.885454   36.676715    6.645288
Pb    8.490455   36.676715   12.250289
Pb   14.095455   36.676715   17.855289
Pb   19.700455   36.676715   23.460289
Pb    2.885454   51.028785    6.645288
Pb    8.490455   51.028785   12.250289
Pb   14.095455   51.028785   17.855289
Pb   19.700455   51.028785   23.460289
Pb    8.490455   36.676715    1.040288
Pb   14.095455   36.676715    6.645288
Pb   19.700455   36.676715   12.250289
Pb   25.305455   36.676715   17.855289
Pb    8.490455   51.028785    1.040288
Pb   14.095455   51.028785    6.645288
Pb   19.700455   51.028785   12.250289
Pb   25.305455   51.028785   17.855289
Pb   19.700455   36.676715    1.040288
Pb   25.305455   36.676715    6.645288
Pb   19.700455   51.028785    1.040288
Pb   25.305455   51.028785    6.645288
Pb    0.477546   43.852750   23.621712
Pb    0.477546   43.852750   12.411712
Pb    6.082546   43.852750   18.016712
Pb   11.687546   43.852750   23.621712
Pb    0.477546   43.852750    1.201712
Pb    6.082546   43.852750    6.806712
Pb   11.687546   43.852750   12.411712
Pb   17.292546   43.852750   18.016712
Pb   22.897546   43.852750   23.621712
Pb   11.687546   43.852750    1.201712
Pb   17.292546   43.852750    6.806712
Pb   22.897546   43.852750   12.411712
Pb   28.502546   43.852750   18.016712
Pb   22.897546   43.852750    1.201712
Pb   28.502546   43.852750    6.806712
Pb    0.149653   43.852750   19.994717
Pb    5.754654   43.852750   25.599717
Pb    0.149653   43.852750    8.784717
Pb    5.754654   43.852750   14.389717
Pb   11.359654   43.852750   19.994717
Pb   16.964654   43.852750   25.599717
Pb    5.754654   43.852750    3.179717
Pb   11.359654   43.852750    8.784717
Pb   16.964654   43.852750   14.389717
Pb   22.569654   43.852750   19.994717
Pb   28.174654   43.852750   25.599717
Pb   16.964654   43.852750    3.179717
Pb   22.569654   43.852750    8.784717
Pb   28.174654   43.852750   14.389717
Pb   28.174654   43.852750    3.179717
Pb    3.213347   36.676715   21.482284
Pb    8.818347   36.676715   27.087284
Pb    3.213347   51.028785   21.482284
Pb    8.818347   51.028785   27.087284
Pb    3.213347   36.676715   10.272284
Pb    8.818347   36.676715   15.877284
Pb   14.423347   36.676715   21.482284
Pb   20.028347   36.676715   27.087284
Pb    3.213347   51.028785   10.272284
Pb    8.818347   51.028785   15.877284
Pb   14.423347   51.028785   21.482284
Pb   20.028347   51.028785   27.087284
Pb    8.818347   36.676715    4.667284
Pb   14.423347   36.676715   10.272284
Pb   20.028347   36.676715   15.877284
Pb   25.633347   36.676715   21.482284
Pb    8.818347   51.028785    4.667284
Pb   14.423347   51.028785   10.272284
Pb   20.028347   51.028785   15.877284
Pb   25.633347   51.028785   21.482284
Pb   20.028347   36.676715    4.667284
Pb   25.633347   36.676715   10.272284
Pb   20.028347   51.028785    4.667284
Pb   25.633347   51.028785   10.272284
Pb    0.937717   36.676715   24.811654
Pb    0.937717   51.028785   24.811654
Pb    0.937717   36.676715   13.601654
Pb    6.542717   36.676715   19.206654
Pb   12.147717   36.676715   24.811654
Pb    0.937717   51.028785   13.601654
Pb    6.542717   51.028785   19.206654
Pb   12.147717   51.028785   24.811654
Pb    0.937717   36.676715    2.391653
Pb    6.542717   36.676715    7.996654
Pb   12.147717   36.676715   13.601654
Pb   17.752717   36.676715   19.206654
Pb   23.357717   36.676715   24.811654
Pb    0.937717   51.028785    2.391653
Pb    6.542717   51.028785    7.996654
Pb   12.147717   51.028785   13.601654
Pb   17.752717   51.028785   19.206654
Pb   23.357717   51.028785   24.811654
Pb   12.147717   36.676715    2.391653
Pb   17.752717   36.676715    7.996654
Pb   23.357717   36.676715   13.601654
Pb   12.147717   51.028785    2.391653
Pb   17.752717   51.028785    7.996654
Pb   23.357717   51.028785   13.601654
Pb   23.357717   36.676715    2.391653
Pb   23.357717   51.028785    2.391653
Pb    2.425284   43.852750   27.875347
Pb    2.425284   43.852750   16.665347
Pb    8.030284   43.852750   22.270347
Pb   13.635284   43.852750   27.875347
Pb    2.425284   43.852750    5.455347
Pb    8.030284   43.852750   11.060347
Pb   13.635284   43.852750   16.665347
Pb   19.240284   43.852750   22.270347
Pb   24.845284   43.852750   27.875347
Pb    8.030284   43.852750   -0.149653
Pb   13.635284   43.852750    5.455347
Pb   19.240284   43.852750   11.060347
Pb   24.845284   43.852750   16.665347
Pb   19.240284   43.852750   -0.149653
Pb   24.845284   43.852750    5.455347
Pb    3.160099   46.899694   18.944901
Pb    8.765099   46.899694   24.549901
Pb    3.160099   46.899694    7.734900
Pb    8.765099   46.899694   13.339900
Pb   14.370099   46.899694   18.944901
Pb   19.975099   46.899694   24.549901
Pb    8.765099   46.899694    2.129900
Pb   14.370099   46.899694    7.734900
Pb   19.975099   46.899694   13.339900
Pb   25.580099   46.899694   18.944901
Pb   19.975099   46.899694    2.129900
Pb   25.580099   46.899694    7.734900
Pb    0.202901   33.629770   22.532101
Pb    5.807901   33.629770   28.137101
Pb    0.202901   47.981840   22.532101
Pb    5.807901   47.981840   28.137101
Pb    0.202901   33.629770   11.322100
Pb    5.807901   33.629770   16.927100
Pb   11.412901   33.629770   22.532101
Pb   17.017902   33.629770   28.137101
Pb    0.202901   47.981840   11.322100
Pb    5.807901   47.981840   16.927100
Pb   11.412901   47.981840   22.532101
Pb   17.017902   47.981840   28.137101
Pb    0.202901   33.629770    0.112100
Pb    5.807901   33.629770    5.717100
Pb   11.412901   33.629770   11.322100
Pb   17.017902   33.629770   16.927100
Pb   22.622902   33.629770   22.532101
Pb   28.227902   33.629770   28.137101
Pb    0.202901   47.981840    0.112100
Pb    5.807901   47.981840    5.717100
Pb   11.412901   47.981840   11.322100
Pb   17.017902   47.981840   16.927100
Pb   22.622902   47.981840   22.532101
Pb   28.227902   47.981840   28.137101
Pb   11.412901   33.629770    0.112100
Pb   17.017902   33.629770    5.717100
Pb   22.622902   33.629770   11.322100
Pb   28.227902   33.629770   16.927100
Pb   11.412901   47.981840    0.112100
Pb   17.017902   47.981840    5.717100
Pb   22.622902   47.981840   11.322100
Pb   28.227902   47.981840   16.927100
Pb   22.622902   33.629770    0.112100
Pb   28.227902   33.629770    5.717100
Pb   22.622902   47.981840    0.112100
Pb   28.227902   47.981840    5.717100
Pb   -0.112100   33.629770   27.822100
Pb   -0.112100   47.981840   27.822100
Pb   -0.112100   33.629770   16.612099
Pb    5.492900   33.629770   22.217099
Pb   11.097900   33.629770   27.822100
Pb   -0.112100   47.981840   16.612099
Pb    5.492900   47.981840   22.217099
Pb   11.097900   47.981840   27.822100
Pb   -0.112100   33.629770    5.402099
Pb    5.492900   33.629770   11.007099
Pb   11.097900   33.629770   16.612099
Pb   16.702900   33.629770   22.217099
Pb   22.307901   33.629770   27.822100
Pb   -0.112100   47.981840    5.402099
Pb    5.492900   47.981840   11.007099
Pb   11.097900   47.981840   16.612099
Pb   16.702900   47.981840   22.217099
Pb   22.307901   47.981840   27.822100
Pb    5.492900   33.629770   -0.202901
Pb   11.097900   33.629770    5.402099
Pb   16.702900   33.629770   11.007099
Pb   22.307901   33.629770   16.612099
Pb   27.912901   33.629770   22.217099
Pb    5.492900   47.981840   -0.202901
Pb   11.097900   47.981840    5.402099
Pb   16.702900   47.981840   11.007099
Pb   22.307901   47.981840   16.612099
Pb   27.912901   47.981840   22.217099
Pb   16.702900   33.629770   -0.202901
Pb   22.307901   33.629770    5.402099
Pb   27.912901   33.629770   11.007099
Pb   16.702900   47.981840   -0.202901
Pb   22.307901   47.981840    5.402099
Pb   27.912901   47.981840   11.007099
Pb   27.912901   33.629770   -0.202901
Pb   27.912901   47.981840   -0.202901
Pb    3.475100   46.899694   24.864902
Pb    3.475100   46.899694   13.654902
Pb    9.080100   46.899694   19.259902
Pb   14.685100   46.899694   24.864902
Pb    3.475100   46.899694    2.444901
Pb    9.080100   46.899694    8.049901
Pb   14.685100   46.899694   13.654902
Pb   20.290100   46.899694   19.259902
Pb   25.895101   46.899694   24.864902
Pb   14.685100   46.899694    2.444901
Pb   20.290100   46.899694    8.049901
Pb   25.895101   46.899694   13.654902
Pb   25.895101   46.899694    2.444901
Pb    0.202901   39.723659   22.532101
Pb    5.807901   39.723659   28.137101
Pb    0.202901   54.075729   22.532101
Pb    5.807901   54.075729   28.137101
Pb    0.202901   39.723659   11.322100
Pb    5.807901   39.723659   16.927100
Pb   11.412901   39.723659   22.532101
Pb   17.017902   39.723659   28.137101
Pb    0.202901   54.075729   11.322100
Pb    5.807901   54.075729   16.927100
Pb   11.412901   54.075729   22.532101
Pb   17.017902   54.075729   28.137101
Pb    0.202901   39.723659    0.112100
Pb    5.807901   39.723659    5.717100
Pb   11.412901   39.723659   11.322100
Pb   17.017902   39.723659   16.927100
Pb   22.622902   39.723659   22.532101
Pb   28.227902   39.723659   28.137101
Pb    0.202901   54.075729    0.112100
Pb    5.807901   54.075729    5.717100
Pb   11.412901   54.075729   11.322100
Pb   17.017902   54.075729   16.927100
Pb   22.622902   54.075729   22.532101
Pb   28.227902   54.075729   28.137101
Pb   11.412901   39.723659    0.112100
Pb   17.017902   39.723659    5.717100
Pb   22.622902   39.723659   11.322100
Pb   28.227902   39.723659   16.927100
Pb   11.412901   54.075729    0.112100
Pb   17.017902   54.075729    5.717100
Pb   22.622902   54.075729   11.322100
Pb   28.227902   54.075729   16.927100
Pb   22.622902   39.723659    0.112100
Pb   28.227902   39.723659    5.717100
Pb   22.622902   54.075729    0.112100
Pb   28.227902   54.075729    5.717100
Pb    3.160099   40.805805   18.944901
Pb    8.765099   40.805805   24.549901
Pb    3.160099   40.805805    7.734900
Pb    8.765099   40.805805   13.339900
Pb   14.370099   40.805805   18.944901
Pb   19.975099   40.805805   24.549901
Pb    8.765099   40.805805    2.129900
Pb   14.370099   40.805805    7.734900
Pb   19.975099   40.805805   13.339900
Pb   25.580099   40.805805   18.944901
Pb   19.975099   40.805805    2.129900
Pb   25.580099   40.805805    7.734900
Pb    3.475100   40.805805   24.864902
Pb    3.475100   40.805805   13.654902
Pb    9.080100   40.805805   19.259902
Pb   14.685100   40.805805   24.864902
Pb    3.475100   40.805805    2.444901
Pb    9.080100   40.805805    8.049901
Pb   14.685100   40.805805   13.654902
Pb   20.290100   40.805805   19.259902
Pb   25.895101   40.805805   24.864902
Pb   14.685100   40.805805    2.444901
Pb   20.290100   40.805805    8.049901
Pb   25.895101   40.805805   13.654902
Pb   25.895101   40.805805    2.444901
Pb   -0.112100   39.723659   27.822100
Pb   -0.112100   54.075729   27.822100
Pb   -0.112100   39.723659   16.612099
Pb    5.492900   39.723659   22.217099
Pb   11.097900   39.723659   27.822100
Pb   -0.112100   54.075729   16.612099
Pb    5.492900   54.075729   22.217099
Pb   11.097900   54.075729   27.822100
Pb   -0.112100   39.723659    5.402099
Pb    5.492900   39.723659   11.007099
Pb   11.097900   39.723659   16.612099
Pb   16.702900   39.723659   22.217099
Pb   22.307901   39.723659   27.822100
Pb   -0.112100   54.075729    5.402099
Pb    5.492900   54.075729   11.007099
Pb   11.097900   54.075729   16.612099
Pb   16.702900   54.075729   22.217099
Pb   22.307901   54.075729   27.822100
Pb    5.492900   39.723659   -0.202901
Pb   11.097900   39.723659    5.402099
Pb   16.702900   39.723659   11.007099
Pb   22.307901   39.723659   16.612099
Pb   27.912901   39.723659   22.217099
Pb    5.492900   54.075729   -0.202901
Pb   11.097900   54.075729    5.402099
Pb   16.702900   54.075729   11.007099
Pb   22.307901   54.075729   16.612099
Pb   27.912901   54.075729   22.217099
Pb   16.702900   39.723659   -0.202901
Pb   22.307901   39.723659    5.402099
Pb   27.912901   39.723659   11.007099
Pb   16.702900   54.075729   -0.202901
Pb   22.307901   54.075729    5.402099
Pb   27.912901   54.075729   11.007099
Pb   27.912901   39.723659   -0.202901
Pb   27.912901   54.075729   -0.202901
 S    3.239690   43.852750   19.079420
 S    8.844690   43.852750   24.684421
 S    3.239690   43.852750    7.869420
 S    8.844690   43.852750   13.474420
 S   14.449690   43.852750   19.079420
 S   20.054690   43.852750   24.684421
 S    8.844690   43.852750    2.264420
 S   14.449690   43.852750    7.869420
 S   20.054690   43.852750   13.474420
 S   25.659691   43.852750   19.079420
 S   20.054690   43.852750    2.264420
 S   25.659691   43.852750    7.869420
 S    0.123310   36.676715   22.397581
 S    5.728310   36.676715   28.002581
 S    0.123310   51.028785   22.397581
 S    5.728310   51.028785   28.002581
 S    0.123310   36.676715   11.187580
 S    5.728310   36.676715   16.792580
 S   11.333310   36.676715   22.397581
 S   16.938310   36.676715   28.002581
 S    0.123310   51.028785   11.187580
 S    5.728310   51.028785   16.792580
 S   11.333310   51.028785   22.397581
 S   16.938310   51.028785   28.002581
 S    0.123310   36.676715   -0.022420
 S    5.728310   36.676715    5.582580
 S   11.333310   36.676715   11.187580
 S   16.938310   36.676715   16.792580
 S   22.543311   36.676715   22.397581
 S   28.148311   36.676715   28.002581
 S    0.123310   51.028785   -0.022420
 S    5.728310   51.028785    5.582580
 S   11.333310   51.028785   11.187580
 S   16.938310   51.028785   16.792580
 S   22.543311   51.028785   22.397581
 S   28.148311   51.028785   28.002581
 S   11.333310   36.676715   -0.022420
 S   16.938310   36.676715    5.582580
 S   22.543311   36.676715   11.187580
 S   28.148311   36.676715   16.792580
 S   11.333310   51.028785   -0.022420
 S   16.938310   51.028785    5.582580
 S   22.543311   51.028785   11.187580
 S   28.148311   51.028785   16.792580
 S   22.543311   36.676715   -0.022420
 S   28.148311   36.676715    5.582580
 S   22.543311   51.028785   -0.022420
 S   28.148311   51.028785    5.582580
 S    0.022420   36.676715   27.901691
 S    0.022420   51.028785   27.901691
 S    0.022420   36.676715   16.691690
 S    5.627420   36.676715   22.296691
 S   11.232420   36.676715   27.901691
 S    0.022420   51.028785   16.691690
 S    5.627420   51.028785   22.296691
 S   11.232420   51.028785   27.901691
 S    0.022420   36.676715    5.481690
 S    5.627420   36.676715   11.086690
 S   11.232420   36.676715   16.691690
 S   16.837420   36.676715   22.296691
 S   22.442421   36.676715   27.901691
 S    0.022420   51.028785    5.481690
 S    5.627420   51.028785   11.086690
 S   11.232420   51.028785   16.691690
 S   16.837420   51.028785   22.296691
 S   22.442421   51.028785   27.901691
 S    5.627420   36.676715   -0.123310
 S   11.232420   36.676715    5.481690
 S   16.837420   36.676715   11.086690
 S   22.442421   36.676715   16.691690
 S   28.047421   36.676715   22.296691
 S    5.627420   51.028785   -0.123310
 S   11.232420   51.028785    5.481690
 S   16.837420   51.028785   11.086690
 S   22.442421   51.028785   16.691690
 S   28.047421   51.028785   22.296691
 S   16.837420   36.676715   -0.123310
 S   22.442421   36.676715    5.481690
 S   28.047421   36.676715   11.086690
 S   16.837420   51.028785   -0.123310
 S   22.442421   51.028785    5.481690
 S   28.047421   51.028785   11.086690
 S   28.047421   36.676715   -0.123310
 S   28.047421   51.028785   -0.123310
 S    3.340580   43.852750   24.785311
 S    3.340580   43.852750   13.575310
 S    8.945580   43.852750   19.180311
 S   14.550580   43.852750   24.785311
 S    3.340580   43.852750    2.365310
 S    8.945580   43.852750    7.970310
 S   14.550580   43.852750   13.575310
 S   20.155581   43.852750   19.180311
 S   25.760581   43.852750   24.785311
 S   14.550580   43.852750    2.365310
 S   20.155581   43.852750    7.970310
 S   25.760581   43.852750   13.575310
 S   25.760581   43.852750    2.365310
 S    0.437190   45.546294   17.465180
 S    6.042190   45.546294   23.070181
 S    0.437190   45.546294    6.255180
 S    6.042190   45.546294   11.860180
 S   11.647190   45.546294   17.465180
 S   17.252190   45.546294   23.070181
 S    6.042190   45.546294    0.650180
 S   11.647190   45.546294    6.255180
 S   17.252190   45.546294   11.860180
 S   22.857191   45.546294   17.465180
 S   28.462191   45.546294   23.070181
 S   17.252190   45.546294    0.650180
 S   22.857191   45.546294    6.255180
 S   28.462191   45.546294   11.860180
 S   28.462191   45.546294    0.650180
 S    2.925810   34.983171   24.011821
 S    2.925810   49.335241   24.011821
 S    2.925810   34.983171   12.801820
 S    8.530810   34.983171   18.406820
 S   14.135810   34.983171   24.011821
 S    2.925810   49.335241   12.801820
 S    8.530810   49.335241   18.406820
 S   14.135810   49.335241   24.011821
 S    2.925810   34.983171    1.591820
 S    8.530810   34.983171    7.196820
 S   14.135810   34.983171   12.801820
 S   19.740810   34.983171   18.406820
 S   25.345811   34.983171   24.011821
 S    2.925810   49.335241    1.591820
 S    8.530810   49.335241    7.196820
 S   14.135810   49.335241   12.801820
 S   19.740810   49.335241   18.406820
 S   25.345811   49.335241   24.011821
 S   14.135810   34.983171    1.591820
 S   19.740810   34.983171    7.196820
 S   25.345811   34.983171   12.801820
 S   14.135810   49.335241    1.591820
 S   19.740810   49.335241    7.196820
 S   25.345811   49.335241   12.801820
 S   25.345811   34.983171    1.591820
 S   25.345811   49.335241    1.591820
 S    4.013180   34.983171   19.494190
 S    9.618180   34.983171   25.099191
 S    4.013180   49.335241   19.494190
 S    9.618180   49.335241   25.099191
 S    4.013180   34.983171    8.284190
 S    9.618180   34.983171   13.889190
 S   15.223180   34.983171   19.494190
 S   20.828181   34.983171   25.099191
 S    4.013180   49.335241    8.284190
 S    9.618180   49.335241   13.889190
 S   15.223180   49.335241   19.494190
 S   20.828181   49.335241   25.099191
 S    9.618180   34.983171    2.679190
 S   15.223180   34.983171    8.284190
 S   20.828181   34.983171   13.889190
 S   26.433181   34.983171   19.494190
 S    9.618180   49.335241    2.679190
 S   15.223180   49.335241    8.284190
 S   20.828181   49.335241   13.889190
 S   26.433181   49.335241   19.494190
 S   20.828181   34.983171    2.679190
 S   26.433181   34.983171    8.284190
 S   20.828181   49.335241    2.679190
 S   26.433181   49.335241    8.284190
 S    4.954820   45.546294   27.587811
 S    4.954820   45.546294   16.377810
 S   10.559820   45.546294   21.982811
 S   16.164820   45.546294   27.587811
 S    4.954820   45.546294    5.167810
 S   10.559820   45.546294   10.772810
 S   16.164820   45.546294   16.377810
 S   21.769820   45.546294   21.982811
 S   27.374821   45.546294   27.587811
 S   16.164820   45.546294    5.167810
 S   21.769820   45.546294   10.772810
 S   27.374821   45.546294   16.377810
 S   27.374821   45.546294    5.167810
 S    2.925810   38.370259   24.011821
 S    2.925810   52.722329   24.011821
 S    2.925810   38.370259   12.801820
 S    8.530810   38.370259   18.406820
 S   14.135810   38.370259   24.011821
 S    2.925810   52.722329   12.801820
 S    8.530810   52.722329   18.406820
 S   14.135810   52.722329   24.011821
 S    2.925810   38.370259    1.591820
 S    8.530810   38.370259    7.196820
 S   14.135810   38.370259   12.801820
 S   19.740810   38.370259   18.406820
 S   25.345811   38.370259   24.011821
 S    2.925810   52.722329    1.591820
 S    8.530810   52.722329    7.196820
 S   14.135810   52.722329   12.801820
 S   19.740810   52.722329   18.406820
 S   25.345811   52.722329   24.011821
 S   14.135810   38.370259    1.591820
 S   19.740810   38.370259    7.196820
 S   25.345811   38.370259   12.801820
 S   14.135810   52.722329    1.591820
 S   19.740810   52.722329    7.196820
 S   25.345811   52.722329   12.801820
 S   25.345811   38.370259    1.591820
 S   25.345811   52.722329    1.591820
 S    0.437190   42.159206   17.465180
 S    6.042190   42.159206   23.070181
 S    0.437190   42.159206    6.255180
 S    6.042190   42.159206   11.860180
 S   11.647190   42.159206   17.465180
 S   17.252190   42.159206   23.070181
 S    6.042190   42.159206    0.650180
 S   11.647190   42.159206    6.255180
 S   17.252190   42.159206   11.860180
 S   22.857191   42.159206   17.465180
 S   28.462191   42.159206   23.070181
 S   17.252190   42.159206    0.650180
 S   22.857191   42.159206    6.255180
 S   28.462191   42.159206   11.860180
 S   28.462191   42.159206    0.650180
 S    4.954820   42.159206   27.587811
 S    4.954820   42.159206   16.377810
 S   10.559820   42.159206   21.982811
 S   16.164820   42.159206   27.587811
 S    4.954820   42.159206    5.167810
 S   10.559820   42.159206   10.772810
 S   16.164820   42.159206   16.377810
 S   21.769820   42.159206   21.982811
 S   27.374821   42.159206   27.587811
 S   16.164820   42.159206    5.167810
 S   21.769820   42.159206   10.772810
 S   27.374821   42.159206   16.377810
 S   27.374821   42.159206    5.167810
 S    4.013180   38.370259   19.494190
 S    9.618180   38.370259   25.099191
 S    4.013180   52.722329   19.494190
 S    9.618180   52.722329   25.099191
 S    4.013180   38.370259    8.284190
 S    9.618180   38.370259   13.889190
 S   15.223180   38.370259   19.494190
 S   20.828181   38.370259   25.099191
 S    4.013180   52.722329    8.284190
 S    9.618180   52.722329   13.889190
 S   15.223180   52.722329   19.494190
 S   20.828181   52.722329   25.099191
 S    9.618180   38.370259    2.679190
 S   15.223180   38.370259    8.284190
 S   20.828181   38.370259   13.889190
 S   26.433181   38.370259   19.494190
 S    9.618180   52.722329    2.679190
 S   15.223180   52.722329    8.284190
 S   20.828181   52.722329   13.889190
 S   26.433181   52.722329   19.494190
 S   20.828181   38.370259    2.679190
 S   26.433181   38.370259    8.284190
 S   20.828181   52.722329    2.679190
 S   26.433181   52.722329    8.284190
Cl    2.533460   45.923753   21.746280
Cl    8.138460   45.923753   27.351280
Cl    2.533460   45.923753   10.536279
Cl    8.138460   45.923753   16.141279
Cl   13.743460   45.923753   21.746280
Cl   19.348460   45.923753   27.351280
Cl    8.138460   45.923753    4.931279
Cl   13.743460   45.923753   10.536279
Cl   19.348460   45.923753   16.141279
Cl   24.953460   45.923753   21.746280
Cl   19.348460   45.923753    4.931279
Cl   24.953460   45.923753   10.536279
Cl    0.829540   34.605712   19.730721
Cl    6.434540   34.605712   25.335722
Cl    0.829540   48.957781   19.730721
Cl    6.434540   48.957781   25.335722
Cl    0.829540   34.605712    8.520721
Cl    6.434540   34.605712   14.125721
Cl   12.039540   34.605712   19.730721
Cl   17.644541   34.605712   25.335722
Cl    0.829540   48.957781    8.520721
Cl    6.434540   48.957781   14.125721
Cl   12.039540   48.957781   19.730721
Cl   17.644541   48.957781   25.335722
Cl    6.434540   34.605712    2.915721
Cl   12.039540   34.605712    8.520721
Cl   17.644541   34.605712   14.125721
Cl   23.249541   34.605712   19.730721
Cl    6.434540   48.957781    2.915721
Cl   12.039540   48.957781    8.520721
Cl   17.644541   48.957781   14.125721
Cl   23.249541   48.957781   19.730721
Cl   17.644541   34.605712    2.915721
Cl   23.249541   34.605712    8.520721
Cl   17.644541   48.957781    2.915721
Cl   23.249541   48.957781    8.520721
Cl    2.689279   34.605712   27.195461
Cl    2.689279   48.957781   27.195461
Cl    2.689279   34.605712   15.985460
Cl    8.294279   34.605712   21.590460
Cl   13.899279   34.605712   27.195461
Cl    2.689279   48.957781   15.985460
Cl    8.294279   48.957781   21.590460
Cl   13.899279   48.957781   27.195461
Cl    2.689279   34.605712    4.775460
Cl    8.294279   34.605712   10.380460
Cl   13.899279   34.605712   15.985460
Cl   19.504279   34.605712   21.590460
Cl   25.109280   34.605712   27.195461
Cl    2.689279   48.957781    4.775460
Cl    8.294279   48.957781   10.380460
Cl   13.899279   48.957781   15.985460
Cl   19.504279   48.957781   21.590460
Cl   25.109280   48.957781   27.195461
Cl   13.899279   34.605712    4.775460
Cl   19.504279   34.605712   10.380460
Cl   25.109280   34.605712   15.985460
Cl   13.899279   48.957781    4.775460
Cl   19.504279   48.957781   10.380460
Cl   25.109280   48.957781   15.985460
Cl   25.109280   34.605712    4.775460
Cl   25.109280   48.957781    4.775460
Cl    0.673721   45.923753   25.491541
Cl    0.673721   45.923753   14.281540
Cl    6.278721   45.923753   19.886541
Cl   11.883721   45.923753   25.491541
Cl    0.673721   45.923753    3.071540
Cl    6.278721   45.923753    8.676540
Cl   11.883721   45.923753   14.281540
Cl   17.488721   45.923753   19.886541
Cl   23.093722   45.923753   25.491541
Cl   11.883721   45.923753    3.071540
Cl   17.488721   45.923753    8.676540
Cl   23.093722   45.923753   14.281540
Cl   23.093722   45.923753    3.071540
Cl    0.829540   38.747718   19.730721
Cl    6.434540   38.747718   25.335722
Cl    0.829540   53.099788   19.730721
Cl    6.434540   53.099788   25.335722
Cl    0.829540   38.747718    8.520721
Cl    6.434540   38.747718   14.125721
Cl   12.039540   38.747718   19.730721
Cl   17.644541   38.747718   25.335722
Cl    0.829540   53.099788    8.520721
Cl    6.434540   53.099788   14.125721
Cl   12.039540   53.099788   19.730721
Cl   17.644541   53.099788   25.335722
Cl    6.434540   38.747718    2.915721
Cl   12.039540   38.747718    8.520721
Cl   17.644541   38.747718   14.125721
Cl   23.249541   38.747718   19.730721
Cl    6.434540   53.099788    2.915721
Cl   12.039540   53.099788    8.520721
Cl   17.644541   53.099788   14.125721
Cl   23.249541   53.099788   19.730721
Cl   17.644541   38.747718    2.915721
Cl   23.249541   38.747718    8.520721
Cl   17.644541   53.099788    2.915721
Cl   23.249541   53.099788    8.520721
Cl    2.533460   41.781746   21.746280
Cl    8.138460   41.781746   27.351280
Cl    2.533460   41.781746   10.536279
Cl    8.138460   41.781746   16.141279
Cl   13.743460   41.781746   21.746280
Cl   19.348460   41.781746   27.351280
Cl    8.138460   41.781746    4.931279
Cl   13.743460   41.781746   10.536279
Cl   19.348460   41.781746   16.141279
Cl   24.953460   41.781746   21.746280
Cl   19.348460   41.781746    4.931279
Cl   24.953460   41.781746   10.536279
Cl    0.673721   41.781746   25.491541
Cl    0.673721   41.781746   14.281540
Cl    6.278721   41.781746   19.886541
Cl   11.883721   41.781746   25.491541
Cl    0.673721   41.781746    3.071540
Cl    6.278721   41.781746    8.676540
Cl   11.883721   41.781746   14.281540
Cl   17.488721   41.781746   19.886541
Cl   23.093722   41.781746   25.491541
Cl   11.883721   41.781746    3.071540
Cl   17.488721   41.781746    8.676540
Cl   23.093722   41.781746   14.281540
Cl   23.093722   41.781746    3.071540
Cl    2.689279   38.747718   27.195461
Cl    2.689279   53.099788   27.195461
Cl    2.689279   38.747718   15.985460
Cl    8.294279   38.747718   21.590460
Cl   13.899279   38.747718   27.195461
Cl    2.689279   53.099788   15.985460
Cl    8.294279   53.099788   21.590460
Cl   13.899279   53.099788   27.195461
Cl    2.689279   38.747718    4.775460
Cl    8.294279   38.747718   10.380460
Cl   13.899279   38.747718   15.985460
Cl   19.504279   38.747718   21.590460
Cl   25.109280   38.747718   27.195461
Cl    2.689279   53.099788    4.775460
Cl    8.294279   53.099788   10.380460
Cl   13.899279   53.099788   15.985460
Cl   19.504279   53.099788   21.590460
Cl   25.109280   53.099788   27.195461
Cl   13.899279   38.747718    4.775460
Cl   19.504279   38.747718   10.380460
Cl   25.109280   38.747718   15.985460
Cl   13.899279   53.099788    4.775460
Cl   19.504279   53.099788   10.380460
Cl   25.109280   53.099788   15.985460
Cl   25.109280   38.747718    4.775460
Cl   25.109280   53.099788    4.775460
