# Supplementary material for: Halide perovskites as disposable epitaxial templates for the phase-selective synthesis of lead sulfochloride nanocrystals
Source: Nat Commun. 2022 Jul 8;13:3976. doi: 10.1038/s41467-022-31699-1 (PMC9270429; doi:10.1038/s41467-022-31699-1)
Supplement: Supplementary file 3 — Source Data [file 41467_2022_31699_MOESM3_ESM.xlsx]

## Sheet: Figure 2d
2θ (synchrotron wavelength, °)	2θ (converted to Cu kα wavelength,°)	Experimental Intensity	Calculated Profile	Background	Calculated profile + Background	Residual		R experimental profile (Å)	PDF experimental	R calculated profile (Å)	PDF calculated profile	Residual
2.00794	16.8125	28.5325	1.4316	28.0026	29.4342	-0.901747		0	0	1.995	-0.842815	0.50652
2.01651	16.8847	28.6604	1.45676	27.5979	29.0546	-0.394238		0.005	0.00115172	2.045	-1.19328	0.790941
2.02507	16.9569	28.682	1.48262	27.2925	28.7751	-0.093031		0.01	0.00228915	2.095	-1.35492	0.902227
2.03363	17.0291	28.7726	1.50919	27.0734	28.5826	0.190012		0.015	0.0033961	2.145	-1.36869	0.863524
2.04219	17.1014	28.8192	1.5365	26.929	28.4655	0.353739		0.02	0.00445923	2.195	-1.3271	0.752532
2.05076	17.1736	28.918	1.56459	26.8483	28.4129	0.505061		0.025	0.00546623	2.245	-1.27159	0.618538
2.05932	17.2458	28.9745	1.59348	26.8218	28.4153	0.559157		0.03	0.00639895	2.295	-1.17727	0.462552
2.06788	17.3181	29.0283	1.6232	26.8407	28.4639	0.564404		0.035	0.00725513	2.345	-1.02672	0.285842
2.07645	17.3904	29.1092	1.65379	26.8968	28.5506	0.558563		0.04	0.00800872	2.395	-0.871744	0.133894
2.08501	17.4626	29.2199	1.68529	26.9833	28.6686	0.551339		0.045	0.0086651	2.445	-0.79928	0.0741699
2.09357	17.5349	29.3186	1.71772	27.0936	28.8113	0.507267		0.05	0.00920569	2.495	-0.833513	0.129636
2.10213	17.6072	29.377	1.75114	27.2221	28.9733	0.403681		0.055	0.00962753	2.545	-0.886508	0.245873
2.1107	17.6794	29.4546	1.78558	27.3638	29.1494	0.305216		0.06	0.00992796	2.595	-0.823084	0.33502
2.11926	17.7517	29.5757	1.82108	27.5142	29.3353	0.240368		0.065	0.0100927	2.645	-0.582283	0.353075
2.12782	17.824	29.678	1.8577	27.6694	29.5271	0.15095		0.07	0.010136	2.695	-0.234454	0.330028
2.13638	17.8963	29.7278	1.89548	27.826	29.7215	0.006294		0.075	0.0100363	2.745	0.0813483	0.323058
2.14495	17.9687	29.8734	1.93447	27.9811	29.9155	-0.042172		0.08	0.00981385	2.795	0.272817	0.347355
2.15351	18.041	29.9556	1.97474	28.1321	30.1068	-0.151289		0.085	0.00946024	2.845	0.348668	0.362152
2.16207	18.1133	30.0805	2.01635	28.277	30.2933	-0.212857		0.09	0.00898354	2.895	0.370729	0.323948
2.17063	18.1856	30.1567	2.05935	28.4139	30.4733	-0.316531		0.095	0.00839324	2.945	0.370709	0.244945
2.1792	18.258	30.2311	2.10383	28.5415	30.6453	-0.414241		0.1	0.00768689	2.995	0.324634	0.188375
2.18776	18.3303	30.2912	2.14986	28.6585	30.8084	-0.517155		0.105	0.00688708	3.045	0.20254	0.203449
2.19632	18.4027	30.4103	2.19752	28.7641	30.9616	-0.551288		0.11	0.00598959	3.095	0.0251628	0.270321
2.20488	18.475	30.5251	2.24692	28.8577	31.1046	-0.579522		0.115	0.00501774	3.145	-0.142039	0.315353
2.21345	18.5474	30.5955	2.29815	28.9387	31.2369	-0.641357		0.12	0.0039778	3.195	-0.250098	0.281631
2.22201	18.6198	30.7171	2.35134	29.007	31.3584	-0.641304		0.125	0.00288484	3.245	-0.31198	0.181783
2.23057	18.6922	30.8317	2.40662	29.0625	31.4692	-0.637408		0.13	0.00175394	3.295	-0.381501	0.0803278
2.23914	18.7646	30.9813	2.46416	29.1053	31.5695	-0.588206		0.135	0.000597217	3.345	-0.491046	0.0278097
2.2477	18.837	31.0671	2.52415	29.1356	31.6597	-0.592659		0.14	-0.000568369	3.395	-0.617083	0.0167853
2.25626	18.9094	31.2143	2.58682	29.1537	31.7405	-0.52622		0.145	-0.00172814	3.445	-0.707223	0.00248077
2.26482	18.9818	31.2817	2.65244	29.16	31.8125	-0.530752		0.15	-0.00286778	3.495	-0.732774	-0.0390161
2.27339	19.0542	31.4326	2.72136	29.1552	31.8765	-0.443979		0.155	-0.003972	3.545	-0.705919	-0.0795847
2.28195	19.1266	31.567	2.79395	29.1397	31.9337	-0.366645		0.16	-0.00502546	3.595	-0.645186	-0.0672747
2.29051	19.1991	31.7235	2.87066	29.1143	31.9849	-0.261415		0.165	-0.00601887	3.645	-0.532964	0.0180511
2.29907	19.2715	31.8348	2.95214	29.0796	32.0317	-0.196942		0.17	-0.00693022	3.695	-0.316928	0.140468
2.30764	19.344	31.9683	3.03993	29.0364	32.0763	-0.107977		0.175	-0.00775963	3.745	0.0425693	0.238756
2.3162	19.4164	32.0968	3.39659	28.9854	32.382	-0.285199		0.18	-0.00848339	3.795	0.527324	0.278078
2.32476	19.4889	32.3005	3.52072	28.9276	32.4483	-0.147811		0.185	-0.00910239	3.845	1.06331	0.271348
2.33332	19.5614	32.4445	3.69715	28.8636	32.5607	-0.116173		0.19	-0.00960379	3.895	1.56568	0.252132
2.34189	19.6339	32.5807	3.98462	28.7943	32.7789	-0.198192		0.195	-0.00997884	3.945	1.98202	0.233331
2.35045	19.7064	32.6912	4.4796	28.7205	33.2001	-0.508874		0.2	-0.0102319	3.995	2.29785	0.196695
2.35901	19.7789	32.8322	5.28772	28.6431	33.9308	-1.09856		0.205	-0.0103421	4.045	2.51046	0.121514
2.36757	19.8514	33.0512	6.36709	28.5628	34.9299	-1.87871		0.21	-0.0103277	4.095	2.6061	0.0189284
2.37614	19.9239	33.1842	7.14016	28.4804	35.6206	-2.43642		0.215	-0.010171	4.145	2.56462	-0.0674063
2.3847	19.9964	33.3529	6.53364	28.3968	34.9305	-1.57754		0.22	-0.00988605	4.195	2.38222	-0.0969933
2.39326	20.069	33.4969	4.91213	28.3126	33.2248	0.27209		0.225	-0.00947161	4.245	2.08603	-0.069023
2.40183	20.1415	33.6878	4.05457	28.2287	32.2832	1.40452		0.23	-0.00892968	4.295	1.72565	-0.0224965
2.41039	20.214	33.8193	4.14694	28.1456	32.2925	1.52681		0.235	-0.00827676	4.345	1.35119	-0.000532468
2.41895	20.2866	33.9578	4.51123	28.064	32.5753	1.38253		0.24	-0.00750488	4.395	0.996885	-0.0141396
2.42751	20.3592	34.0803	4.93463	27.9847	32.9193	1.16102		0.245	-0.00664044	4.445	0.679083	-0.039661
2.43608	20.4317	34.1831	5.14599	27.9081	33.0541	1.12897		0.25	-0.00568193	4.495	0.403086	-0.0486341
2.44464	20.5043	34.3491	5.30238	27.835	33.1373	1.21174		0.255	-0.00464881	4.545	0.168898	-0.0378879
2.4532	20.5769	34.5114	5.44369	27.7657	33.2094	1.30205		0.26	-0.0035517	4.595	-0.0270607	-0.029912
2.46176	20.6495	34.7007	5.59167	27.7008	33.2925	1.40823		0.265	-0.00240321	4.645	-0.190842	-0.0467198
2.47033	20.7221	34.8396	5.75442	27.6408	33.3952	1.44435		0.27	-0.00122115	4.695	-0.327771	-0.0867254
2.47889	20.7947	35.0534	5.93336	27.5861	33.5194	1.53394		0.275	-1.6936e-05	4.745	-0.439162	-0.128101
2.48745	20.8673	35.264	6.36474	27.537	33.9017	1.36229		0.28	0.00119141	4.795	-0.522681	-0.152408
2.49601	20.94	35.4881	6.57649	27.494	34.0705	1.41768		0.285	0.00238891	4.845	-0.57688	-0.161239
2.50458	21.0126	35.695	6.80283	27.4573	34.2601	1.43491		0.29	0.00356032	4.895	-0.606419	-0.168728
2.51314	21.0852	35.9627	7.04407	27.4273	34.4713	1.49133		0.295	0.00469145	4.945	-0.623584	-0.180494
2.5217	21.1579	36.212	7.30093	27.4041	34.705	1.50693		0.3	0.00576407	4.995	-0.644298	-0.184125
2.53026	21.2306	36.4599	7.57437	27.388	34.9624	1.49749		0.305	0.0067722	5.045	-0.680557	-0.162444
2.53883	21.3032	36.7521	8.08557	27.3792	35.4648	1.28727		0.31	0.00768886	5.095	-0.73393	-0.114063
2.54739	21.3759	37.082	8.39846	27.3779	35.7763	1.3057		0.315	0.00851672	5.145	-0.794755	-0.0574199
2.55595	21.4486	37.4065	8.83709	27.384	36.2211	1.18534		0.32	0.00923418	5.195	-0.848274	-0.0128692
2.56452	21.5213	37.7178	9.19523	27.3979	36.5931	1.12468		0.325	0.00983688	5.245	-0.883533	0.0178747
2.57308	21.594	38.0531	9.5782	27.4194	36.9976	1.05554		0.33	0.010318	5.295	-0.897815	0.0525313
2.58164	21.6667	38.4485	9.98826	27.4486	37.4369	1.01159		0.335	0.010662	5.345	-0.892597	0.108155
2.5902	21.7395	38.8466	10.4281	27.4856	37.9137	0.932953		0.34	0.0108799	5.395	-0.864961	0.181518
2.59877	21.8122	39.2506	10.9184	27.5303	38.4487	0.801927		0.345	0.0109457	5.445	-0.803618	0.249845
2.60733	21.8849	39.7028	11.4275	27.5827	39.0102	0.692625		0.35	0.0108799	5.495	-0.694979	0.289824
2.61589	21.9577	40.2795	11.9767	27.6427	39.6194	0.660082		0.355	0.0106687	5.545	-0.534843	0.294875
2.62445	22.0304	40.8752	12.5704	27.7103	40.2807	0.594505		0.36	0.0103201	5.595	-0.334996	0.275045
2.63302	22.1032	41.6495	13.2137	27.7853	40.999	0.650504		0.365	0.00984	5.645	-0.118357	0.244033
2.64158	22.176	42.5296	14.1023	27.8677	41.97	0.559631		0.37	0.009224	5.695	0.0930824	0.209519
2.65014	22.2488	43.3985	14.8655	27.9572	42.8227	0.575727		0.375	0.00849471	5.745	0.287182	0.174899
2.6587	22.3216	44.272	15.8895	28.0538	43.9434	0.328588		0.38	0.00764241	5.795	0.461442	0.144798
2.66727	22.3944	45.1189	16.9911	28.1573	45.1485	-0.029564		0.385	0.0066937	5.845	0.616827	0.123745
2.67583	22.4672	45.9994	17.998	28.2676	46.2656	-0.266173		0.39	0.00565101	5.895	0.752752	0.10921
2.68439	22.54	46.9545	19.1072	28.3843	47.4915	-0.537004		0.395	0.00453038	5.945	0.866267	0.0904152
2.69295	22.6128	48.1058	20.3336	28.5074	48.841	-0.735222		0.4	0.00334696	5.995	0.952681	0.058649
2.70152	22.6857	49.5285	21.6949	28.6367	50.3315	-0.802994		0.405	0.00211125	6.045	1.00483	0.0191802
2.71008	22.7585	51.1693	23.2121	28.7718	51.9839	-0.814598		0.41	0.000843812	6.095	1.01262	-0.010204
2.71864	22.8314	53.0254	24.9109	28.9127	53.8236	-0.798148		0.415	-0.000443162	6.145	0.966306	-0.0156133
2.72721	22.9042	55.0653	26.8222	29.0591	55.8813	-0.81605		0.42	-0.00173108	6.195	0.862641	-0.00175892
2.73577	22.9771	57.2646	28.9842	29.2107	58.1949	-0.930371		0.425	-0.00300421	6.245	0.708366	0.0118384
2.74433	23.05	59.6052	31.4438	29.3674	60.8112	-1.206		0.43	-0.00424534	6.295	0.51674	0.0104112
2.75289	23.1229	62.0901	34.2601	29.5289	63.7889	-1.69884		0.435	-0.00544142	6.345	0.300151	-0.00149599
2.76146	23.1958	64.9093	37.5072	29.695	67.2021	-2.29286		0.44	-0.00657008	6.395	0.0661211	-0.00643328
2.77002	23.2687	68.0496	41.2796	29.8654	71.145	-3.09537		0.445	-0.00762651	6.445	-0.179979	0.00484839
2.77858	23.3416	71.6389	45.6983	30.0399	75.7383	-4.09937		0.45	-0.0085844	6.495	-0.430086	0.0202195
2.78715	23.4146	75.8839	50.9185	30.2184	81.1369	-5.25303		0.455	-0.00944187	6.545	-0.673236	0.0153209
2.79571	23.4875	81.0322	57.1342	30.4005	87.5346	-6.50239		0.46	-0.0101815	6.595	-0.900529	-0.024322
2.80427	23.5605	87.6852	64.5864	30.586	95.1724	-7.48726		0.465	-0.0107923	6.645	-1.1089	-0.0901892
2.81283	23.6334	96.1216	73.5754	30.7748	104.35	-8.22853		0.47	-0.011274	6.695	-1.29848	-0.158341
2.82139	23.7064	106.931	84.5356	30.9665	115.502	-8.57113		0.475	-0.0116026	6.745	-1.46626	-0.207589
2.82996	23.7794	121.962	98.3107	31.1611	129.472	-7.51015		0.48	-0.0117939	6.795	-1.60362	-0.230372
2.83852	23.8524	144.757	116.906	31.3582	148.264	-3.50743		0.485	-0.0118237	6.845	-1.70057	-0.229917
2.84708	23.9254	176.802	145.143	31.5578	176.701	0.101486		0.49	-0.0117064	6.895	-1.75139	-0.211895
2.85565	23.9984	217.288	193.428	31.7595	225.187	-7.89936		0.495	-0.0114352	6.945	-1.75443	-0.182065
2.86421	24.0714	282.193	281.284	31.9632	313.248	-31.0543		0.5	-0.0110107	6.995	-1.70683	-0.149025
2.87277	24.1444	428.862	439.626	32.1687	471.795	-42.9327		0.505	-0.0104474	7.045	-1.60151	-0.123724
2.88133	24.2175	734.278	706.565	32.3759	738.941	-4.66324		0.51	-0.00973285	7.095	-1.43197	-0.111853
2.8899	24.2905	1204.39	1101.45	32.5845	1134.03	70.3565		0.515	-0.00889575	7.145	-1.20044	-0.107512
2.89846	24.3636	1694.17	1549.41	32.7945	1582.21	111.965		0.52	-0.00792856	7.195	-0.919867	-0.0970728
2.90702	24.4367	1966.68	1844.17	33.0056	1877.18	89.5013		0.525	-0.00685421	7.245	-0.606923	-0.0713416
2.91559	24.5097	1872.38	1814.02	33.2178	1847.24	25.1365		0.53	-0.00568099	7.295	-0.273568	-0.0337179
2.92415	24.5828	1473.51	1413.3	33.4308	1446.73	26.7787		0.535	-0.00442172	7.345	0.0733071	0.00375158
2.93271	24.6559	992.521	940.464	33.6446	974.109	18.4126		0.54	-0.00309719	7.395	0.424227	0.0312648
2.94127	24.729	619.665	684.198	33.859	718.057	-98.3927		0.545	-0.00171591	7.445	0.761136	0.0469073
2.94984	24.8022	409.784	454.923	34.074	488.997	-79.2129		0.55	-0.000302409	7.495	1.06074	0.0525778
2.9584	24.8753	309.386	269.109	34.2893	303.399	5.98756		0.555	0.0011295	7.545	1.30361	0.0485198
2.96696	24.9484	253.823	187.312	34.505	221.817	32.0063		0.56	0.00255969	7.595	1.4786	0.0359762
2.97552	25.0216	213.583	174.988	34.7209	209.709	3.87462		0.565	0.00397091	7.645	1.57855	0.0245814
2.98409	25.0947	184.518	174.778	34.9369	209.715	-25.1964		0.57	0.00534232	7.695	1.59459	0.0321169
2.99265	25.1679	165.877	165.466	35.1531	200.619	-34.7415		0.575	0.00666167	7.745	1.51907	0.0709511
3.00121	25.2411	154.489	147.81	35.3692	183.179	-28.6903		0.58	0.00790008	7.795	1.35603	0.132874
3.00977	25.3143	147.35	127.344	35.5853	162.929	-15.5797		0.585	0.00905364	7.845	1.12765	0.18952
3.01834	25.3875	142.41	108.181	35.8012	143.982	-1.57238		0.59	0.0100954	7.895	0.867377	0.212963
3.0269	25.4607	137.626	92.0857	36.0171	128.103	9.52339		0.595	0.0110171	7.945	0.604673	0.198563
3.03546	25.5339	131.081	79.2341	36.2327	115.467	15.6142		0.6	0.0118054	7.995	0.355941	0.167988
3.04402	25.6071	122.318	69.1115	36.4482	105.56	16.7584		0.605	0.01244	8.045	0.129294	0.14868
3.05259	25.6804	111.906	61.072	36.6633	97.7353	14.1703		0.61	0.0129284	8.095	-0.0644186	0.149606
3.06115	25.7536	101.396	54.579	36.8783	91.4572	9.93835		0.615	0.0132338	8.145	-0.208274	0.155682
3.06971	25.8269	92.0689	49.2438	37.0929	86.3367	5.73221		0.62	0.0133787	8.195	-0.287564	0.144259
3.07828	25.9002	84.6608	44.7979	37.3073	82.1052	2.55553		0.625	0.0133392	8.245	-0.299479	0.1062
3.08684	25.9735	79.1723	41.0525	37.5214	78.5739	0.598461		0.63	0.0131225	8.295	-0.252486	0.0520557
3.0954	26.0468	75.1926	37.8715	37.7352	75.6066	-0.414012		0.635	0.0127297	8.345	-0.156445	0.00148855
3.10396	26.1201	72.2467	35.1528	37.9487	73.1015	-0.854809		0.64	0.0121516	8.395	-0.0156946	-0.0307185
3.11253	26.1934	70.0577	32.8177	38.1619	70.9797	-0.922		0.645	0.0114132	8.445	0.166613	-0.0399622
3.12109	26.2667	68.4121	30.8054	38.3749	69.1803	-0.768242		0.65	0.0104935	8.495	0.378983	-0.0293774
3.12965	26.34	67.1544	29.0673	38.5877	67.655	-0.500635		0.655	0.00942788	8.545	0.599764	-0.00743592
3.13821	26.4134	66.2548	27.5653	38.8003	66.3655	-0.11076		0.66	0.00821165	8.595	0.806666	0.0126676
3.14678	26.4868	65.5897	26.2688	39.0126	65.2814	0.308329		0.665	0.00686472	8.645	0.986906	0.0169442
3.15534	26.5601	65.2097	25.1536	39.2248	64.3784	0.831225		0.67	0.00540353	8.695	1.13578	0.000465734
3.1639	26.6335	64.8858	24.2008	39.4369	63.6377	1.24814		0.675	0.0038378	8.745	1.24551	-0.0249082
3.17246	26.7069	64.7752	23.3955	39.6488	63.0443	1.73087		0.68	0.00219674	8.795	1.29884	-0.0370963
3.18103	26.7803	64.8299	22.8404	39.8607	62.7011	2.1288		0.685	0.000489725	8.845	1.27766	-0.0233651
3.18959	26.8537	65.0693	22.3026	40.0725	62.3751	2.69421		0.69	-0.00125329	8.895	1.17895	0.00411396
3.19815	26.9271	65.5406	21.8905	40.2844	62.1748	3.36573		0.695	-0.00301384	8.945	1.02041	0.014662
3.20671	27.0006	66.4108	21.6035	40.4962	62.0997	4.31117		0.7	-0.00476682	8.995	0.828074	-0.0154036
3.21528	27.074	67.9279	21.445	40.7082	62.1531	5.77475		0.705	-0.00649084	9.045	0.618004	-0.0803543
3.22384	27.1475	70.4784	21.4227	40.9202	62.3428	8.13553		0.71	-0.00815624	9.095	0.391034	-0.147795
3.2324	27.221	74.1114	21.5491	41.1323	62.6814	11.43		0.715	-0.00974846	9.145	0.145236	-0.184984
3.24097	27.2944	78.2343	21.844	41.3447	63.1887	15.0456		0.72	-0.0112294	9.195	-0.108716	-0.183999
3.24953	27.3679	81.91	22.3426	41.5572	63.8998	18.0102		0.725	-0.0125897	9.245	-0.346778	-0.162816
3.25809	27.4414	84.3482	23.1176	41.77	64.8876	19.4606		0.73	-0.0137983	9.295	-0.54579	-0.144074
3.26665	27.515	85.8377	24.3375	41.983	66.3205	19.5173		0.735	-0.0148342	9.345	-0.696351	-0.13452
3.27522	27.5885	88.4494	26.3466	42.1963	68.543	19.9065		0.74	-0.0156871	9.395	-0.800573	-0.125016
3.28378	27.662	95.3274	29.8249	42.41	72.2349	23.0926		0.745	-0.0163162	9.445	-0.859552	-0.107858
3.29234	27.7356	108.245	35.8875	42.624	78.5115	29.7333		0.75	-0.0167351	9.495	-0.867754	-0.0901088
3.3009	27.8091	124.758	46.0891	42.8384	88.9275	35.8301		0.755	-0.0168951	9.545	-0.822695	-0.087426
3.30947	27.8827	137.729	62.1624	43.0532	105.216	32.513		0.76	-0.0168127	9.595	-0.738596	-0.105482
3.31803	27.9563	139.932	85.0999	43.2684	128.368	11.5642		0.765	-0.016463	9.645	-0.645598	-0.130033
3.32659	28.0299	129.496	111.372	43.484	154.856	-25.36		0.77	-0.0158384	9.695	-0.571073	-0.13734
3.33515	28.1035	112.514	121.64	43.7001	165.34	-52.8264		0.775	-0.0149507	9.745	-0.520414	-0.115114
3.34372	28.1771	97.8261	97.17	43.9166	141.087	-43.2604		0.78	-0.0137654	9.795	-0.477399	-0.0730501
3.35228	28.2508	91.2941	75.5821	44.1336	119.716	-28.4215		0.785	-0.0123241	9.845	-0.424681	-0.0328189
3.36084	28.3244	92.165	70.5028	44.351	114.854	-22.6887		0.79	-0.0105929	9.895	-0.363782	-0.00818235
3.36941	28.3981	95.4114	69.9913	44.5689	114.56	-19.1488		0.795	-0.00860844	9.945	-0.314383	0.0053702
3.37797	28.4717	96.1249	74.6168	44.7872	119.404	-23.2792		0.8	-0.00636839	9.995	-0.29444	0.0227239
3.38653	28.5454	93.0289	72.022	45.006	117.028	-23.9992		0.805	-0.00388447	10.045	-0.302366	0.0529073
3.39509	28.6191	88.0162	53.1597	45.2253	98.3849	-10.3687		0.81	-0.00118884	10.095	-0.319468	0.0909986
3.40366	28.6928	83.7315	35.9588	45.4449	81.4037	2.32785		0.815	0.00172556	10.145	-0.328866	0.124447
3.41222	28.7665	81.1283	29.0389	45.665	74.7038	6.4245		0.82	0.00480682	10.195	-0.330379	0.145258
3.42078	28.8402	79.448	27.1628	45.8854	73.0482	6.3998		0.825	0.00805257	10.245	-0.336529	0.155104
3.42935	28.914	77.3627	26.6657	46.1061	72.7718	4.59089		0.83	0.0114199	10.295	-0.355798	0.160024
3.43791	28.9877	75.0546	26.1317	46.3272	72.4589	2.59569		0.835	0.0148845	10.345	-0.38221	0.162398
3.44647	29.0615	72.9696	25.4465	46.5485	71.9951	0.974525		0.84	0.0184138	10.395	-0.402152	0.159432
3.45503	29.1353	71.3361	24.8562	46.7701	71.6262	-0.290151		0.845	0.021972	10.445	-0.410005	0.148388
3.4636	29.2091	70.154	24.1729	46.9918	71.1647	-1.01074		0.85	0.0255228	10.495	-0.415179	0.131219
3.47216	29.2828	69.3425	23.6773	47.2137	70.891	-1.54854		0.855	0.0290321	10.545	-0.433413	0.113003
3.48072	29.3567	68.8489	23.4421	47.4357	70.8778	-2.02889		0.86	0.0324552	10.595	-0.472553	0.0966707
3.48928	29.4305	68.6418	23.3982	47.6577	71.0558	-2.41402		0.865	0.0357586	10.645	-0.528184	0.0810827
3.49785	29.5043	68.6884	23.5212	47.8796	71.4008	-2.71243		0.87	0.0389029	10.695	-0.592568	0.064559
3.50641	29.5782	68.9388	23.7641	48.1014	71.8655	-2.9267		0.875	0.0418388	10.745	-0.665236	0.0487691
3.51497	29.652	69.4117	24.1508	48.3231	72.4739	-3.06228		0.88	0.0445514	10.795	-0.752118	0.0367937
3.52353	29.7259	70.0036	24.6957	48.5445	73.2402	-3.23655		0.885	0.0469592	10.845	-0.853568	0.0268544
3.5321	29.7998	70.7668	25.3596	48.7656	74.1251	-3.35838		0.89	0.0490723	10.895	-0.954882	0.00991159
3.54066	29.8737	70.8685	26.1666	48.9862	75.1528	-4.28426		0.895	0.0508165	10.945	-1.03113	-0.023322
3.54922	29.9476	72.5276	27.1252	49.2064	76.3315	-3.80389		0.9	0.0521795	10.995	-1.06313	-0.0712491
3.55778	30.0215	74.2408	28.2484	49.4259	77.6743	-3.43345		0.905	0.0531283	11.045	-1.04919	-0.11826
3.56635	30.0955	76.1474	29.5538	49.6448	79.1986	-3.05118		0.91	0.0536078	11.095	-1.00093	-0.145156
3.57491	30.1694	78.4465	31.0644	49.8629	80.9273	-2.48088		0.915	0.053644	11.145	-0.927627	-0.144963
3.58347	30.2434	81.2153	32.8098	50.0801	82.89	-1.67461		0.92	0.0531269	11.195	-0.824851	-0.129044
3.59204	30.3174	84.6255	34.8273	50.2964	85.1237	-0.498119		0.925	0.0521224	11.245	-0.678819	-0.116558
3.6006	30.3913	88.9456	37.1645	50.5115	87.676	1.26962		0.93	0.050553	11.295	-0.481776	-0.116869
3.60916	30.4653	94.7104	39.8834	50.7255	90.6089	4.10157		0.935	0.0484334	11.345	-0.243151	-0.121745
3.61772	30.5394	102.19	43.0622	50.9381	94.0003	8.18928		0.94	0.0457568	11.395	0.0139358	-0.114413
3.62629	30.6134	111.497	46.8056	51.1494	97.955	13.542		0.945	0.0424792	11.445	0.266551	-0.0857542
3.63485	30.6874	121.582	51.2555	51.3591	102.615	18.9679		0.95	0.0386666	11.495	0.502643	-0.0416364
3.64341	30.7615	131.734	56.616	51.5671	108.183	23.5512		0.955	0.0342255	11.545	0.719924	0.00440043
3.65197	30.8355	141.544	63.2044	51.7734	114.978	26.5657		0.96	0.0292542	11.595	0.917051	0.0438398
3.66054	30.9096	151.799	71.5527	51.9778	123.53	28.2684		0.965	0.0237062	11.645	1.08802	0.0776369
3.6691	30.9837	163.813	82.5951	52.1802	134.775	29.0375		0.97	0.0176204	11.695	1.22522	0.109584
3.67766	31.0578	180.127	97.9631	52.3805	150.344	29.783		0.975	0.0110249	11.745	1.32609	0.138206
3.68622	31.1319	204.073	120.397	52.5785	172.975	31.0974		0.98	0.00390544	11.795	1.39512	0.15758
3.69479	31.206	237.041	154.215	52.7741	206.989	30.0521		0.985	-0.00365032	11.845	1.43908	0.164911
3.70335	31.2802	275.96	205.726	52.9672	258.693	17.2668		0.99	-0.0116816	11.895	1.46235	0.164868
3.71191	31.3543	317.549	283.324	53.1576	336.482	-18.9323		0.995	-0.0200883	11.945	1.46844	0.164004
3.72047	31.4285	370.804	396.084	53.3453	449.429	-78.6251		1	-0.0288662	11.995	1.46566	0.161551
3.72904	31.5027	459.372	543.606	53.5301	597.136	-137.764		1.005	-0.0379591	12.045	1.46852	0.148483
3.7376	31.5769	601.284	685.251	53.7118	738.962	-137.678		1.01	-0.0473141	12.095	1.49003	0.117971
3.74616	31.6511	772.903	764.055	53.8905	817.946	-45.0431		1.015	-0.0569	12.145	1.53105	0.076608
3.75473	31.7253	910.307	814.266	54.0658	868.332	41.9752		1.02	-0.0666402	12.195	1.57779	0.0427723
3.76329	31.7996	949.201	846.438	54.2378	900.676	48.5247		1.025	-0.0765	12.245	1.61175	0.0315876
3.77185	31.8738	879.744	736.771	54.4062	791.177	88.5669		1.03	-0.0864078	12.295	1.6238	0.0403528
3.78041	31.9481	747.121	572.89	54.5709	627.461	119.66		1.035	-0.0963103	12.345	1.61886	0.049107
3.78898	32.0224	609.522	466.937	54.7319	521.669	87.8529		1.04	-0.106143	12.395	1.60675	0.0362625
3.79754	32.0967	494.045	350.566	54.889	405.455	88.5905		1.045	-0.115855	12.445	1.58782	-0.00515646
3.8061	32.171	398.603	234.266	55.0421	289.308	109.295		1.05	-0.125362	12.495	1.54736	-0.0647384
3.81466	32.2453	315.361	169.723	55.191	224.914	90.4466		1.055	-0.134635	12.545	1.46354	-0.124998
3.82323	32.3196	246.84	139.178	55.3357	194.514	52.3264		1.06	-0.143571	12.595	1.32096	-0.172707
3.83179	32.394	197.202	121.771	55.4761	177.247	19.9553		1.065	-0.152147	12.645	1.11779	-0.201332
3.84035	32.4683	165.39	108.488	55.6119	164.1	1.29022		1.07	-0.160282	12.695	0.862422	-0.206596
3.84891	32.5427	144.787	96.5751	55.7432	152.318	-7.53111		1.075	-0.167915	12.745	0.566057	-0.18467
3.85748	32.6171	130.04	85.6184	55.8698	141.488	-11.4483		1.08	-0.175025	12.795	0.239943	-0.137442
3.86604	32.6915	118.47	75.8031	55.9916	131.795	-13.325		1.085	-0.181486	12.845	-0.101624	-0.0779871
3.8746	32.7659	109.31	67.2835	56.1085	123.392	-14.0816		1.09	-0.187338	12.895	-0.438921	-0.0271337
3.88316	32.8403	102.023	60.0499	56.2205	116.27	-14.2474		1.095	-0.19244	12.945	-0.750878	-0.000830543
3.89173	32.9148	96.3325	53.9714	56.3274	110.299	-13.9663		1.1	-0.196821	12.995	-1.02365	0.00105654
3.90029	32.9892	91.9663	48.8677	56.4291	105.297	-13.3305		1.105	-0.200408	13.045	-1.25585	-0.00612568
3.90885	33.0637	88.5337	44.5618	56.5255	101.087	-12.5535		1.11	-0.203152	13.095	-1.45523	-0.00462251
3.91742	33.1382	85.5435	40.9011	56.6166	97.5178	-11.9742		1.115	-0.205081	13.145	-1.62936	0.0121302
3.92598	33.2127	82.7476	37.6799	56.7023	94.3822	-11.6347		1.12	-0.206053	13.195	-1.7787	0.0364737
3.93454	33.2872	80.1663	34.972	56.7826	91.7546	-11.5882		1.125	-0.20618	13.245	-1.8973	0.0548305
3.9431	33.3617	77.8292	32.6171	56.8572	89.4743	-11.6451		1.13	-0.205321	13.295	-1.97952	0.0586823
3.95167	33.4363	75.7643	30.4691	56.9263	87.3954	-11.6311		1.135	-0.203551	13.345	-2.02621	0.0490839
3.96023	33.5108	73.9408	28.6592	56.9897	85.6489	-11.7081		1.14	-0.20083	13.395	-2.0451	0.0331543
3.96879	33.5854	72.3938	27.0609	57.0474	84.1083	-11.7145		1.145	-0.19713	13.445	-2.04579	0.0173957
3.97735	33.66	71.0159	25.7116	57.0992	82.8109	-11.795		1.15	-0.192534	13.495	-2.0338	0.00423088
3.98592	33.7346	69.8923	24.4539	57.1453	81.5992	-11.7069		1.155	-0.186914	13.545	-2.00838	-0.00697452
3.99448	33.8092	68.8867	23.339	57.1855	80.5245	-11.6378		1.16	-0.18043	13.595	-1.965	-0.0169555
4.00304	33.8838	68.0097	22.3423	57.2198	79.5621	-11.5524		1.165	-0.172983	13.645	-1.90044	-0.0251024
4.01161	33.9585	67.2538	21.4558	57.2482	78.7041	-11.4502		1.17	-0.16467	13.695	-1.81611	-0.0306037
4.02017	34.0331	66.6291	20.5783	57.2707	77.849	-11.2199		1.175	-0.155499	13.745	-1.71744	-0.0347173
4.02873	34.1078	66.0794	19.8919	57.2871	77.179	-11.0996		1.18	-0.145471	13.795	-1.60983	-0.041771
4.03729	34.1825	65.6853	19.3014	57.2976	76.599	-10.9137		1.185	-0.134701	13.845	-1.49471	-0.056873
4.04586	34.2572	65.388	18.8102	57.3021	76.1123	-10.7243		1.19	-0.123108	13.895	-1.36929	-0.0808358
4.05442	34.3319	65.2049	18.4458	57.3006	75.7465	-10.5415		1.195	-0.110861	13.945	-1.23008	-0.106129
4.06298	34.4067	65.2027	18.1769	57.2932	75.4701	-10.2674		1.2	-0.0979222	13.995	-1.07658	-0.118541
4.07154	34.4814	65.3527	18.0698	57.2797	75.3495	-9.99686		1.205	-0.0843908	14.045	-0.911385	-0.105525
4.08011	34.5562	65.8018	18.108	57.2603	75.3682	-9.56641		1.21	-0.0703124	14.095	-0.73631	-0.0663249
4.08867	34.6309	66.4932	18.329	57.2349	75.5639	-9.07071		1.215	-0.0557213	14.145	-0.548619	-0.0148976
4.09723	34.7057	67.5632	18.464	57.2037	75.6676	-8.10443		1.22	-0.0407244	14.195	-0.341571	0.0279791
4.10579	34.7805	68.904	17.9803	57.1665	75.1468	-6.2428		1.225	-0.025317	14.245	-0.109075	0.0482283
4.11436	34.8554	70.5911	17.0551	57.1235	74.1785	-3.58749		1.23	-0.00962336	14.295	0.150076	0.0464615
4.12292	34.9302	72.3822	16.3582	57.0747	73.4329	-1.05069		1.235	0.00632866	14.345	0.432304	0.0336951
4.13148	35.0051	74.0934	15.9825	57.0201	73.0026	1.09074		1.24	0.0224587	14.395	0.732473	0.0193817
4.14004	35.0799	75.5258	15.7837	56.9599	72.7436	2.78223		1.245	0.0387067	14.445	1.04529	0.00341274
4.14861	35.1548	76.5391	15.6942	56.894	72.5882	3.95098		1.25	0.0550096	14.495	1.36206	-0.0203896
4.15717	35.2297	77.0968	15.6753	56.8225	72.4978	4.59903		1.255	0.071305	14.545	1.66603	-0.053546
4.16573	35.3046	77.3215	15.7114	56.7455	72.4569	4.86461		1.26	0.0875214	14.595	1.93236	-0.0864584
4.17429	35.3796	77.361	15.7413	56.6631	72.4044	4.95663		1.265	0.103611	14.645	2.13522	-0.103219
4.18286	35.4545	77.632	15.881	56.5754	72.4563	5.17569		1.27	0.119503	14.695	2.2573	-0.093548
4.19142	35.5295	78.6418	16.0761	56.4823	72.5585	6.08328		1.275	0.135145	14.745	2.29463	-0.060532
4.19998	35.6044	80.9839	16.3317	56.3842	72.7159	8.268		1.28	0.150492	14.795	2.25392	-0.0175652
4.20855	35.6794	84.7181	16.6535	56.281	72.9345	11.7835		1.285	0.165463	14.845	2.14614	0.0222964
4.21711	35.7544	89.2954	17.0484	56.1728	73.2212	16.0742		1.29	0.180058	14.895	1.98242	0.0542381
4.22567	35.8295	93.3504	17.5248	56.0598	73.5845	19.7659		1.295	0.194164	14.945	1.77379	0.0811566
4.23423	35.9045	95.7435	18.0456	55.942	73.9876	21.7559		1.3	0.207806	14.995	1.53228	0.107014
4.2428	35.9796	95.8775	18.6078	55.8196	74.4274	21.4501		1.305	0.220902	15.045	1.27017	0.131175
4.25136	36.0546	93.4525	19.4036	55.6927	75.0963	18.3562		1.31	0.233433	15.095	0.998377	0.148323
4.25992	36.1297	90.8983	20.2256	55.5615	75.7871	15.1112		1.315	0.245387	15.145	0.726453	0.152825
4.26848	36.2048	89.5279	21.3311	55.426	76.7571	12.7708		1.32	0.256683	15.195	0.46498	0.142983
4.27705	36.2799	88.7827	22.638	55.2865	77.9244	10.8583		1.325	0.267381	15.245	0.226843	0.12217
4.28561	36.3551	89.0529	24.2049	55.1429	79.3478	9.70509		1.33	0.277363	15.295	0.0244475	0.0969595
4.29417	36.4302	90.1846	26.0744	54.9956	81.07	9.11465		1.335	0.286706	15.345	-0.135629	0.0741561
4.30274	36.5054	92.0073	28.3562	54.8447	83.2009	8.80639		1.34	0.295348	15.395	-0.255346	0.0580881
4.3113	36.5806	94.5506	31.201	54.6902	85.8912	8.65939		1.345	0.303294	15.445	-0.341956	0.0491395
4.31986	36.6558	97.8725	34.8483	54.5324	89.3806	8.49184		1.35	0.310574	15.495	-0.401391	0.0442834
4.32842	36.731	102.509	39.6294	54.3714	94.0007	8.50816		1.355	0.317117	15.545	-0.434336	0.039564
4.33699	36.8062	109.664	46.0284	54.2074	100.236	9.42778		1.36	0.323024	15.595	-0.438172	0.033249
4.34555	36.8815	121.128	54.6043	54.0405	108.645	12.4831		1.365	0.328203	15.645	-0.412076	0.0272811
4.35411	36.9567	138.108	66.525	53.871	120.396	17.7121		1.37	0.33275	15.695	-0.359935	0.0254719
4.36267	37.032	161.525	82.71	53.699	136.409	25.1157		1.375	0.336637	15.745	-0.288946	0.0296554
4.37124	37.1073	193.297	105.066	53.5247	158.59	34.7064		1.38	0.339886	15.795	-0.206588	0.0369493
4.3798	37.1826	237.88	135.934	53.3483	189.283	48.5974		1.385	0.34255	15.845	-0.119582	0.0407498
4.38836	37.2579	298.168	178.936	53.1699	232.106	66.0616		1.39	0.344582	15.895	-0.0351227	0.0347353
4.39692	37.3333	371.075	237.739	52.9897	290.729	80.3458		1.395	0.346092	15.945	0.0384153	0.0171078
4.40549	37.4086	444.96	308.042	52.808	360.85	84.1092		1.4	0.347026	15.995	0.093157	-0.00759564
4.41405	37.484	503.052	367.229	52.6249	419.854	83.1982		1.405	0.34747	16.045	0.124239	-0.0303204
4.42261	37.5594	528.49	392.009	52.4406	444.45	84.0405		1.41	0.347426	16.095	0.13037	-0.0417256
4.43117	37.6348	510.258	385.697	52.2554	437.952	72.3058		1.415	0.34692	16.145	0.112114	-0.0370508
4.43974	37.7102	451.477	371.275	52.0693	423.345	28.1322		1.42	0.346009	16.195	0.0704687	-0.0194431
4.4483	37.7857	371.669	340.098	51.8826	391.981	-20.3116		1.425	0.344671	16.245	0.00766497	0.000397914
4.45686	37.8611	298.158	294.422	51.6956	346.117	-47.9594		1.43	0.342992	16.295	-0.0713028	0.00927265
4.46543	37.9366	248.018	259.392	51.5083	310.901	-62.8828		1.435	0.340954	16.345	-0.159594	-0.000487187
4.47399	38.0121	218.581	237.413	51.3211	288.734	-70.1534		1.44	0.338615	16.395	-0.252332	-0.0248758
4.48255	38.0876	196.209	211.093	51.134	262.227	-66.0188		1.445	0.335992	16.445	-0.349567	-0.0492244
4.49111	38.1632	172.046	174.827	50.9474	225.775	-53.729		1.45	0.333103	16.495	-0.45434	-0.0572717
4.49968	38.2387	147.204	134.691	50.7614	185.452	-38.2487		1.455	0.329993	16.545	-0.566625	-0.0431156
4.50824	38.3143	126.908	99.9327	50.5762	150.509	-23.601		1.46	0.326654	16.595	-0.678781	-0.0170846
4.5168	38.3899	113.374	75.951	50.392	126.343	-12.9692		1.465	0.323138	16.645	-0.777492	7.94218e-05
4.52536	38.4654	105.347	60.6343	50.2091	110.843	-5.49662		1.47	0.319441	16.695	-0.850989	-0.00836365
4.53393	38.5411	100.176	50.6835	50.0276	100.711	-0.53466		1.475	0.315596	16.745	-0.895061	-0.0426027
4.54249	38.6167	95.9446	43.8436	49.8477	93.6913	2.25326		1.48	0.311613	16.795	-0.912565	-0.0857913
4.55105	38.6923	91.7304	38.7907	49.6697	88.4604	3.26994		1.485	0.307502	16.845	-0.907646	-0.116764
4.55961	38.768	87.3222	34.7968	49.4937	84.2905	3.03168		1.49	0.303285	16.895	-0.88091	-0.12618
4.56818	38.8437	83.0327	31.4758	49.3199	80.7957	2.23702		1.495	0.298956	16.945	-0.830209	-0.123038
4.57674	38.9194	79.3497	28.6452	49.1486	77.7938	1.55589		1.5	0.294539	16.995	-0.755519	-0.125354
4.5853	38.9951	76.4921	26.1997	48.9799	75.1796	1.31255		1.505	0.290028	17.045	-0.662176	-0.143134
4.59387	39.0708	74.4653	24.0959	48.814	72.9099	1.55546		1.51	0.285436	17.095	-0.558692	-0.168222
4.60243	39.1466	73.269	22.297	48.6512	70.9482	2.32077		1.515	0.280762	17.145	-0.451219	-0.180373
4.61099	39.2224	73.0501	20.7809	48.4915	69.2724	3.7777		1.52	0.276004	17.195	-0.340163	-0.164563
4.61955	39.2982	73.8943	19.5148	48.3352	67.8501	6.0442		1.525	0.271172	17.245	-0.222334	-0.124095
4.62812	39.374	75.5637	18.4834	48.1826	66.666	8.89774		1.53	0.26625	17.295	-0.0965262	-0.0779398
4.63668	39.4498	77.3222	17.6814	48.0337	65.715	11.6072		1.535	0.26125	17.345	0.0327457	-0.0448592
4.64524	39.5256	78.3493	17.1113	47.8887	65	13.3492		1.54	0.256158	17.395	0.15676	-0.0289586
4.6538	39.6015	78.4575	16.792	47.7479	64.5399	13.9176		1.545	0.250977	17.445	0.267806	-0.0192838
4.66237	39.6774	78.2506	16.7511	47.6114	64.3625	13.8881		1.55	0.245703	17.495	0.363344	-0.00220583
4.67093	39.7533	78.3775	17.0228	47.4794	64.5022	13.8754		1.555	0.240324	17.545	0.44557	0.0259489
4.67949	39.8292	78.6703	17.6488	47.352	65.0008	13.6695		1.56	0.234849	17.595	0.517153	0.0574109
4.68805	39.9051	78.4595	18.6927	47.2294	65.9221	12.5374		1.565	0.229255	17.645	0.577187	0.0817632
4.69662	39.9811	77.3133	20.2844	47.1118	67.3962	9.91714		1.57	0.223555	17.695	0.620846	0.0948332
4.70518	40.057	76.0375	22.6802	46.9994	69.6796	6.35796		1.575	0.217736	17.745	0.642592	0.0996024
4.71374	40.133	75.2401	26.3582	46.8922	73.2504	1.98975		1.58	0.211798	17.795	0.639634	0.101109
4.72231	40.209	74.7888	31.7533	46.7905	78.5438	-3.75501		1.585	0.205742	17.845	0.612668	0.102928
4.73087	40.285	73.7288	37.7743	46.6944	84.4686	-10.7398		1.59	0.199558	17.895	0.564156	0.108296
4.73943	40.3611	71.3938	39.8538	46.604	86.4578	-15.064		1.595	0.193259	17.945	0.497047	0.121058
4.74799	40.4371	68.1183	35.5089	46.5194	82.0283	-13.91		1.6	0.186828	17.995	0.415868	0.141791
4.75656	40.5132	64.9285	29.4121	46.4409	75.853	-10.9245		1.605	0.180285	18.045	0.328491	0.162203
4.76512	40.5893	62.5352	25.3203	46.3685	71.6887	-9.1535		1.61	0.173623	18.095	0.244878	0.166728
4.77368	40.6654	61.1625	23.4477	46.3023	69.7501	-8.58762		1.615	0.16685	18.145	0.171628	0.144463
4.78224	40.7415	60.4476	21.9699	46.2425	68.2124	-7.76478		1.62	0.159974	18.195	0.106251	0.102042
4.79081	40.8177	60.0365	19.2462	46.1892	65.4354	-5.39893		1.625	0.152995	18.245	0.0371823	0.0633147
4.79937	40.8939	59.631	16.1017	46.1425	62.2443	-2.61323		1.63	0.145933	18.295	-0.0486602	0.0525495
4.80793	40.9701	59.2311	13.6177	46.1026	59.7202	-0.489119		1.635	0.138785	18.345	-0.156029	0.074881
4.81649	41.0463	58.7908	11.9195	46.0694	57.9888	0.801987		1.64	0.131573	18.395	-0.277362	0.112331
4.82506	41.1225	58.4206	10.7944	46.0431	56.8375	1.58312		1.645	0.124302	18.445	-0.397948	0.139672
4.83362	41.1987	58.0489	10.0438	46.0237	56.0675	1.98143		1.65	0.116988	18.495	-0.505322	0.145247
4.84218	41.275	57.7487	9.34209	46.0115	55.3536	2.39513		1.655	0.109644	18.545	-0.594595	0.137152
4.85075	41.3513	57.5367	8.98001	46.0063	54.9864	2.55033		1.66	0.102283	18.595	-0.666101	0.130443
4.85931	41.4276	57.4274	8.7153	46.0084	54.7237	2.70371		1.665	0.0949209	18.645	-0.719509	0.129639
4.86787	41.5039	57.4788	8.51976	46.0178	54.5376	2.94127		1.67	0.0875734	18.695	-0.751217	0.12437
4.87643	41.5802	57.5723	8.19682	46.0345	54.2313	3.34096		1.675	0.0802539	18.745	-0.757117	0.101079
4.885	41.6566	57.7665	8.11599	46.0586	54.1746	3.59188		1.68	0.0729783	18.795	-0.736547	0.0573385
4.89356	41.733	57.9555	7.90601	46.0901	53.9961	3.95933		1.685	0.0657623	18.845	-0.692466	0.00437629
4.90212	41.8094	58.1622	7.95983	46.1291	54.089	4.07323		1.69	0.0586152	18.895	-0.627928	-0.0430914
4.91068	41.8858	58.3308	8.10114	46.1757	54.2768	4.05403		1.695	0.0515608	18.945	-0.543502	-0.0780193
4.91925	41.9622	58.494	8.35037	46.2298	54.5801	3.91388		1.7	0.0445983	18.995	-0.438827	-0.102791
4.92781	42.0387	58.6023	8.73122	46.2914	55.0226	3.57964		1.705	0.0377539	19.045	-0.31612	-0.12267
4.93637	42.1152	58.7839	9.26847	46.3607	55.6291	3.15476		1.71	0.0310261	19.095	-0.180921	-0.139435
4.94494	42.1916	59.0751	9.98664	46.4375	56.4242	2.65099		1.715	0.0244295	19.145	-0.0388482	-0.151136
4.9535	42.2682	59.5396	10.9097	46.522	57.4317	2.10791		1.72	0.0179738	19.195	0.107672	-0.155336
4.96206	42.3447	60.0845	11.8748	46.614	58.4889	1.59564		1.725	0.0116546	19.245	0.258415	-0.150879
4.97062	42.4212	60.7048	13.4153	46.7137	60.129	0.575855		1.73	0.00549557	19.295	0.411012	-0.137478
4.97919	42.4978	61.2253	15.5041	46.821	62.3251	-1.09979		1.735	-0.000523442	19.345	0.558545	-0.11638
4.98775	42.5744	61.5025	18.4146	46.9359	65.3505	-3.84799		1.74	-0.00638161	19.395	0.692364	-0.0925893
4.99631	42.651	61.6403	22.2716	47.0583	69.3299	-7.68959		1.745	-0.0120946	19.445	0.807172	-0.0743897
5.00487	42.7276	61.7247	26.515	47.1882	73.7032	-11.9785		1.75	-0.0176602	19.495	0.902458	-0.0673881
5.01344	42.8043	62.1432	29.7082	47.3256	77.0338	-14.8906		1.755	-0.0230804	19.545	0.978724	-0.0677146
5.022	42.881	62.9655	30.0373	47.4705	77.5078	-14.5423		1.76	-0.0283732	19.595	1.03344	-0.0631375
5.03056	42.9577	64.0435	27.3111	47.6228	74.9339	-10.8904		1.765	-0.0335292	19.645	1.06239	-0.0443817
5.03912	43.0344	64.8027	23.9417	47.7824	71.7241	-6.92146		1.77	-0.0385785	19.695	1.06546	-0.0165723
5.04769	43.1111	65.0931	21.7606	47.9493	69.71	-4.61683		1.775	-0.0435187	19.745	1.0496	0.00225812
5.05625	43.1878	64.8156	20.695	48.1234	68.8184	-4.00284		1.78	-0.0483726	19.795	1.0239	-0.00300604
5.06481	43.2646	64.3381	19.626	48.3047	67.9308	-3.59271		1.785	-0.0531523	19.845	0.990553	-0.0287716
5.07337	43.3414	63.9567	17.815	48.4931	66.3082	-2.35146		1.79	-0.0578729	19.895	0.941522	-0.0534024
5.08194	43.4182	63.7523	15.6699	48.6885	64.3584	-0.606056		1.795	-0.0625553	19.945	0.865805	-0.0553526
5.0905	43.495	63.6516	13.9105	48.8908	62.8013	0.850206		1.8	-0.0672137	19.995	0.76143	-0.0320216
5.09906	43.5719	63.6366	12.787	49.0999	61.8869	1.74967		1.805	-0.0718698	20.045	0.640411	-0.00116906
5.10762	43.6488	63.6796	12.229	49.3157	61.5448	2.13485		1.81	-0.0765425	20.095	0.521213	0.0161502
5.11619	43.7257	63.7589	11.8728	49.5382	61.411	2.34794		1.815	-0.0812507	20.145	0.415432	0.0141883
5.12475	43.8026	64.0233	12.0736	49.7672	61.8408	2.18249		1.82	-0.0860127	20.195	0.320964	0.00517368
5.13331	43.8795	64.3542	12.5332	50.0025	62.5357	1.81855		1.825	-0.0908521	20.245	0.22731	0.00537435
5.14188	43.9564	64.7623	13.2253	50.2442	63.4695	1.29285		1.83	-0.0957769	20.295	0.126898	0.0200085
5.15044	44.0334	65.2736	14.1584	50.492	64.6504	0.623245		1.835	-0.100823	20.345	0.0214083	0.0414073
5.159	44.1104	65.9526	15.3749	50.7458	66.1207	-0.168052		1.84	-0.105987	20.395	-0.0817155	0.059728
5.16756	44.1874	66.7215	16.9489	51.0055	67.9544	-1.23287		1.845	-0.111299	20.445	-0.177215	0.072951
5.17613	44.2645	67.7601	18.9841	51.2711	70.2551	-2.49504		1.85	-0.116766	20.495	-0.265533	0.0857802
5.18469	44.3415	69.1143	21.6122	51.5422	73.1544	-4.04005		1.855	-0.122399	20.545	-0.348945	0.100364
5.19325	44.4186	70.7624	24.9908	51.8188	76.8096	-6.0472		1.86	-0.128219	20.595	-0.425716	0.110488
5.20181	44.4957	73.0066	29.2995	52.1007	81.4002	-8.39365		1.865	-0.134214	20.645	-0.4897	0.106138
5.21038	44.5728	76.1579	34.7491	52.3878	87.1369	-10.979		1.87	-0.140422	20.695	-0.536742	0.0836276
5.21894	44.6499	80.5033	41.3479	52.6799	94.0278	-13.5245		1.875	-0.146816	20.745	-0.571752	0.050714
5.2275	44.7271	85.8136	50.0122	52.9768	102.989	-17.1754		1.88	-0.153419	20.795	-0.608905	0.0215523
5.23606	44.8043	91.7243	61.1386	53.2785	114.417	-22.6928		1.885	-0.160221	20.845	-0.663364	0.00646
5.24463	44.8815	98.3522	75.7584	53.5846	129.343	-30.9908		1.89	-0.167218	20.895	-0.740681	0.00563738
5.25319	44.9587	106.824	94.9562	53.8951	148.851	-42.0273		1.895	-0.174419	20.945	-0.83248	0.0114428
5.26175	45.036	119.783	118.335	54.2097	172.545	-52.7618		1.9	-0.181794	20.995	-0.922057	0.0156206
5.27032	45.1132	140.941	143.158	54.5283	197.686	-56.7458		1.905	-0.189362	21.045	-0.99543	0.0146786
5.27888	45.1905	174.15	167.331	54.8508	222.182	-48.0314		1.91	-0.197087	21.095	-1.04889	0.00947967
5.28744	45.2678	221.272	189.47	55.1769	244.647	-23.3746		1.915	-0.20497	21.145	-1.08722	0.000808586
5.296	45.3452	280.523	212.106	55.5063	267.612	12.9114		1.92	-0.21299	21.195	-1.11488	-0.0138141
5.30457	45.4225	344.696	244.493	55.8391	300.332	44.3643		1.925	-0.221128	21.245	-1.12862	-0.0387709
5.31313	45.4999	399.6	283.14	56.1748	339.315	60.2848		1.93	-0.229375	21.295	-1.11852	-0.0752534
5.32169	45.5773	427.013	300.675	56.5134	357.188	69.8247		1.935	-0.237699	21.345	-1.07623	-0.117341
5.33026	45.6547	414.813	279.389	56.8547	336.244	78.5698		1.94	-0.246091	21.395	-1.00232	-0.153654
5.33882	45.7322	365.68	237.402	57.1984	294.601	71.0792		1.945	-0.254521	21.445	-0.90534	-0.17458
5.34738	45.8096	297.811	196.4	57.5443	253.944	43.8662		1.95	-0.262971	21.495	-0.794009	-0.179248
5.35594	45.8871	232.327	158.584	57.8923	216.476	15.8505		1.955	-0.271417	21.545	-0.670993	-0.175276
5.36451	45.9646	182.731	121.922	58.2421	180.164	2.5678		1.96	-0.279838	21.595	-0.535232	-0.170386
5.37307	46.0421	150.521	90.3881	58.5936	148.982	1.53885		1.965	-0.288208	21.645	-0.390037	-0.163186
5.38163	46.1197	130.614	67.0651	58.9464	126.011	4.60255		1.97	-0.296514	21.695	-0.247235	-0.142705
5.39019	46.1972	117.911	51.4077	59.3005	110.708	7.2025		1.975	-0.304722	21.745	-0.121277	-0.0985788
5.39876	46.2748	109.591	41.5942	59.6556	101.25	8.34143		1.98	-0.312825	21.795	-0.0184084	-0.0328599
5.40732	46.3525	104.244	35.7161	60.0114	95.7275	8.51645		1.985	-0.320798	21.845	0.067658	0.038541
5.41588	46.4301	100.96	32.3887	60.3679	92.7567	8.20372		1.99	-0.328623	21.895	0.148229	0.0973958
5.42444	46.5078	99.1739	30.6832	60.7247	91.408	7.76591		1.995	-0.336295	21.945	0.227666	0.136902
5.43301	46.5854	98.5778	30.1593	61.0817	91.2411	7.33669		2	-0.343781	21.995	0.299627	0.164114
5.44157	46.6631	98.8409	30.5309	61.4386	91.9696	6.87137		2.005	-0.351094	22.045	0.355526	0.188743
5.45013	46.7409	99.9481	31.8927	61.7953	93.688	6.2601		2.01	-0.358201	22.095	0.395644	0.210344
5.45869	46.8186	102.191	34.1623	62.1514	96.3137	5.87767		2.015	-0.365116	22.145	0.429937	0.217664
5.46726	46.8964	105.399	37.2922	62.5069	99.799	5.59985		2.02	-0.371825	22.195	0.466849	0.201261
5.47582	46.9742	109.57	41.3449	62.8614	104.206	5.36355		2.025	-0.378325	22.245	0.502217	0.165987
5.48438	47.052	114.357	46.5115	63.2148	109.726	4.63102		2.03	-0.384631	22.295	0.521135	0.129792
5.49294	47.1298	119.31	52.955	63.5669	116.522	2.78789		2.035	-0.390721	22.345	0.511987	0.109376
5.50151	47.2077	124.387	61.4176	63.9175	125.335	-0.947845		2.04	-0.39663	22.395	0.4785	0.106956
5.51007	47.2856	130.734	73.2884	64.2663	137.555	-6.8206		2.045	-0.402342	22.445	0.43741	0.110669
5.51863	47.3635	142.157	90.2483	64.6132	154.861	-12.7042		2.05	-0.407887	22.495	0.404551	0.106893
5.52719	47.4414	164.676	112.087	64.9579	177.045	-12.3684		2.055	-0.413269	22.545	0.384143	0.0913234
5.53576	47.5194	200.619	135.878	65.3002	201.178	-0.559585		2.06	-0.418502	22.595	0.371815	0.0687719
5.54432	47.5974	242.921	159.323	65.6399	224.963	17.9587		2.065	-0.423614	22.645	0.366432	0.0447033
5.55288	47.6754	277.046	178.568	65.9769	244.545	32.5013		2.07	-0.428606	22.695	0.376376	0.0194363
5.56144	47.7534	289.297	183.512	66.3109	249.823	39.4736		2.075	-0.433516	22.745	0.412862	-0.00913353
5.57001	47.8314	277.41	167.496	66.6418	234.137	43.2721		2.08	-0.438354	22.795	0.477797	-0.0394259
5.57857	47.9095	250.81	138.871	66.9693	205.84	44.9704		2.085	-0.443149	22.845	0.559884	-0.0654933
5.58713	47.9876	221.33	111.337	67.2933	178.63	42.7002		2.09	-0.44792	22.895	0.643399	-0.0828368
5.5957	48.0657	196.702	93.0367	67.6135	160.65	36.0519		2.095	-0.452693	22.945	0.720173	-0.0935252
5.60426	48.1439	177.492	85.9	67.9297	153.83	23.6621		2.1	-0.457487	22.995	0.792268	-0.103681
5.61282	48.222	161.264	86.0344	68.2419	154.276	6.98815		2.105	-0.462332	23.045	0.863449	-0.115605
5.62138	48.3002	146.646	84.993	68.5498	153.543	-6.89667		2.11	-0.467242	23.095	0.929599	-0.123661
5.62995	48.3784	133.57	77.0329	68.8531	145.886	-12.3157		2.115	-0.472246	23.145	0.978459	-0.119013
5.63851	48.4567	122.74	63.8587	69.152	133.011	-10.2703		2.12	-0.477359	23.195	0.998228	-0.0984928
5.64707	48.5349	114.7	50.1881	69.4459	119.634	-4.93355		2.125	-0.482599	23.245	0.985268	-0.0680255
5.65564	48.6132	109.309	38.9119	69.7348	108.647	0.662484		2.13	-0.487991	23.295	0.94333	-0.0371739
5.6642	48.6915	105.915	30.7233	70.0187	100.742	5.1734		2.135	-0.493532	23.345	0.876753	-0.0107859
5.67276	48.7698	103.6	25.1723	70.2971	95.4694	8.13091		2.14	-0.499264	23.395	0.786114	0.013476
5.68132	48.8482	101.542	21.8747	70.5701	92.4449	9.09738		2.145	-0.505166	23.445	0.670712	0.0397884
5.68989	48.9266	99.4696	20.1345	70.8376	90.9721	8.49755		2.15	-0.511267	23.495	0.533795	0.0673808
5.69845	49.005	97.6371	19.482	71.0992	90.5812	7.0559		2.155	-0.517561	23.545	0.383735	0.0896514
5.70701	49.0834	96.456	19.5679	71.3549	90.9228	5.53318		2.16	-0.524049	23.595	0.229755	0.0994779
5.71557	49.1619	96.2942	20.1557	71.6046	91.7603	4.53388		2.165	-0.530742	23.645	0.077315	0.094518
5.72414	49.2403	97.2438	21.1256	71.8481	92.9736	4.27017		2.17	-0.537614	23.695	-0.0719476	0.0772908
5.7327	49.3188	98.8359	22.511	72.0852	94.5962	4.23968		2.175	-0.54469	23.745	-0.216672	0.0511456
5.74126	49.3974	100.654	24.5738	72.3159	96.8897	3.76417		2.18	-0.551929	23.795	-0.353727	0.0175443
5.74982	49.4759	102.407	27.8627	72.54	100.403	2.00443		2.185	-0.559336	23.845	-0.480288	-0.0221756
5.75839	49.5545	104.417	32.9833	72.7574	105.741	-1.32394		2.19	-0.56689	23.895	-0.596974	-0.0630741
5.76695	49.6331	106.995	39.9562	72.968	112.924	-5.9293		2.195	-0.574569	23.945	-0.707261	-0.0961128
5.77551	49.7117	110.669	47.405	73.1717	120.577	-9.90771		2.2	-0.582363	23.995	-0.812688	-0.112892
5.78407	49.7904	115.67	53.5364	73.3683	126.905	-11.2348		2.205	-0.590236	24.045	-0.908614	-0.111706
5.79264	49.869	121.772	57.0663	73.5579	130.624	-8.8524		2.21	-0.598176	24.095	-0.985347	-0.0992031
5.8012	49.9477	127.853	57.6073	73.7402	131.347	-3.49492		2.215	-0.606147	24.145	-1.03412	-0.0852984
5.80976	50.0264	131.763	55.3711	73.9152	129.286	2.47708		2.22	-0.614125	24.195	-1.05259	-0.0752311
5.81832	50.1052	132.002	50.525	74.0828	124.608	7.39385		2.225	-0.622078	24.245	-1.04506	-0.0653875
5.82689	50.184	128.786	44.1171	74.2429	118.36	10.4258		2.23	-0.629982	24.295	-1.01785	-0.0472074
5.83545	50.2628	124.152	38.1163	74.3955	112.512	11.6402		2.235	-0.637796	24.345	-0.974229	-0.0162714
5.84401	50.3416	119.98	34.1512	74.5404	108.692	11.2882		2.24	-0.645504	24.395	-0.913189	0.0209824
5.85258	50.4204	117.174	32.7973	74.6777	107.475	9.6995		2.245	-0.653056	24.445	-0.832428	0.0497313
5.86114	50.4993	115.304	33.7663	74.8072	108.574	6.73055		2.25	-0.660441	24.495	-0.732559	0.057415
5.8697	50.5782	113.646	36.216	74.929	111.145	2.5006		2.255	-0.667619	24.545	-0.619294	0.0441492
5.87826	50.6571	111.71	38.3739	75.0429	113.417	-1.7072		2.26	-0.674562	24.595	-0.502274	0.0234795
5.88683	50.7361	109.892	38.3791	75.1489	113.528	-3.63607		2.265	-0.681258	24.645	-0.391585	0.011879
5.89539	50.8151	108.585	36.3908	75.247	111.638	-3.05321		2.27	-0.687652	24.695	-0.294292	0.0157458
5.90395	50.894	108.429	34.0727	75.3371	109.41	-0.980457		2.275	-0.693763	24.745	-0.213052	0.0273438
5.91251	50.9731	110.073	32.7508	75.4193	108.17	1.90277		2.28	-0.699523	24.795	-0.147426	0.0332963
5.92108	51.0521	114.203	32.9169	75.4934	108.41	5.79299		2.285	-0.704956	24.845	-0.0965455	0.0273463
5.92964	51.1312	120.944	34.5403	75.5595	110.1	10.8438		2.29	-0.710025	24.895	-0.0608634	0.0153853
5.9382	51.2103	129.96	37.4046	75.6176	113.022	16.9379		2.295	-0.714719	24.945	-0.0417961	0.00878038
5.94677	51.2894	139.986	41.3447	75.6677	117.012	22.9735		2.3	-0.719051	24.995	-0.0402311	0.0134122
5.95533	51.3686	149.795	46.4937	75.7097	122.203	27.592		2.305	-0.72297	25.045	-0.0559372	0.0256475
5.96389	51.4478	158.678	53.5905	75.7437	129.334	29.3441		2.31	-0.726529	25.095	-0.0884952	0.0379493
5.97245	51.527	168.348	64.2397	75.7697	140.009	28.3387		2.315	-0.729674	25.145	-0.138096	0.0468448
5.98102	51.6062	181.622	80.4962	75.7876	156.284	25.3382		2.32	-0.732451	25.195	-0.204315	0.0544153
5.98958	51.6855	200.85	102.701	75.7976	178.499	22.3505		2.325	-0.734847	25.245	-0.283437	0.0632634
5.99814	51.7648	223.439	126.734	75.7997	202.534	20.9053		2.33	-0.736869	25.295	-0.367255	0.0723501
6.0067	51.8441	242.049	146.426	75.7938	222.22	19.829		2.335	-0.738552	25.345	-0.445347	0.0789868
6.01527	51.9234	248.488	159.678	75.78	235.458	13.0297		2.34	-0.739867	25.395	-0.509208	0.083535
6.02383	52.0028	241.716	167.445	75.7585	243.204	-1.48727		2.345	-0.740883	25.445	-0.554393	0.0893826
6.03239	52.0822	227.797	170.156	75.7291	245.885	-18.0883		2.35	-0.741574	25.495	-0.578888	0.0969481
6.04095	52.1616	216.075	167.939	75.6919	243.631	-27.5561		2.355	-0.741991	25.545	-0.580145	0.099511
6.04952	52.241	210.619	161.266	75.6471	236.913	-26.2943		2.36	-0.742145	25.595	-0.554562	0.0882789
6.05808	52.3205	208.912	151.945	75.5947	227.54	-18.6275		2.365	-0.742054	25.645	-0.499976	0.0631263
6.06664	52.4	204.281	142.761	75.5348	218.296	-14.0146		2.37	-0.74176	25.695	-0.417714	0.036789
6.07521	52.4795	193.323	135.059	75.4673	210.526	-17.2031		2.375	-0.741259	25.745	-0.31108	0.0252478
6.08377	52.559	177.238	127.637	75.3925	203.03	-25.7922		2.38	-0.740604	25.795	-0.181737	0.0321745
6.09233	52.6386	160.63	118.203	75.3103	193.514	-32.8839		2.385	-0.739797	25.845	-0.0286582	0.0436756
6.10089	52.7182	146.544	104.851	75.221	180.072	-33.5283		2.39	-0.738873	25.895	0.14822	0.0404737
6.10946	52.7979	135.685	87.7696	75.1245	162.894	-27.2093		2.395	-0.73785	25.945	0.343258	0.0166851
6.11802	52.8775	127.026	69.4563	75.0209	144.477	-17.451		2.4	-0.736744	25.995	0.544982	-0.0139452
6.12658	52.9572	119.305	52.7371	74.9104	127.648	-8.34237		2.405	-0.735579	26.045	0.741493	-0.0308673
6.13514	53.0369	112	39.2231	74.7931	114.016	-2.01662		2.41	-0.734362	26.095	0.925881	-0.0258709
6.14371	53.1167	105.278	29.1936	74.6691	103.863	1.4149		2.415	-0.733112	26.145	1.09571	-0.00928671
6.15227	53.1964	99.5655	22.1643	74.5385	96.7027	2.86281		2.42	-0.731834	26.195	1.24727	0.00190732
6.16083	53.2762	94.8826	17.4134	74.4013	91.8147	3.06789		2.425	-0.730536	26.245	1.37172	0.000625884
6.16939	53.3561	91.4457	14.2575	74.2579	88.5153	2.93031		2.43	-0.729218	26.295	1.45841	-0.00604517
6.17796	53.4359	88.8381	12.149	74.1081	86.2572	2.58093		2.435	-0.727879	26.345	1.50265	-0.00796069
6.18652	53.5158	86.9659	10.6943	73.9523	84.6466	2.31931		2.44	-0.726515	26.395	1.50963	-0.00442915
6.19508	53.5957	85.416	9.63054	73.7905	83.421	1.99498		2.445	-0.72511	26.445	1.4896	-0.00476793
6.20364	53.6756	84.0551	8.7957	73.6228	82.4185	1.63651		2.45	-0.723657	26.495	1.44912	-0.0176421
6.21221	53.7556	82.8383	8.09767	73.4495	81.5472	1.29111		2.455	-0.722132	26.545	1.38718	-0.0421916
6.22077	53.8356	81.7244	7.48902	73.2706	80.7596	0.964779		2.46	-0.720515	26.595	1.29969	-0.0702972
6.22933	53.9156	80.743	6.94823	73.0863	80.0346	0.708396		2.465	-0.718782	26.645	1.18682	-0.095874
6.23789	53.9956	79.9589	6.46649	72.8968	79.3633	0.595664		2.47	-0.716892	26.695	1.05501	-0.119546
6.24646	54.0757	79.4231	6.04096	72.7021	78.7431	0.679961		2.475	-0.714831	26.745	0.911804	-0.143746
6.25502	54.1558	79.0753	5.6705	72.5026	78.1731	0.902264		2.48	-0.712527	26.795	0.760004	-0.165219
6.26358	54.236	78.8798	5.35353	72.2982	77.6518	1.22806		2.485	-0.709974	26.845	0.597739	-0.175067
6.27215	54.3161	78.8489	5.08864	72.0892	77.1779	1.67102		2.49	-0.707103	26.895	0.424053	-0.166991
6.28071	54.3963	78.8653	4.87472	71.8758	76.7506	2.11478		2.495	-0.703877	26.945	0.243379	-0.144223
6.28927	54.4765	78.847	4.71124	71.6582	76.3694	2.47764		2.5	-0.700256	26.995	0.0640031	-0.11696
6.29784	54.5568	78.7105	4.59924	71.4363	76.0356	2.67497		2.505	-0.696154	27.045	-0.107293	-0.0928069
6.3064	54.637	78.4151	4.54135	71.2106	75.7519	2.66315		2.51	-0.691581	27.095	-0.268226	-0.0704987
6.31496	54.7173	78.0043	4.54291	70.9811	75.524	2.48029		2.515	-0.686395	27.145	-0.418869	-0.0433138
6.32352	54.7977	77.5775	4.61184	70.748	75.3598	2.2177		2.52	-0.680627	27.195	-0.557811	-0.00783032
6.33209	54.878	77.2812	4.75861	70.5115	75.2701	2.01106		2.525	-0.674171	27.245	-0.681536	0.0314037
6.34065	54.9584	77.2591	4.99573	70.2718	75.2675	1.99163		2.53	-0.666989	27.295	-0.787377	0.0655549
6.34921	55.0388	77.6302	5.33643	70.029	75.3655	2.26478		2.535	-0.659058	27.345	-0.875811	0.0885077
6.35777	55.1193	78.3328	5.79256	69.7834	75.576	2.75687		2.54	-0.650251	27.395	-0.948932	0.100053
6.36634	55.1998	79.1956	6.37174	69.5351	75.9069	3.28874		2.545	-0.640635	27.445	-1.00708	0.103629
6.3749	55.2803	80.1108	7.07466	69.2843	76.359	3.75176		2.55	-0.630025	27.495	-1.04812	0.102826
6.38346	55.3608	80.8295	7.8923	69.0313	76.9236	3.90582		2.555	-0.618504	27.545	-1.07075	0.100453
6.39202	55.4414	81.5156	8.80963	68.7762	77.5858	3.92985		2.56	-0.605965	27.595	-1.07777	0.0990815
6.40059	55.522	82.2977	9.81365	68.5191	78.3327	3.96498		2.565	-0.592387	27.645	-1.07517	0.100154
6.40915	55.6026	83.2685	10.9024	68.2603	79.1627	4.10583		2.57	-0.577789	27.695	-1.06733	0.101958
6.41771	55.6832	84.4748	12.1708	68	80.1708	4.30403		2.575	-0.562036	27.745	-1.05347	0.100018
6.42627	55.7639	85.5935	13.7576	67.7383	81.4959	4.09762		2.58	-0.54526	27.795	-1.0291	0.0914421
6.43484	55.8446	86.4072	15.8729	67.4754	83.3483	3.05891		2.585	-0.527286	27.845	-0.99082	0.0791012
6.4434	55.9254	86.6327	18.6982	67.2117	85.9099	0.722769		2.59	-0.508244	27.895	-0.939241	0.0700669
6.45196	56.0062	86.2568	22.3749	66.9471	89.322	-3.0652		2.595	-0.488064	27.945	-0.877567	0.068468
6.46052	56.087	85.5937	27.1397	66.6821	93.8217	-8.22808		2.6	-0.466755	27.995	-0.808134	0.0699295
6.46909	56.1678	85.1316	33.2146	66.4166	99.6312	-14.4996		2.605	-0.444394	28.045	-0.731257	0.064644
6.47765	56.2486	85.7543	40.0438	66.1509	106.195	-20.4404		2.61	-0.420872	28.095	-0.647286	0.0469591
6.48621	56.3295	88.1925	45.8751	65.8853	111.76	-23.5679		2.615	-0.396372	28.145	-0.558769	0.0219656
6.49478	56.4105	92.6707	49.0479	65.6198	114.668	-21.997		2.62	-0.370779	28.195	-0.469672	0.00167117
6.50334	56.4914	98.3221	49.5722	65.3547	114.927	-16.6049		2.625	-0.344243	28.245	-0.382489	-0.0060001
6.5119	56.5724	102.983	48.5739	65.0902	113.664	-10.6812		2.63	-0.316761	28.295	-0.29676	-0.00432065
6.52046	56.6534	104.804	46.5809	64.8265	111.407	-6.60303		2.635	-0.288377	28.345	-0.210915	-0.00381301
6.52903	56.7345	102.951	43.2661	64.5638	107.83	-4.87925		2.64	-0.259205	28.395	-0.125385	-0.0113853
6.53759	56.8155	98.3965	38.3197	64.3021	102.622	-4.22536		2.645	-0.229208	28.445	-0.0434756	-0.0237616
6.54615	56.8966	92.9161	32.2919	64.0419	96.3338	-3.41762		2.65	-0.198565	28.495	0.0309835	-0.0315286
6.55471	56.9778	87.7838	26.2158	63.7831	89.9989	-2.21515		2.655	-0.167259	28.545	0.096725	-0.028969
6.56328	57.0589	83.3493	20.8413	63.526	84.3673	-1.01807		2.66	-0.135428	28.595	0.155859	-0.0193351
6.57184	57.1401	79.6363	16.4189	63.2708	79.6896	-0.053312		2.665	-0.103127	28.645	0.212045	-0.010648
6.5804	57.2214	76.5641	12.9387	63.0177	75.9563	0.60779		2.67	-0.0704379	28.695	0.268137	-0.00732265
6.58896	57.3026	74.2999	10.3858	62.7668	73.1526	1.14731		2.675	-0.0374691	28.745	0.325268	-0.00666287
6.59753	57.3839	72.7638	8.6277	62.5182	71.1459	1.61788		2.68	-0.00427921	28.795	0.383383	-0.00346247
6.60609	57.4652	71.7459	7.5094	62.2723	69.7817	1.9642		2.685	0.029014	28.845	0.442002	0.00296455
6.61465	57.5466	71.0475	6.8437	62.0291	68.8728	2.17462		2.69	0.0623307	28.895	0.500482	0.00708395
6.62321	57.628	70.5154	6.52876	61.7889	68.3177	2.19768		2.695	0.0955743	28.945	0.557919	0.00249917
6.63178	57.7094	70.0278	6.43686	61.5518	67.9886	2.03914		2.7	0.128657	28.995	0.61283	-0.0114276
6.64034	57.7908	69.6346	6.51385	61.3178	67.8317	1.80291		2.705	0.161471	29.045	0.662426	-0.028502
6.6489	57.8723	69.2989	6.77531	61.0874	67.8627	1.43625		2.71	0.193964	29.095	0.701767	-0.0410075
6.65747	57.9538	69.2019	7.33108	60.8604	68.1915	1.01036		2.715	0.225979	29.145	0.723974	-0.0459142
6.66603	58.0354	69.4235	8.31744	60.6372	68.9547	0.468824		2.72	0.257506	29.195	0.722394	-0.0460925
6.67459	58.117	69.9548	9.99346	60.4179	70.4114	-0.456542		2.725	0.288397	29.245	0.693739	-0.0459733
6.68315	58.1986	70.5497	12.122	60.2026	72.3246	-1.7749		2.73	0.318612	29.295	0.639741	-0.0464755
6.69172	58.2802	70.8774	14.0408	59.9915	74.0323	-3.15493		2.735	0.348072	29.345	0.565842	-0.0442493
6.70028	58.3619	70.6274	15.0355	59.7847	74.8203	-4.19282		2.74	0.376659	29.395	0.478298	-0.0358533
6.70884	58.4436	69.9918	15.0798	59.5824	74.6622	-4.67038		2.745	0.404406	29.445	0.382459	-0.0223875
6.7174	58.5253	69.3116	14.9453	59.3846	74.3299	-5.01832		2.75	0.431087	29.495	0.283371	-0.0100624
6.72597	58.6071	69.0414	15.6186	59.1916	74.8102	-5.76879		2.755	0.456812	29.545	0.186947	-0.0059382
6.73453	58.6889	69.3773	17.5983	59.0034	76.6017	-7.2244		2.76	0.481411	29.595	0.0994109	-0.0125419
6.74309	58.7707	70.0296	20.3643	58.8203	79.1846	-9.15498		2.765	0.504896	29.645	0.0252857	-0.0259528
6.75166	58.8526	70.4759	22.4665	58.6422	81.1087	-10.6328		2.77	0.527233	29.695	-0.0335569	-0.0389077
6.76022	58.9345	70.4777	22.6323	58.4693	81.1016	-10.624		2.775	0.548309	29.745	-0.0763289	-0.0461681
6.76878	59.0164	69.8752	20.7684	58.3018	79.0703	-9.19508		2.78	0.568238	29.795	-0.101165	-0.0476473
6.77734	59.0984	68.8725	17.7234	58.1397	75.8632	-6.99067		2.785	0.586789	29.845	-0.105604	-0.0470448
6.7859	59.1803	67.8475	14.5019	57.9832	72.4851	-4.6376		2.79	0.604148	29.895	-0.0900747	-0.0475643
6.79447	59.2624	67.0434	11.67	57.8324	69.5023	-2.4589		2.795	0.620172	29.945	-0.0607484	-0.0483156
6.80303	59.3444	66.567	9.45209	57.6873	67.1394	-0.572354		2.8	0.634911	29.995	-0.0280503	-0.04424
6.81159	59.4265	66.4904	7.91588	57.548	65.4639	1.02648		2.805	0.648385	30.045	-0.00148327	-0.0291613
6.82016	59.5087	66.5931	7.06036	57.4147	64.475	2.11804		2.81	0.660501	30.095	0.0145352	0.00048838
6.82872	59.5908	66.7263	6.93493	57.2874	64.2223	2.50399		2.815	0.671428	30.145	0.0202646	0.0436281
6.83728	59.673	66.7262	7.59953	57.1662	64.7657	1.96042		2.82	0.680977	30.195	0.0171899	0.0947691
6.84584	59.7553	66.5378	9.01983	57.0512	66.071	0.466785		2.825	0.689356	30.245	0.00611073	0.145869
6.85441	59.8375	66.2672	10.9144	56.9425	67.8569	-1.58965		2.83	0.696478	30.295	-0.0112523	0.18893
6.86297	59.9198	66.0108	12.8772	56.8401	69.7173	-3.70648		2.835	0.702408	30.345	-0.0301441	0.218474
6.87153	60.0022	65.9113	14.5554	56.7441	71.2995	-5.38819		2.84	0.70721	30.395	-0.0442273	0.233034
6.88009	60.0845	65.9845	15.6278	56.6545	72.2823	-6.29777		2.845	0.71082	30.445	-0.0502145	0.234723
6.88866	60.1669	66.1678	15.8253	56.5714	72.3968	-6.22895		2.85	0.71342	30.495	-0.0507262	0.226841
6.89722	60.2493	66.3503	15.125	56.4949	71.62	-5.26969		2.855	0.714886	30.545	-0.0516528	0.211209
6.90578	60.3318	66.5678	13.7904	56.425	70.2155	-3.64763		2.86	0.715403	30.595	-0.0564069	0.18733
6.91435	60.4143	66.6974	12.2485	56.3618	68.6103	-1.91289		2.865	0.714938	30.645	-0.0632897	0.154117
6.92291	60.4968	66.854	10.8507	56.3052	67.156	-0.301934		2.87	0.713557	30.695	-0.0689168	0.112404
6.93147	60.5794	66.9908	9.76421	56.2554	66.0196	0.971188		2.875	0.711341	30.745	-0.0737296	0.0658874
6.94003	60.662	67.1858	8.98609	56.2123	65.1984	1.98747		2.88	0.708256	30.795	-0.0831055	0.019814
6.9486	60.7446	67.3204	8.45722	56.1759	64.6332	2.68723		2.885	0.704458	30.845	-0.102573	-0.0209937
6.95716	60.8273	67.4737	8.13953	56.1464	64.2859	3.18778		2.89	0.699886	30.895	-0.132408	-0.053017
6.96572	60.91	67.5056	7.96732	56.1236	64.091	3.41466		2.895	0.694677	30.945	-0.167519	-0.0739753
6.97429	60.9928	67.4781	7.8138	56.1077	63.9215	3.5566		2.9	0.688835	30.995	-0.202316	-0.0833773
6.98285	61.0755	67.3611	7.5694	56.0986	63.668	3.69315		2.905	0.682414	31.045	-0.234563	-0.0841796
6.99141	61.1584	67.2817	7.21858	56.0963	63.3149	3.96686		2.91	0.675485	31.095	-0.263834	-0.0833348
6.99997	61.2412	67.2162	6.82538	56.1008	62.9262	4.29009		2.915	0.66804	31.145	-0.287094	-0.0890089
7.00854	61.3241	67.245	6.47861	56.1121	62.5907	4.65433		2.92	0.660187	31.195	-0.297759	-0.105173
7.0171	61.407	67.3654	6.29068	56.1302	62.4209	4.9445		2.925	0.65191	31.245	-0.290502	-0.127886
7.02566	61.4899	67.6097	6.38651	56.1551	62.5416	5.06811		2.93	0.643291	31.295	-0.266859	-0.147141
7.03422	61.5729	67.9549	6.93435	56.1867	63.1211	4.83384		2.935	0.634349	31.345	-0.234933	-0.153407
7.04279	61.6559	68.4008	8.06179	56.2251	64.2869	4.11387		2.94	0.62512	31.395	-0.20264	-0.143697
7.05135	61.739	68.9164	9.7401	56.2702	66.0103	2.90608		2.945	0.615654	31.445	-0.171084	-0.122349
7.05991	61.8221	69.4668	11.7082	56.3219	68.0301	1.43672		2.95	0.605954	31.495	-0.134633	-0.0967717
7.06847	61.9052	70.1177	13.6922	56.3803	70.0725	0.045203		2.955	0.596079	31.545	-0.0871865	-0.0727595
7.07704	61.9884	70.8187	15.6213	56.4452	72.0666	-1.24785		2.96	0.586034	31.595	-0.0279315	-0.0531143
7.0856	62.0716	71.5157	17.4881	56.5167	74.0049	-2.48918		2.965	0.575857	31.645	0.0386774	-0.0390006
7.09416	62.1548	72.189	19.0628	56.5947	75.6575	-3.46849		2.97	0.565565	31.695	0.107189	-0.0308754
7.10272	62.2381	72.8208	19.9921	56.6791	76.6712	-3.85037		2.975	0.555178	31.745	0.174008	-0.0275743
7.11129	62.3214	73.3634	20.0992	56.7698	76.869	-3.50562		2.98	0.544717	31.795	0.236029	-0.0254942
7.11985	62.4048	73.9079	19.4607	56.8669	76.3276	-2.41979		2.985	0.53419	31.845	0.287975	-0.0202951
7.12841	62.4881	74.4578	18.3311	56.9702	75.3013	-0.843476		2.99	0.523619	31.895	0.322903	-0.0101718
7.13697	62.5716	75.0894	17.0712	57.0797	74.1509	0.93849		2.995	0.513009	31.945	0.336096	0.00284765
7.14554	62.655	75.7627	16.0411	57.1952	73.2363	2.5264		3	0.502372	31.995	0.328127	0.0155393
7.1541	62.7385	76.5423	15.482	57.3168	72.7988	3.74346		3.005	0.491714	32.045	0.30364	0.0271567
7.16266	62.822	77.4556	15.4953	57.4443	72.9396	4.51601		3.01	0.48104	32.095	0.26732	0.0398174
7.17122	62.9056	78.6067	16.0433	57.5776	73.6209	4.98584		3.015	0.470354	32.145	0.221376	0.0546905
7.17979	62.9892	80.0936	17.0132	57.7167	74.7298	5.36375		3.02	0.459658	32.195	0.166544	0.0683309
7.18835	63.0728	82.0627	18.2629	57.8614	76.1243	5.93838		3.025	0.448952	32.245	0.104165	0.0740516
7.19691	63.1565	84.5253	19.6791	58.0117	77.6909	6.83446		3.03	0.438235	32.295	0.0360865	0.0679695
7.20548	63.2402	87.2865	21.2443	58.1675	79.4118	7.87467		3.035	0.427505	32.345	-0.0373455	0.0537911
7.21404	63.324	90.0697	23.1063	58.3286	81.4349	8.63482		3.04	0.416758	32.395	-0.117849	0.0410223
7.2226	63.4077	94.601	25.6255	58.495	84.1204	10.4805		3.045	0.405989	32.445	-0.206526	0.0377377
7.23116	63.4916	99.315	29.3337	58.6665	88.0002	11.3148		3.05	0.395194	32.495	-0.300454	0.0447285
7.23973	63.5754	104.501	34.7066	58.843	93.5497	10.9513		3.055	0.384361	32.545	-0.392625	0.0562361
7.24829	63.6593	110.445	41.8203	59.0244	100.845	9.60052		3.06	0.37349	32.595	-0.475712	0.0658455
7.25685	63.7433	117.445	50.2276	59.2107	109.438	8.00621		3.065	0.362568	32.645	-0.545638	0.0713161
7.26541	63.8272	125.839	59.3662	59.4016	118.768	7.07169		3.07	0.351588	32.695	-0.601051	0.0740855
7.27398	63.9113	135.868	69.3349	59.597	128.932	6.93578		3.075	0.340542	32.745	-0.639705	0.0752453
7.28254	63.9953	148.037	81.0614	59.7969	140.858	7.17907		3.08	0.329415	32.795	-0.656598	0.0731098
7.2911	64.0794	162.789	95.1773	60.0011	155.178	7.61027		3.085	0.318209	32.845	-0.646803	0.0648541
7.29966	64.1635	179.005	110.444	60.2094	170.654	8.35101		3.09	0.306896	32.895	-0.610253	0.0497622
7.30823	64.2477	192.999	123.514	60.4218	183.936	9.0625		3.095	0.295484	32.945	-0.553044	0.0301327
7.31679	64.3319	200.336	130.728	60.638	191.366	8.97005		3.1	0.283951	32.995	-0.483493	0.00930093
7.32535	64.4162	198.934	130.657	60.858	191.515	7.4189		3.105	0.272291	33.045	-0.407076	-0.0104475
7.33392	64.5004	190.903	124.895	61.0815	185.977	4.92609		3.11	0.260498	33.095	-0.325625	-0.0274281
7.34248	64.5848	180.235	116.537	61.3086	177.845	2.38911		3.115	0.248551	33.145	-0.241228	-0.0386112
7.35104	64.6691	170.227	108.091	61.539	169.63	0.597557		3.12	0.236459	33.195	-0.159677	-0.0394108
7.3596	64.7535	161.147	100.338	61.7725	162.111	-0.963585		3.125	0.224187	33.245	-0.0886316	-0.0267404
7.36817	64.8379	152.274	92.6909	62.0092	154.7	-2.42633		3.13	0.211751	33.295	-0.0315993	-0.00288805
7.37673	64.9224	143.382	84.3454	62.2486	146.594	-3.21233		3.135	0.199128	33.345	0.0160963	0.0237274
7.38529	65.0069	135.041	74.9515	62.4908	137.442	-2.40122		3.14	0.186316	33.395	0.0647204	0.0422046
7.39385	65.0915	127.763	64.6939	62.7356	127.43	0.332973		3.145	0.173314	33.445	0.122739	0.0447108
7.40242	65.1761	121.309	54.203	62.9828	117.186	4.12339		3.15	0.160097	33.495	0.191088	0.0301061
7.41098	65.2607	115.722	44.4107	63.2323	107.643	8.07893		3.155	0.146688	33.545	0.263681	0.00380736
7.41954	65.3454	110.819	36.2463	63.484	99.7303	11.0885		3.16	0.133049	33.595	0.332759	-0.0251548
7.42811	65.4301	107.088	30.327	63.7376	94.0646	13.0229		3.165	0.119207	33.645	0.393821	-0.0478071
7.43667	65.5149	104.481	26.7954	63.993	90.7883	13.6927		3.17	0.105141	33.695	0.446506	-0.0582768
7.44523	65.5996	103.164	25.2017	64.25	89.4517	13.7124		3.175	0.0908553	33.745	0.492319	-0.0555854
7.45379	65.6845	102.636	24.7296	64.5086	89.2382	13.398		3.18	0.0763578	33.795	0.532533	-0.0435545
7.46236	65.7694	102.423	24.5425	64.7685	89.3109	13.1125		3.185	0.0616273	33.845	0.568001	-0.0284733
7.47092	65.8543	101.553	24.1509	65.0295	89.1805	12.3728		3.19	0.0466955	33.895	0.599706	-0.0153855
7.47948	65.9392	99.6589	23.5671	65.2916	88.8587	10.8002		3.195	0.0315338	33.945	0.62814	-0.00524282
7.48804	66.0242	96.5994	23.1058	65.5546	88.6604	7.93906		3.2	0.0161729	33.995	0.651634	0.00492701
7.49661	66.1092	93.2504	22.9639	65.8183	88.7822	4.46826		3.205	0.00060489	34.045	0.665842	0.0188561
7.50517	66.1943	90.3418	22.9711	66.0825	89.0536	1.28818		3.21	-0.015162	34.095	0.666	0.0372379
7.51373	66.2794	88.3004	22.7621	66.3471	89.1092	-0.808754		3.215	-0.0311097	34.145	0.650819	0.0561357
7.52229	66.3646	86.9699	22.1551	66.6119	88.767	-1.79711		3.22	-0.0472494	34.195	0.624662	0.0687886
7.53086	66.4498	86.1063	21.3232	66.8769	88.2001	-2.09377		3.225	-0.0635456	34.245	0.595504	0.0695618
7.53942	66.535	85.3768	20.6232	67.1417	87.7649	-2.38806		3.23	-0.0800099	34.295	0.569587	0.0574757
7.54798	66.6203	84.0177	20.2584	67.4063	87.6647	-3.64703		3.235	-0.0966119	34.345	0.546779	0.0370536
7.55655	66.7056	82.9553	20.0814	67.6706	87.752	-4.79668		3.24	-0.113346	34.395	0.520544	0.0160214
7.56511	66.791	82.4639	19.736	67.9343	87.6703	-5.20636		3.245	-0.130197	34.445	0.482902	0.00105086
7.57367	66.8764	81.9033	19.0084	68.1972	87.2056	-5.30232		3.25	-0.147142	34.495	0.430563	-0.00578453
7.58223	66.9618	81.4104	18.0161	68.4593	86.4754	-5.065		3.255	-0.164177	34.545	0.367178	-0.00744134
7.59079	67.0473	81.277	17.0901	68.7205	85.8106	-4.53359		3.26	-0.181271	34.595	0.299886	-0.00877618
7.59936	67.1329	81.4085	16.5254	68.9805	85.5059	-4.09732		3.265	-0.198416	34.645	0.233273	-0.0122935
7.60792	67.2184	81.869	16.4121	69.2392	85.6513	-3.78227		3.27	-0.215586	34.695	0.166226	-0.0163708
7.61648	67.3041	82.4739	16.6621	69.4964	86.1585	-3.6846		3.275	-0.232766	34.745	0.0943194	-0.017511
7.62505	67.3897	83.3656	17.2145	69.7521	86.9665	-3.60088		3.28	-0.249934	34.795	0.0150339	-0.0143494
7.63361	67.4754	84.2954	18.2061	70.0059	88.212	-3.91663		3.285	-0.267073	34.845	-0.0696191	-0.0093283
7.64217	67.5612	85.4702	19.8935	70.258	90.1515	-4.6813		3.29	-0.284156	34.895	-0.155579	-0.00621064
7.65073	67.6469	87.7005	22.4036	70.508	92.9116	-5.21111		3.295	-0.301173	34.945	-0.241285	-0.00601884
7.6593	67.7328	93.0299	25.5862	70.7558	96.342	-3.31215		3.3	-0.318094	34.995	-0.328911	-0.00586203
7.66786	67.8186	103.399	29.0854	71.0014	100.087	3.31214		3.305	-0.334907	35.045	-0.420547	-0.00224991
7.67642	67.9045	119.101	32.5356	71.2445	103.78	15.321		3.31	-0.351591	35.095	-0.513393	0.00439516
7.68499	67.9905	136.717	35.6939	71.4851	107.179	29.5385		3.315	-0.368121	35.145	-0.599603	0.00891184
7.69355	68.0765	150.21	38.3623	71.7229	110.085	40.1247		3.32	-0.384496	35.195	-0.671683	0.00558289
7.70211	68.1625	153.972	40.2677	71.958	112.226	41.7464		3.325	-0.400669	35.245	-0.728241	-0.006552
7.71067	68.2486	146.656	41.1313	72.19	113.321	33.3343		3.33	-0.416655	35.295	-0.774115	-0.0222534
7.71924	68.3347	131.982	40.8135	72.4191	113.233	18.7496		3.335	-0.432415	35.345	-0.814565	-0.0338887
7.7278	68.4209	114.444	39.3457	72.6449	111.991	2.45325		3.34	-0.447947	35.395	-0.84933	-0.0368199
7.73636	68.5071	101.566	36.8925	72.8674	109.76	-8.19367		3.345	-0.463236	35.445	-0.872355	-0.0318777
7.74492	68.5934	92.9659	33.6817	73.0865	106.768	-13.8022		3.35	-0.478257	35.495	-0.877089	-0.0235723
7.75349	68.6797	88.1022	29.9222	73.302	103.224	-15.122		3.355	-0.493028	35.545	-0.861781	-0.0166177
7.76205	68.766	85.5134	25.8256	73.5139	99.3396	-13.8261		3.36	-0.507491	35.595	-0.82997	-0.0136444
7.77061	68.8524	84.2467	21.6867	73.7221	95.4088	-11.1621		3.365	-0.521684	35.645	-0.786811	-0.0146078
7.77918	68.9389	83.5207	17.8777	73.9264	91.804	-8.2833		3.37	-0.535567	35.695	-0.73582	-0.0169037
7.78774	69.0253	83.1889	14.7308	74.1266	88.8574	-5.6685		3.375	-0.549149	35.745	-0.678854	-0.0159523
7.7963	69.1119	83.0132	12.4183	74.3229	86.7411	-3.72787		3.38	-0.562423	35.795	-0.617681	-0.0072385
7.80486	69.1984	83.2966	10.9167	74.5149	85.4316	-2.13499		3.385	-0.575366	35.845	-0.553856	0.0102035
7.81342	69.285	83.8283	10.0505	74.7028	84.7533	-0.92499		3.39	-0.588011	35.895	-0.48657	0.0313688
7.82199	69.3717	84.5693	9.57258	74.8862	84.4588	0.110487		3.395	-0.600298	35.945	-0.411679	0.0470489
7.83055	69.4584	85.184	9.23051	75.0653	84.2958	0.888163		3.4	-0.612277	35.995	-0.324349	0.0497881
7.83911	69.5451	85.4333	8.8322	75.2398	84.072	1.36135		3.405	-0.623913	36.045	-0.223596	0.039649
7.84767	69.6319	85.0215	8.30224	75.4097	83.7119	1.30953		3.41	-0.635216	36.095	-0.114327	0.0246672
7.85624	69.7188	84.0443	7.69508	75.575	83.27	0.774254		3.415	-0.646191	36.145	-0.00479588	0.0152874
7.8648	69.8057	82.7926	7.1412	75.7355	82.8767	-0.08405		3.42	-0.656808	36.195	0.097947	0.017405
7.87336	69.8926	81.5846	6.76399	75.8912	82.6551	-1.07053		3.425	-0.667108	36.245	0.19036	0.0298283
7.88193	69.9796	80.6524	6.60662	76.0419	82.6486	-1.99613		3.43	-0.677033	36.295	0.271239	0.047401
7.89049	70.0666	80.0672	6.60637	76.1878	82.7942	-2.72696		3.435	-0.68663	36.345	0.339765	0.0658846
7.89905	70.1536	79.8198	6.61746	76.3286	82.9461	-3.1263		3.44	-0.695864	36.395	0.395583	0.0837567
7.90761	70.2408	79.6719	6.50415	76.4644	82.9686	-3.29665		3.445	-0.704742	36.445	0.440315	0.0999776
7.91618	70.3279	79.612	6.22621	76.5951	82.8213	-3.20933		3.45	-0.713267	36.495	0.477515	0.111281
7.92474	70.4151	79.4795	5.86717	76.7206	82.5878	-3.10823		3.455	-0.721399	36.545	0.509854	0.112694
7.9333	70.5024	79.3932	5.59601	76.8409	82.4369	-3.04373		3.46	-0.72918	36.595	0.536126	0.101266
7.94186	70.5897	79.3109	5.61282	76.9559	82.5687	-3.2578		3.465	-0.736538	36.645	0.55152	0.0793606
7.95043	70.677	79.4244	6.08023	77.0656	83.1458	-3.72141		3.47	-0.743516	36.695	0.55135	0.0541096
7.95899	70.7644	79.6713	7.038	77.17	84.208	-4.53668		3.475	-0.750069	36.745	0.53463	0.0331855
7.96755	70.8518	80.0957	8.35319	77.269	85.6222	-5.52644		3.48	-0.756187	36.795	0.504232	0.0201319
7.97612	70.9393	80.4075	9.75657	77.3626	87.1192	-6.71165		3.485	-0.761873	36.845	0.464188	0.0129211
7.98468	71.0269	80.6053	10.9646	77.4508	88.4154	-7.81015		3.49	-0.76706	36.895	0.417548	0.00654964
7.99324	71.1144	80.5373	11.7964	77.5336	89.33	-8.79267		3.495	-0.77179	36.945	0.366795	-0.0025579
8.0018	71.2021	80.3223	12.217	77.6109	89.8279	-9.50556		3.5	-0.775967	36.995	0.315285	-0.0137424
8.01037	71.2897	80.0674	12.3229	77.6827	90.0056	-9.93821		3.505	-0.779627	37.045	0.267116	-0.0228841
8.01893	71.3775	80.0832	12.3003	77.749	90.0493	-9.96609		3.51	-0.782708	37.095	0.225323	-0.0260199
8.02749	71.4652	80.5948	12.3513	77.8099	90.1612	-9.56639		3.515	-0.785181	37.145	0.190939	-0.0229639
8.03605	71.553	81.652	12.6018	77.8652	90.467	-8.81504		3.52	-0.787049	37.195	0.164414	-0.0177226
8.04462	71.6409	83.6346	13.0495	77.915	90.9645	-7.32991		3.525	-0.788202	37.245	0.147462	-0.0151944
8.05318	71.7288	85.1202	13.6033	77.9594	91.5626	-6.44244		3.53	-0.788703	37.295	0.142239	-0.0167227
8.06174	71.8168	86.1371	14.1588	77.9982	92.157	-6.01992		3.535	-0.788411	37.345	0.147927	-0.0185314
8.0703	71.9048	86.5783	14.6173	78.0316	92.6488	-6.07056		3.54	-0.787371	37.395	0.158792	-0.0148582
8.07887	71.9929	86.6097	14.8536	78.0595	92.913	-6.30329		3.545	-0.785504	37.445	0.167089	-0.00341918
8.08743	72.0809	86.0516	14.7288	78.0819	92.8107	-6.75908		3.55	-0.782759	37.495	0.168935	0.0117109
8.09599	72.1691	85.3761	14.1627	78.0989	92.2616	-6.88552		3.555	-0.779158	37.545	0.167092	0.0228222
8.10455	72.2573	84.4744	13.1846	78.1104	91.2951	-6.82065		3.56	-0.774538	37.595	0.167031	0.0247796
8.11312	72.3456	83.7208	11.9125	78.1166	90.0291	-6.30828		3.565	-0.769001	37.645	0.169692	0.0193679
8.12168	72.4339	82.9167	10.5161	78.1174	88.6336	-5.71688		3.57	-0.762371	37.695	0.168397	0.0138938
8.13024	72.5222	82.4789	9.21796	78.1129	87.3309	-4.85194		3.575	-0.754705	37.745	0.153605	0.0153107
8.13881	72.6106	82.6232	8.30709	78.1031	86.4102	-3.78703		3.58	-0.745925	37.795	0.121167	0.0249652
8.14737	72.6991	83.7396	8.11201	78.088	86.2001	-2.46041		3.585	-0.735962	37.845	0.0760754	0.0381676
8.15593	72.7876	86.1693	8.88996	78.0677	86.9577	-0.788416		3.59	-0.724878	37.895	0.0283007	0.0482595
8.16449	72.8762	90.269	10.6762	78.0423	88.7185	1.55052		3.595	-0.712461	37.945	-0.0147857	0.0511687
8.17306	72.9648	96.0145	13.1758	78.0117	91.1875	4.82703		3.6	-0.698873	37.995	-0.0520046	0.046899
8.18162	73.0534	102.409	15.8253	77.976	93.8013	8.60802		3.605	-0.683917	38.045	-0.0854144	0.0376238
8.19018	73.1421	107.736	18.0032	77.9353	95.9385	11.7972		3.61	-0.667673	38.095	-0.115105	0.0248919
8.19875	73.2309	109.954	19.2423	77.8896	97.1319	12.8224		3.615	-0.650082	38.145	-0.13761	0.00844621
8.20731	73.3197	108.279	19.3326	77.8391	97.1716	11.1073		3.62	-0.631071	38.195	-0.149068	-0.0127909
8.21587	73.4085	103.395	18.3322	77.7836	96.1158	7.27895		3.625	-0.610753	38.245	-0.149037	-0.0388135
8.22443	73.4974	97.3377	16.5149	77.7234	94.2383	3.09937		3.63	-0.588892	38.295	-0.140777	-0.0672467
8.233	73.5864	91.8104	14.2625	77.6584	91.9209	-0.110544		3.635	-0.565707	38.345	-0.128271	-0.0934295
8.24156	73.6754	88.0281	11.9556	77.5888	89.5444	-1.51634		3.64	-0.541015	38.395	-0.11368	-0.111929
8.25012	73.7645	85.7382	9.90459	77.5145	87.4191	-1.68091		3.645	-0.514913	38.445	-0.097795	-0.118834
8.25868	73.8536	84.601	8.33949	77.4358	85.7753	-1.17432		3.65	-0.487383	38.495	-0.0821449	-0.113724
8.26725	73.9427	83.9143	7.41152	77.3526	84.7641	-0.849792		3.655	-0.45836	38.545	-0.0697483	-0.0999577
8.27581	74.0319	83.5296	7.18809	77.2651	84.4531	-0.923592		3.66	-0.428006	38.595	-0.0635708	-0.0829142
8.28437	74.1212	83.2349	7.61809	77.1732	84.7913	-1.55638		3.665	-0.396093	38.645	-0.0647499	-0.0670201
8.29293	74.2105	83.1677	8.54134	77.0771	85.6185	-2.45078		3.67	-0.36288	38.695	-0.0728506	-0.0534434
8.3015	74.2999	83.2621	9.75556	76.9769	86.7325	-3.47038		3.675	-0.328224	38.745	-0.0877917	-0.0399453
8.31006	74.3893	83.6124	11.1115	76.8727	87.9842	-4.37176		3.68	-0.292232	38.795	-0.110973	-0.0228406
8.31862	74.4788	84.1195	12.5425	76.7644	89.3069	-5.18741		3.685	-0.254933	38.845	-0.144046	0.000169815
8.32719	74.5683	84.7904	14.0132	76.6524	90.6656	-5.87521		3.69	-0.216281	38.895	-0.186496	0.0278333
8.33575	74.6579	85.4652	15.4597	76.5365	91.9962	-6.53107		3.695	-0.17646	38.945	-0.234594	0.0550159
8.34431	74.7475	86.0427	16.7723	76.4169	93.1892	-7.14643		3.7	-0.135303	38.995	-0.282809	0.0746361
8.35287	74.8372	86.5529	17.801	76.2938	94.0948	-7.54192		3.705	-0.0930519	39.045	-0.326392	0.0813608
8.36144	74.927	86.9813	18.3698	76.1671	94.5369	-7.55559		3.71	-0.0496314	39.095	-0.36295	0.0750185
8.37	75.0168	87.464	18.3153	76.037	94.3522	-6.88828		3.715	-0.00514339	39.145	-0.392169	0.061184
8.37856	75.1066	87.9597	17.5711	75.9036	93.4747	-5.51496		3.72	0.0403477	39.195	-0.414487	0.0476931
8.38712	75.1965	88.5083	16.2309	75.7669	91.9978	-3.48954		3.725	0.086858	39.245	-0.430005	0.0391214
8.39569	75.2865	88.7944	14.5356	75.6272	90.1628	-1.36843		3.73	0.134217	39.295	-0.438129	0.0337709
8.40425	75.3764	88.9181	12.7953	75.4844	88.2797	0.638447		3.735	0.182506	39.345	-0.43776	0.0260724
8.41281	75.4665	88.6758	11.2992	75.3386	86.6378	2.03796		3.74	0.231538	39.395	-0.427796	0.0125084
8.42137	75.5566	88.3859	10.2706	75.1901	85.4607	2.92525		3.745	0.281325	39.445	-0.407826	-0.00442951
8.42994	75.6468	88.1341	9.86715	75.0388	84.9059	3.22821		3.75	0.331777	39.495	-0.378786	-0.0181103
8.4385	75.737	88.2871	10.1977	74.8849	85.0826	3.20454		3.755	0.382818	39.545	-0.343108	-0.023431
8.44706	75.8273	88.7629	11.2976	74.7285	86.026	2.7369		3.76	0.43443	39.595	-0.304164	-0.0203885
8.45562	75.9177	89.656	13.0505	74.5696	87.6201	2.03592		3.765	0.486486	39.645	-0.26529	-0.0119477
8.46419	76.0081	90.7418	15.1346	74.4084	89.543	1.19876		3.77	0.538988	39.695	-0.228915	0.000874164
8.47275	76.0985	91.9241	17.1029	74.245	91.3479	0.576192		3.775	0.591819	39.745	-0.195942	0.020493
8.48131	76.189	93.1768	18.5874	74.0795	92.6669	0.50984		3.78	0.644942	39.795	-0.165354	0.0485982
8.48987	76.2796	94.6865	19.4611	73.912	93.3732	1.31337		3.785	0.698288	39.845	-0.134268	0.0810716
8.49844	76.3702	96.7052	19.8183	73.7426	93.5609	3.14434		3.79	0.751792	39.895	-0.0989419	0.108631
8.507	76.4608	99.0831	19.8179	73.5714	93.3893	5.69383		3.795	0.805402	39.945	-0.0566849	0.123802
8.51556	76.5516	101.513	19.5709	73.3985	92.9694	8.54382		3.8	0.85905	39.995	-0.00744672	0.127397
8.52412	76.6423	102.967	19.1472	73.224	92.3712	10.5955		3.805	0.912681	40.045	0.0463946	0.127155
8.53269	76.7332	102.961	18.6328	73.048	91.6808	11.2802		3.81	0.96624	40.095	0.102122	0.129342
8.54125	76.8241	101.179	18.1438	72.8706	91.0144	10.1648		3.815	1.01967	40.145	0.158772	0.131906
8.54981	76.915	98.5322	17.7856	72.6919	90.4775	8.05473		3.82	1.07292	40.195	0.217153	0.126638
8.55838	77.006	95.8407	17.5938	72.512	90.1059	5.73484		3.825	1.12594	40.245	0.277792	0.108332
8.56694	77.0971	94.1484	17.4978	72.3311	89.8289	4.31954		3.83	1.17866	40.295	0.339117	0.0811446
8.5755	77.1882	93.4924	17.3386	72.1492	89.4878	4.00456		3.835	1.23106	40.345	0.397947	0.0551947
8.58406	77.2794	93.7414	16.9579	71.9664	88.9243	4.81708		3.84	1.28306	40.395	0.45171	0.0367167
8.59263	77.3707	94.2854	16.3072	71.7827	88.0899	6.19546		3.845	1.33466	40.445	0.499721	0.0221122
8.60119	77.462	95.067	15.5075	71.5984	87.1059	7.96105		3.85	1.38577	40.495	0.541836	0.00216398
8.60975	77.5533	95.9126	14.8324	71.4136	86.246	9.66663		3.855	1.43636	40.545	0.57597	-0.0279659
8.61832	77.6447	97.0955	14.6396	71.2282	85.8678	11.2277		3.86	1.48642	40.595	0.597546	-0.0631262
8.62688	77.7362	98.642	15.2785	71.0425	86.3209	12.3211		3.865	1.53584	40.645	0.602003	-0.092384
8.63544	77.8277	100.737	16.9751	70.8564	87.8315	12.9057		3.87	1.58467	40.695	0.588018	-0.108268
8.644	77.9193	103.28	19.7411	70.6701	90.4112	12.8691		3.875	1.63278	40.745	0.558171	-0.111991
8.65256	78.0109	106.069	23.3558	70.4837	93.8395	12.2293		3.88	1.6802	40.795	0.5165	-0.11065
8.66113	78.1026	108.627	27.4604	70.2973	97.7576	10.8695		3.885	1.72687	40.845	0.465704	-0.110544
8.66969	78.1944	110.494	31.7034	70.1109	101.814	8.67935		3.89	1.77272	40.895	0.406818	-0.113424
8.67825	78.2862	111.341	35.8478	69.9247	105.773	5.56836		3.895	1.81781	40.945	0.341056	-0.117646
8.68681	78.3781	111.157	39.7451	69.7388	109.484	1.67299		3.9	1.86196	40.995	0.27096	-0.120896
8.69538	78.47	110.606	43.2416	69.5531	112.795	-2.18901		3.905	1.90528	41.045	0.199138	-0.120826
8.70394	78.562	110.196	46.1074	69.3678	115.475	-5.2794		3.91	1.94762	41.095	0.126243	-0.114282
8.7125	78.6541	110.686	48.059	69.1831	117.242	-6.55598		3.915	1.98903	41.145	0.0512645	-0.0982856
8.72107	78.7462	111.952	48.8409	68.9988	117.84	-5.8878		3.92	2.02945	41.195	-0.0254164	-0.0731156
8.72963	78.8384	113.469	48.3205	68.8152	117.136	-3.6666		3.925	2.0688	41.245	-0.099358	-0.044027
8.73819	78.9306	114.175	46.5778	68.6323	115.21	-1.03504		3.93	2.10716	41.295	-0.163196	-0.0183622
8.74675	79.0229	113.299	43.9364	68.4503	112.387	0.912052		3.935	2.14432	41.345	-0.211198	9.39211e-05
8.75532	79.1153	110.427	40.8887	68.2691	109.158	1.26964		3.94	2.18044	41.395	-0.243061	0.0139119
8.76388	79.2077	105.261	37.9361	68.0888	106.025	-0.763435		3.945	2.21535	41.445	-0.263293	0.0286155
8.77244	79.3002	101.059	35.4114	67.9095	103.321	-2.26236		3.95	2.24909	41.495	-0.276932	0.0463296
8.78101	79.3927	96.7963	33.3864	67.7313	101.118	-4.3214		3.955	2.28163	41.545	-0.285862	0.0631606
8.78957	79.4853	93.4947	31.6993	67.5542	99.2536	-5.7589		3.96	2.31287	41.595	-0.288993	0.0732171
8.79813	79.578	91.0249	30.0847	67.3783	97.463	-6.43808		3.965	2.34292	41.645	-0.285292	0.0749989
8.80669	79.6707	88.9415	28.3307	67.2037	95.5344	-6.59294		3.97	2.37155	41.695	-0.275971	0.0732766
8.81526	79.7636	87.1241	26.3705	67.0304	93.4009	-6.27676		3.975	2.39893	41.745	-0.263645	0.0743396
8.82382	79.8564	85.7203	24.2837	66.8584	91.1421	-5.42181		3.98	2.42491	41.795	-0.249876	0.0796003
8.83238	79.9493	84.3111	22.2189	66.6879	88.9068	-4.59574		3.985	2.44953	41.845	-0.234102	0.0842674
8.84094	80.0423	83.4703	20.3074	66.5188	86.8262	-3.35596		3.99	2.47278	41.895	-0.215015	0.0824058
8.84951	80.1353	82.5397	18.5954	66.3513	84.9468	-2.40705		3.995	2.49455	41.945	-0.192623	0.0731131
8.85807	80.2285	82.3854	17.0366	66.1853	83.2219	-0.836548		4	2.51499	41.995	-0.168721	0.0615562
8.86663	80.3216	82.2704	15.541	66.021	81.562	0.708377		4.005	2.53383	42.045	-0.145524	0.0542175
8.87519	80.4149	82.8219	14.0472	65.8583	79.9055	2.9164		4.01	2.55132	42.095	-0.124177	0.0533727
8.88376	80.5082	83.2455	12.5763	65.6973	78.2737	4.97186		4.015	2.56728	42.145	-0.104545	0.0561493
8.89232	80.6015	83.6774	11.2318	65.5381	76.7699	6.90758		4.02	2.58177	42.195	-0.0859525	0.0582409
8.90088	80.6949	83.3709	10.1458	65.3806	75.5264	7.84449		4.025	2.59481	42.245	-0.0677077	0.0578185
8.90944	80.7884	82.5131	9.41203	65.225	74.637	7.87605		4.03	2.60629	42.295	-0.0491432	0.0558044
8.91801	80.882	80.973	9.02723	65.0712	74.0984	6.87459		4.035	2.61639	42.345	-0.029977	0.0532051
8.92657	80.9756	79.3882	8.88365	64.9193	73.8029	5.58529		4.04	2.62487	42.395	-0.0113877	0.0494275
8.93513	81.0693	77.8042	8.82059	64.7692	73.5898	4.21439		4.045	2.63197	42.445	0.00327028	0.0437353
8.94369	81.163	76.2977	8.69349	64.6211	73.3146	2.98317		4.05	2.63756	42.495	0.00960277	0.0377735
8.95226	81.2568	74.9217	8.43467	64.4749	72.9096	2.01215		4.055	2.6417	42.545	0.00503677	0.0352381
8.96082	81.3507	73.8108	8.05385	64.3307	72.3845	1.42623		4.06	2.64445	42.595	-0.00883062	0.0379526
8.96938	81.4447	72.7664	7.59982	64.1885	71.7883	0.978096		4.065	2.6457	42.645	-0.0267735	0.0421803
8.97795	81.5387	71.9319	7.12535	64.0483	71.1736	0.758328		4.07	2.64564	42.695	-0.0433994	0.0398481
8.98651	81.6327	71.2519	6.67757	63.9101	70.5877	0.664274		4.075	2.64411	42.745	-0.0568761	0.0248836
8.99507	81.7269	70.529	6.31756	63.7739	70.0914	0.437568		4.08	2.6413	42.795	-0.0698585	-0.00075614
9.00363	81.8211	70.0113	6.13926	63.6398	69.779	0.232268		4.085	2.63714	42.845	-0.0868509	-0.0274291
9.0122	81.9154	69.5924	6.23956	63.5077	69.7472	-0.154875		4.09	2.63169	42.895	-0.110143	-0.04515
9.02076	82.0097	69.302	6.66113	63.3776	70.0388	-0.736772		4.095	2.62503	42.945	-0.137486	-0.0516156
9.02932	82.1041	69.0491	7.33744	63.2497	70.5871	-1.53799		4.1	2.61707	42.995	-0.163161	-0.0535206
9.03788	82.1986	69.1097	8.08441	63.1238	71.2082	-2.09848		4.105	2.60802	43.045	-0.181455	-0.0598274
9.04645	82.2931	69.2302	8.66515	62.9999	71.6651	-2.43485		4.11	2.59773	43.095	-0.189899	-0.0732342
9.05501	82.3878	69.6361	8.89924	62.8781	71.7773	-2.1412		4.115	2.58639	43.145	-0.189995	-0.0878816
9.06357	82.4824	70.0352	8.72886	62.7584	71.4872	-1.45206		4.12	2.57397	43.195	-0.185134	-0.0951292
9.07213	82.5772	70.3683	8.21707	62.6407	70.8577	-0.489447		4.125	2.5605	43.245	-0.177537	-0.0915103
9.0807	82.672	70.466	7.49382	62.525	70.0188	0.447227		4.13	2.54609	43.295	-0.166727	-0.080955
9.08926	82.7669	70.173	6.68817	62.4113	69.0995	1.07351		4.135	2.53067	43.345	-0.150652	-0.0697599
9.09782	82.8618	69.6897	5.8924	62.2997	68.1921	1.4976		4.14	2.5144	43.395	-0.128254	-0.0600499
9.10639	82.9568	69.0819	5.15587	62.1901	67.346	1.7359		4.145	2.49721	43.445	-0.100981	-0.0486155
9.11495	83.0519	68.309	4.49846	62.0825	66.5809	1.72804		4.15	2.47921	43.495	-0.0718099	-0.0317601
9.12351	83.1471	67.6593	3.92538	61.9768	65.9022	1.75706		4.155	2.46041	43.545	-0.0428578	-0.0102151
9.13207	83.2423	67.0827	3.43657	61.8731	65.3097	1.77304		4.16	2.44084	43.595	-0.0141185	0.0114922
9.14064	83.3376	66.4003	3.02629	61.7714	64.7976	1.60267		4.165	2.42058	43.645	0.0154113	0.0302522
9.1492	83.433	65.8708	2.68421	61.6715	64.3557	1.51505		4.17	2.39957	43.695	0.0456195	0.0477221
9.15776	83.5284	65.3446	2.39682	61.5735	63.9703	1.37424		4.175	2.37795	43.745	0.0747489	0.0676091
9.16633	83.624	65.0815	2.14834	61.4774	63.6258	1.4557		4.18	2.35565	43.795	0.101181	0.0898727
9.17489	83.7195	64.8172	1.92594	61.3832	63.3091	1.50806		4.185	2.33276	43.845	0.125396	0.108836
9.18345	83.8152	64.6051	1.72393	61.2907	63.0147	1.59049		4.19	2.30928	43.895	0.149449	0.118002
9.19201	83.9109	64.5238	1.54952	61.2001	62.7496	1.77424		4.195	2.28523	43.945	0.174043	0.116648
9.20057	84.0067	64.428	1.42606	61.1112	62.5372	1.89072		4.2	2.26066	43.995	0.196345	0.11084
9.20914	84.1025	64.4103	1.39355	61.024	62.4175	1.99278		4.205	2.23552	44.045	0.211394	0.107289
9.2177	84.1985	64.4189	1.50345	60.9385	62.442	1.97691		4.21	2.20991	44.095	0.216262	0.106529
9.22626	84.2945	64.4831	1.80619	60.8547	62.6609	1.8222		4.215	2.18376	44.145	0.212862	0.102704
9.23483	84.3906	64.5262	2.33316	60.7725	63.1057	1.42045		4.22	2.15715	44.195	0.206319	0.0902166
9.24339	84.4867	64.8242	3.08083	60.692	63.7728	1.0514		4.225	2.13006	44.245	0.200262	0.0699189
9.25195	84.583	65.0561	4.00459	60.6129	64.6175	0.438555		4.23	2.10248	44.295	0.193639	0.048385
9.26051	84.6792	65.5461	5.02925	60.5355	65.5647	-0.018565		4.235	2.07447	44.345	0.182145	0.0313821
9.26908	84.7756	65.9948	6.07147	60.4595	66.5309	-0.536176		4.24	2.04595	44.395	0.162649	0.0188153
9.27764	84.8721	66.9018	7.06145	60.3849	67.4464	-0.544568		4.245	2.01701	44.445	0.136111	0.00628665
9.2862	84.9686	67.956	7.95535	60.3118	68.2672	-0.311153		4.25	1.9876	44.495	0.106331	-0.00917169
9.29476	85.0652	69.6892	8.73037	60.2401	68.9704	0.718789		4.255	1.95775	44.545	0.0762647	-0.0257873
9.30333	85.1619	71.6406	9.37491	60.1697	69.5446	2.09605		4.26	1.92746	44.595	0.0458663	-0.039302
9.31189	85.2586	73.8319	9.88272	60.1006	69.9833	3.84861		4.265	1.89671	44.645	0.0133642	-0.0473082
9.32045	85.3554	75.3153	10.2587	60.0327	70.2915	5.02387		4.27	1.86554	44.695	-0.0218261	-0.0504645
9.32902	85.4523	75.8392	10.5262	59.9662	70.4923	5.34686		4.275	1.8339	44.745	-0.0576555	-0.0499825
9.33758	85.5493	74.9232	10.7201	59.9007	70.6208	4.30234		4.28	1.80186	44.795	-0.0905374	-0.0455606
9.34614	85.6463	73.194	10.866	59.8365	70.7025	2.49156		4.285	1.76936	44.845	-0.117378	-0.0368861
9.3547	85.7435	70.8579	10.9623	59.7733	70.7356	0.122265		4.29	1.73646	44.895	-0.136519	-0.0265162
9.36327	85.8407	68.7938	10.9805	59.7112	70.6917	-1.89788		4.295	1.70315	44.945	-0.147331	-0.0194568
9.37183	85.9379	67.0425	10.884	59.6502	70.5342	-3.49168		4.3	1.66942	44.995	-0.149665	-0.0185519
9.38039	86.0353	65.858	10.65	59.5901	70.2401	-4.38204		4.305	1.63533	45.045	-0.143934	-0.0207286
9.38895	86.1327	64.9163	10.2809	59.531	69.8119	-4.89555		4.31	1.60083	45.095	-0.131317	-0.0191329
9.39752	86.2302	64.1105	9.80351	59.4728	69.2763	-5.16577		4.315	1.56599	45.145	-0.113299	-0.00999079
9.40608	86.3277	63.5305	9.2585	59.4155	68.674	-5.14341		4.32	1.5308	45.195	-0.0908469	0.00295481
9.41464	86.4254	62.9807	8.69334	59.359	68.0523	-5.07155		4.325	1.4953	45.245	-0.0642428	0.0114657
9.4232	86.5231	62.6361	8.1519	59.3033	67.4552	-4.81904		4.33	1.45952	45.295	-0.0339102	0.0105255
9.43177	86.621	62.2801	7.66285	59.2483	66.9112	-4.6311		4.335	1.42345	45.345	-0.00124389	0.00290144
9.44033	86.7189	62.042	7.22511	59.1941	66.4192	-4.37724		4.34	1.38717	45.395	0.031662	-0.00404252
9.44889	86.8168	61.779	6.80508	59.1406	65.9457	-4.16665		4.345	1.35066	45.445	0.0631794	-0.0054844
9.45745	86.9149	61.6273	6.35192	59.0877	65.4397	-3.81236		4.35	1.31399	45.495	0.0928607	-0.0027732
9.46602	87.013	61.3917	5.82519	59.0355	64.8607	-3.46902		4.355	1.27718	45.545	0.120882	-0.000495958
9.47458	87.1112	61.3393	5.21893	58.9839	64.2028	-2.86351		4.36	1.24027	45.595	0.146942	-0.00118494
9.48314	87.2095	61.2546	4.56805	58.9327	63.5008	-2.24621		4.365	1.20331	45.645	0.169975	-0.00366188
9.49171	87.3078	61.2569	3.94105	58.8822	62.8232	-1.56631		4.37	1.16633	45.695	0.18895	-0.00585823
9.50027	87.4063	61.3507	3.42	58.8321	62.2521	-0.9014		4.375	1.12938	45.745	0.203623	-0.00764547
9.50883	87.5048	61.4447	3.08204	58.7824	61.8645	-0.419751		4.38	1.09251	45.795	0.214169	-0.00990183
9.51739	87.6034	61.6443	2.97759	58.7332	61.7108	-0.066478		4.385	1.05574	45.845	0.220083	-0.011423
9.52596	87.7021	61.7384	3.11742	58.6844	61.8018	-0.063411		4.39	1.01914	45.895	0.219738	-0.00832127
9.53452	87.8008	61.7738	3.46586	58.636	62.1019	-0.328072		4.395	0.982745	45.945	0.211228	0.00251706
9.54308	87.8997	61.8104	3.95348	58.5879	62.5414	-0.730988		4.4	0.946591	45.995	0.193628	0.0196697
9.55164	87.9986	61.7818	4.50017	58.5402	63.0403	-1.25853		4.405	0.910752	46.045	0.167416	0.0376444
9.56021	88.0976	61.7076	5.04071	58.4927	63.5334	-1.8258		4.41	0.875227	46.095	0.13392	0.0513735
9.56877	88.1967	61.7112	5.5342	58.4455	63.9797	-2.26851		4.415	0.840111	46.145	0.094809	0.059865
9.57733	88.2959	61.695	5.95684	58.3986	64.3554	-2.66042		4.42	0.805397	46.195	0.0521891	0.0653329
9.5859	88.3952	61.8007	6.28834	58.3519	64.6403	-2.83952		4.425	0.771149	46.245	0.00870171	0.0694218
9.59446	88.4945	61.9732	6.50554	58.3055	64.811	-2.83776		4.43	0.737402	46.295	-0.0332708	0.0711295
9.60302	88.594	62.104	6.58885	58.2592	64.848	-2.74406		4.435	0.704161	46.345	-0.0728485	0.0684574
9.61158	88.6935	62.275	6.5338	58.2131	64.7469	-2.47187		4.44	0.671519	46.395	-0.110824	0.0610305
9.62015	88.793	62.3068	6.35806	58.1672	64.5253	-2.21847		4.445	0.639422	46.445	-0.148111	0.0501025
9.62871	88.8927	62.308	6.10022	58.1215	64.2217	-1.91363		4.45	0.607978	46.495	-0.183946	0.0362547
9.63727	88.9925	62.2169	5.81285	58.0759	63.8887	-1.67184		4.455	0.57714	46.545	-0.216037	0.018413
9.64583	89.0923	62.1075	5.55227	58.0304	63.5827	-1.47512		4.46	0.546956	46.595	-0.242865	-0.00384988
9.6544	89.1923	61.9302	5.36724	57.9851	63.3523	-1.42211		4.465	0.517446	46.645	-0.265711	-0.0274828
9.66296	89.2923	61.7948	5.28606	57.9398	63.2259	-1.4311		4.47	0.488573	46.695	-0.287932	-0.0467655
9.67152	89.3924	61.5485	5.3082	57.8947	63.2029	-1.65441		4.475	0.460428	46.745	-0.311932	-0.0578044
9.68008	89.4926	61.5783	5.40599	57.8498	63.2557	-1.67749		4.48	0.43291	46.795	-0.336975	-0.061927
9.68865	89.5928	61.3354	5.53665	57.8049	63.3415	-2.00608		4.485	0.406109	46.845	-0.360226	-0.0638423
9.69721	89.6932	61.4419	5.65806	57.7601	63.4182	-1.9763		4.49	0.379951	46.895	-0.379778	-0.0662263
9.70577	89.7936	61.3183	5.73896	57.7154	63.4544	-2.13608		4.495	0.354452	46.945	-0.396193	-0.066767
9.71433	89.8942	61.4297	5.76261	57.6709	63.4335	-2.00382		4.5	0.32961	46.995	-0.410792	-0.0610099
9.7229	89.9948	61.3978	5.72582	57.6264	63.3522	-1.95446		4.505	0.305358	47.045	-0.422779	-0.047753
9.73146	90.0955	61.4166	5.63658	57.5821	63.2187	-1.8021		4.51	0.281761	47.095	-0.428693	-0.0307377
9.74002	90.1963	61.4355	5.50866	57.5379	63.0465	-1.61104		4.515	0.2587	47.145	-0.424959	-0.0149044
9.74859	90.2972	61.4941	5.35318	57.4938	62.847	-1.35291		4.52	0.236225	47.195	-0.410614	-0.00186576
9.75715	90.3982	61.4962	5.17001	57.4499	62.6199	-1.12367		4.525	0.214258	47.245	-0.387072	0.00999844
9.76571	90.4992	61.5596	4.94608	57.4061	62.3522	-0.792574		4.53	0.192783	47.295	-0.355294	0.0213764
9.77427	90.6004	61.6075	4.66443	57.3625	62.0269	-0.419439		4.535	0.171783	47.345	-0.313944	0.0295028
9.78284	90.7016	61.6271	4.31972	57.319	61.6388	-0.011651		4.54	0.151183	47.395	-0.261032	0.0311343
9.7914	90.803	61.6787	3.93178	57.2758	61.2076	0.471136		4.545	0.13101	47.445	-0.197436	0.0278287
9.79996	90.9044	61.6256	3.54954	57.2327	60.7823	0.843337		4.55	0.111166	47.495	-0.12823	0.0267738
9.80852	91.0059	61.6596	3.24311	57.1899	60.433	1.22661		4.555	0.0916593	47.545	-0.0599544	0.0349845
9.81709	91.1075	61.6986	3.0881	57.1473	60.2354	1.4632		4.56	0.0724294	47.595	0.00373299	0.052488
9.82565	91.2092	61.8025	3.1484	57.105	60.2534	1.54911		4.565	0.0534478	47.645	0.0638709	0.0718981
9.83421	91.311	61.8634	3.46182	57.063	60.5248	1.33856		4.57	0.034689	47.695	0.124051	0.0850796
9.84277	91.4128	62.1595	4.03409	57.0213	61.0554	1.10414		4.575	0.0161014	47.745	0.1868	0.0898752
9.85134	91.5148	62.3478	4.8402	56.9799	61.8201	0.527686		4.58	-0.00231971	47.795	0.251816	0.0899978
9.8599	91.6169	62.7147	5.83291	56.9388	62.7718	-0.057088		4.585	-0.0206278	47.845	0.316791	0.0888483
9.86846	91.7191	62.983	6.95182	56.8982	63.85	-0.866974		4.59	-0.0388351	47.895	0.378854	0.0847368
9.87702	91.8213	63.5386	8.12731	56.858	64.9853	-1.44662		4.595	-0.0569727	47.945	0.434957	0.0729325
9.88559	91.9237	64.1744	9.27654	56.8181	66.0947	-1.92031		4.6	-0.0750602	47.995	0.481646	0.0520229
9.89415	92.0261	65.2652	10.2967	56.7788	67.0755	-1.8103		4.605	-0.0931149	48.045	0.515685	0.0270519
9.90271	92.1286	66.3601	11.0722	56.7399	67.8121	-1.45201		4.61	-0.111154	48.095	0.53549	0.00579497
9.91128	92.2313	67.4564	11.4971	56.7016	68.1986	-0.742259		4.615	-0.129189	48.145	0.54173	-0.00772528
9.91984	92.334	67.9055	11.5068	56.6638	68.1706	-0.265069		4.62	-0.147228	48.195	0.536046	-0.0155612
9.9284	92.4368	67.7518	11.1041	56.6266	67.7307	0.021034		4.625	-0.165277	48.245	0.519166	-0.0220478
9.93696	92.5397	66.9931	10.3654	56.59	66.9554	0.037707		4.63	-0.183338	48.295	0.490674	-0.0285864
9.94553	92.6427	65.8848	9.4244	56.5541	65.9785	-0.093705		4.635	-0.201409	48.345	0.450827	-0.0326798
9.95409	92.7458	64.8335	8.44185	56.5189	64.9607	-0.127177		4.64	-0.219486	48.395	0.402227	-0.0314973
9.96265	92.849	64.0449	7.57015	56.4843	64.0545	-0.009529		4.645	-0.237562	48.445	0.349167	-0.0253504
9.97121	92.9523	63.4947	6.92413	56.4506	63.3747	0.120059		4.65	-0.255622	48.495	0.295132	-0.0171937
9.97977	93.0557	63.1961	6.56108	56.4176	62.9787	0.217461		4.655	-0.273657	48.545	0.241211	-0.00944735
9.98834	93.1592	63.0796	6.47451	56.3854	62.8599	0.219711		4.66	-0.291646	48.595	0.18714	-0.00219714
9.9969	93.2628	62.9755	6.60166	56.3541	62.9557	0.019723		4.665	-0.309573	48.645	0.133553	0.00547752
10.0055	93.3665	62.9889	6.84145	56.3237	63.1651	-0.176234		4.67	-0.327417	48.695	0.0826602	0.0133833
10.014	93.4703	63.0611	7.0801	56.2942	63.3743	-0.313155		4.675	-0.345148	48.745	0.0365424	0.0202406
10.0226	93.5742	63.1249	7.21907	56.2657	63.4847	-0.359799		4.68	-0.362757	48.795	-0.00472373	0.0255571
10.0312	93.6782	63.2123	7.20103	56.2381	63.4391	-0.226814		4.685	-0.380193	48.845	-0.0426901	0.0304474
10.0397	93.7823	63.3708	7.02715	56.2116	63.2388	0.132015		4.69	-0.397454	48.895	-0.0782815	0.0359193
10.0483	93.8865	63.5718	6.75981	56.1862	62.946	0.625826		4.695	-0.414496	48.945	-0.11041	0.040721
10.0568	93.9907	63.756	6.50739	56.1619	62.6693	1.08677		4.7	-0.431295	48.995	-0.137152	0.0417596
10.0654	94.0951	64.1634	6.39351	56.1387	62.5322	1.63126		4.705	-0.447836	49.045	-0.157997	0.0370152
10.074	94.1996	64.4714	6.52013	56.1167	62.6368	1.83464		4.71	-0.464059	49.095	-0.174301	0.0276329
10.0825	94.3042	64.9708	6.93544	56.0958	63.0313	1.93958		4.715	-0.479983	49.145	-0.187387	0.0166931
10.0911	94.4089	65.4123	7.61719	56.0763	63.6934	1.71883		4.72	-0.495529	49.195	-0.19678	0.00611724
10.0997	94.5137	65.9544	8.47912	56.0579	64.5371	1.41736		4.725	-0.510719	49.245	-0.201046	-0.00453555
10.1082	94.6186	66.5102	9.39796	56.0409	65.4389	1.07137		4.73	-0.525504	49.295	-0.200438	-0.0159892
10.1168	94.7236	67.2381	10.2502	56.0252	66.2755	0.962674		4.735	-0.539865	49.345	-0.198025	-0.026726
10.1253	94.8287	68.0013	10.9478	56.0109	66.9587	1.04257		4.74	-0.553808	49.395	-0.197525	-0.0335042
10.1339	94.934	69.0364	11.4547	55.998	67.4527	1.58371		4.745	-0.567263	49.445	-0.199971	-0.0347363
10.1425	95.0393	70.1165	11.7845	55.9864	67.771	2.34547		4.75	-0.580283	49.495	-0.203	-0.0326516
10.151	95.1447	71.332	11.983	55.9764	67.9593	3.3727		4.755	-0.592788	49.545	-0.203706	-0.0312121
10.1596	95.2502	72.4458	12.1051	55.9678	68.0729	4.37288		4.76	-0.604823	49.595	-0.20191	-0.0316434
10.1682	95.3559	73.3483	12.197	55.9606	68.1576	5.19068		4.765	-0.616356	49.645	-0.200233	-0.0305937
10.1767	95.4616	74.1292	12.2835	55.955	68.2385	5.89069		4.77	-0.627379	49.695	-0.201057	-0.0233099
10.1853	95.5675	74.4518	12.3663	55.951	68.3173	6.13446		4.775	-0.637926	49.745	-0.204027	-0.00872278
10.1938	95.6734	74.5367	12.4307	55.9485	68.3792	6.15745		4.78	-0.647935	49.795	-0.206949	0.00895902
10.2024	95.7795	74.1331	12.4567	55.9475	68.4042	5.72886		4.785	-0.657485	49.845	-0.208738	0.0237711
10.211	95.8856	73.6074	12.4291	55.9482	68.3773	5.23012		4.79	-0.666517	49.895	-0.210644	0.0328852
10.2195	95.9919	72.5557	12.3424	55.9505	68.2929	4.26286		4.795	-0.675089	49.945	-0.214182	0.0378759
10.2281	96.0983	71.4781	12.2011	55.9544	68.1554	3.3227		4.8	-0.683194	49.995	-0.218357	0.0415955
10.2367	96.2048	70.073	12.0141	55.9599	67.974	2.09902		4.805	-0.690838	50.045	-0.219762	0.219762
10.2452	96.3114	68.6589	11.7884	55.9671	67.7555	0.90339		4.81	-0.698071
10.2538	96.4182	67.2862	11.5208	55.9759	67.4967	-0.210482		4.815	-0.704854
10.2623	96.525	66.1782	11.1948	55.9864	67.1812	-1.00303		4.82	-0.711269
10.2709	96.6319	65.1904	10.7854	55.9986	66.784	-1.5936		4.825	-0.717289
10.2795	96.739	64.4923	10.268	56.0125	66.2805	-1.78816		4.83	-0.722967
10.288	96.8461	63.9135	9.63125	56.028	65.6592	-1.74573		4.835	-0.728316
10.2966	96.9534	63.4994	8.8823	56.0452	64.9275	-1.42805		4.84	-0.73335
10.3052	97.0608	63.2605	8.04797	56.064	64.112	-0.851477		4.845	-0.738119
10.3137	97.1683	63.0771	7.17315	56.0845	63.2577	-0.180605		4.85	-0.742608
10.3223	97.2759	63.0781	6.31282	56.1067	62.4195	0.658532		4.855	-0.746879
10.3308	97.3837	62.9768	5.52261	56.1305	61.6532	1.32363		4.86	-0.750929
10.3394	97.4915	63.0818	4.84994	56.156	61.0059	2.0759		4.865	-0.754795
10.348	97.5995	62.9801	4.3245	56.1831	60.5076	2.47252		4.87	-0.758495
10.3565	97.7075	63.0737	3.95167	56.2118	60.1634	2.91023		4.875	-0.762044
10.3651	97.8157	62.8786	3.71344	56.242	59.9555	2.9231		4.88	-0.765474
10.3737	97.924	62.8461	3.57369	56.2739	59.8476	2.99847		4.885	-0.768783
10.3822	98.0325	62.5714	3.48961	56.3073	59.7969	2.77446		4.89	-0.772007
10.3908	98.141	62.5111	3.42467	56.3422	59.7669	2.74418		4.895	-0.775147
10.3993	98.2497	62.3623	3.3586	56.3786	59.7372	2.62506		4.9	-0.778223
10.4079	98.3584	62.4393	3.29086	56.4165	59.7073	2.73195		4.905	-0.781243
10.4165	98.4673	62.4483	3.2359	56.4558	59.6917	2.75664		4.91	-0.784214
10.425	98.5763	62.4945	3.21445	56.4965	59.7109	2.78357		4.915	-0.787149
10.4336	98.6855	62.4394	3.24342	56.5386	59.782	2.65745		4.92	-0.790045
10.4422	98.7948	62.2924	3.32935	56.582	59.9113	2.38114		4.925	-0.792913
10.4507	98.9041	62.1637	3.4664	56.6266	60.093	2.07068		4.93	-0.79575
10.4593	99.0137	61.9744	3.64038	56.6725	60.3129	1.66154		4.935	-0.798558
10.4678	99.1233	62.0427	3.83515	56.7196	60.5548	1.48795		4.94	-0.801336
10.4764	99.233	62.0583	4.03844	56.7679	60.8063	1.252		4.945	-0.804078
10.485	99.3429	62.2924	4.24342	56.8172	61.0606	1.23182		4.95	-0.806786
10.4935	99.4529	62.3323	4.44371	56.8676	61.3113	1.02103		4.955	-0.809447
10.5021	99.563	62.2399	4.62789	56.919	61.5469	0.693001		4.96	-0.812063
10.5107	99.6732	61.8645	4.77538	56.9713	61.7467	0.117832		4.965	-0.814622
10.5192	99.7836	61.3881	4.85938	57.0245	61.8839	-0.495807		4.97	-0.81712
10.5278	99.8941	60.7415	4.85353	57.0785	61.9321	-1.19056		4.975	-0.81955
10.5364	100.005	60.1541	4.74247	57.1333	61.8758	-1.72172		4.98	-0.821899
10.5449	100.115	59.6995	4.52825	57.1888	61.717	-2.01754		4.985	-0.82417
10.5535	100.226	59.4467	4.23171	57.2449	61.4766	-2.02988		4.99	-0.826343
10.562	100.337	59.2878	3.88839	57.3015	61.1899	-1.90218		4.995	-0.828423
10.5706	100.448	59.2227	3.54052	57.3587	60.8992	-1.67651		5	-0.830398
10.5792	100.56	59.2729	3.22845	57.4163	60.6448	-1.37181		5.005	-0.832263
10.5877	100.671	59.3526	2.98244	57.4743	60.4567	-1.10407		5.01	-0.834019
10.5963	100.783	59.542	2.81788	57.5325	60.3504	-0.808373		5.015	-0.835652
10.6049	100.894	59.6855	2.73447	57.5909	60.3254	-0.639908		5.02	-0.837175
10.6134	101.006	60.0047	2.72092	57.6495	60.3704	-0.365699		5.025	-0.83857
10.622	101.118	60.1749	2.76372	57.7082	60.4719	-0.29695		5.03	-0.839851
10.6305	101.23	60.4842	2.85584	57.7668	60.6226	-0.138405		5.035	-0.841014
10.6391	101.342	60.5816	3.00165	57.8253	60.827	-0.245433		5.04	-0.84206
10.6477	101.454	60.752	3.21426	57.8837	61.098	-0.345967		5.045	-0.843001
10.6562	101.567	60.8018	3.50688	57.9418	61.4487	-0.646912		5.05	-0.84383
10.6648	101.679	60.8312	3.88056	57.9996	61.8802	-1.04896		5.055	-0.844568
10.6734	101.792	60.8093	4.31524	58.057	62.3723	-1.56293		5.06	-0.845208
10.6819	101.905	60.7052	4.76852	58.1139	62.8824	-2.17723		5.065	-0.845771
10.6905	102.018	60.7312	5.18341	58.1703	63.3537	-2.62247		5.07	-0.846259
10.699	102.131	60.601	5.50136	58.2259	63.7273	-3.12627		5.075	-0.846685
10.7076	102.244	60.5572	5.6775	58.2809	63.9584	-3.40119		5.08	-0.847062
10.7162	102.358	60.4348	5.6893	58.3351	64.0244	-3.58963		5.085	-0.847396
10.7247	102.471	60.4412	5.54009	58.3884	63.9284	-3.48725		5.09	-0.847703
10.7333	102.585	60.3318	5.25507	58.4407	63.6957	-3.36396		5.095	-0.847993
10.7419	102.699	60.4197	4.87375	58.4919	63.3657	-2.94599		5.1	-0.848277
10.7504	102.813	60.358	4.43988	58.5421	62.9819	-2.6239		5.105	-0.848567
10.759	102.927	60.5416	3.99404	58.591	62.5851	-2.0435		5.11	-0.848873
10.7675	103.041	60.6062	3.56896	58.6387	62.2077	-1.60142		5.115	-0.849204
10.7761	103.155	60.7072	3.18886	58.685	61.8739	-1.16666		5.12	-0.849573
10.7847	103.27	60.9401	2.87218	58.7299	61.6021	-0.661969		5.125	-0.849983
10.7932	103.385	61.1878	2.63603	58.7733	61.4093	-0.221524		5.13	-0.850445
10.8018	103.499	61.5528	2.49921	58.8151	61.3143	0.23846		5.135	-0.850961
10.8104	103.614	61.9551	2.48101	58.8553	61.3363	0.618706		5.14	-0.851537
10.8189	103.73	62.4146	2.59741	58.8938	61.4912	0.923375		5.145	-0.852175
10.8275	103.845	62.8202	2.85492	58.9306	61.7855	1.03469		5.15	-0.852872
10.836	103.96	63.1025	3.24581	58.9655	62.2113	0.891271		5.155	-0.853636
10.8446	104.076	63.3265	3.74588	58.9984	62.7443	0.582185		5.16	-0.854453
10.8532	104.191	63.6334	4.31952	59.0295	63.349	0.284396		5.165	-0.855325
10.8617	104.307	63.9941	4.92296	59.0585	63.9815	0.012591		5.17	-0.856242
10.8703	104.423	64.6675	5.51441	59.0855	64.5999	0.067627		5.175	-0.857196
10.8789	104.539	65.4361	6.06067	59.1104	65.171	0.265097		5.18	-0.858177
10.8874	104.656	66.4485	6.54222	59.133	65.6753	0.773268		5.185	-0.859171
10.896	104.772	67.0952	6.95806	59.1535	66.1116	0.983613		5.19	-0.860165
10.9045	104.889	67.6337	7.32563	59.1717	66.4974	1.13639		5.195	-0.861143
10.9131	105.005	67.7846	7.67837	59.1876	66.866	0.918544		5.2	-0.862087
10.9217	105.122	67.6824	8.05852	59.2012	67.2598	0.422667		5.205	-0.862978
10.9302	105.239	67.6627	8.50796	59.2125	67.7204	-0.057727		5.21	-0.863799
10.9388	105.357	67.5541	9.05335	59.2213	68.2746	-0.720555		5.215	-0.864522
10.9474	105.474	67.8584	9.69424	59.2277	68.9219	-1.06357		5.22	-0.865139
10.9559	105.592	68.0862	10.3963	59.2316	69.6279	-1.54173		5.225	-0.865605
10.9645	105.709	68.6373	11.0952	59.2331	70.3283	-1.69104		5.23	-0.86592
10.973	105.827	69.0191	11.7129	59.2321	70.945	-1.92595		5.235	-0.866045
10.9816	105.945	69.3017	12.1798	59.2287	71.4085	-2.10686		5.24	-0.865964
10.9902	106.063	69.436	12.4541	59.2227	71.6768	-2.24075		5.245	-0.865658
10.9987	106.182	69.3646	12.5312	59.2142	71.7454	-2.38083		5.25	-0.865087
11.0073	106.3	69.3595	12.4417	59.2032	71.6449	-2.28537		5.255	-0.86426
11.0159	106.419	69.1333	12.238	59.1897	71.4277	-2.29438		5.26	-0.86311
11.0244	106.538	69.0448	11.978	59.1737	71.1517	-2.10686		5.265	-0.861662
11.033	106.657	68.7199	11.7094	59.1552	70.8646	-2.14469		5.27	-0.859868
11.0415	106.776	68.5578	11.4606	59.1343	70.5949	-2.03704		5.275	-0.85772
11.0501	106.895	68.2427	11.2378	59.1109	70.3487	-2.10601		5.28	-0.855212
11.0587	107.015	67.9106	11.0286	59.0852	70.1138	-2.20318		5.285	-0.852297
11.0672	107.134	67.5592	10.8071	59.057	69.8641	-2.30494		5.29	-0.849013
11.0758	107.254	67.0638	10.5406	59.0264	69.567	-2.5032		5.295	-0.845284
11.0844	107.374	66.4675	10.1967	58.9936	69.1903	-2.72274		5.3	-0.841158
11.0929	107.494	65.9256	9.75094	58.9585	68.7094	-2.78384		5.305	-0.836596
11.1015	107.614	65.408	9.19359	58.9211	68.1147	-2.70671		5.31	-0.831599
11.11	107.735	65.0028	8.53456	58.8816	67.4162	-2.41333		5.315	-0.826181
11.1186	107.856	64.6876	7.80336	58.8399	66.6433	-1.95568		5.32	-0.820297
11.1272	107.977	64.4208	7.04416	58.7962	65.8404	-1.41959		5.325	-0.814007
11.1357	108.098	64.0883	6.30737	58.7505	65.0579	-0.969604		5.33	-0.807247
11.1443	108.219	63.9145	5.63942	58.7029	64.3423	-0.427756		5.335	-0.800076
11.1529	108.34	63.657	5.0769	58.6533	63.7302	-0.073233		5.34	-0.792471
11.1614	108.462	63.5386	4.64324	58.602	63.2453	0.293283		5.345	-0.784442
11.17	108.583	63.4781	4.35074	58.549	62.8998	0.578376		5.35	-0.776018
11.1785	108.705	63.6854	4.20413	58.4944	62.6985	0.986869		5.355	-0.767165
11.1871	108.827	63.8454	4.20411	58.4382	62.6423	1.20308		5.36	-0.757948
11.1957	108.95	64.3315	4.34841	58.3805	62.7289	1.60258		5.365	-0.748326
11.2042	109.072	64.808	4.63008	58.3215	62.9516	1.85642		5.37	-0.738353
11.2128	109.195	65.5936	5.0341	58.2612	63.2953	2.29829		5.375	-0.728023
11.2214	109.318	66.3612	5.53456	58.1997	63.7343	2.62689		5.38	-0.717347
11.2299	109.441	67.3341	6.09429	58.1372	64.2315	3.1026		5.385	-0.706361
11.2385	109.564	68.1402	6.6676	58.0737	64.7413	3.39892		5.39	-0.69504
11.247	109.687	68.8615	7.20502	58.0093	65.2143	3.64715		5.395	-0.683443
11.2556	109.811	69.157	7.66143	57.9441	65.6056	3.5514		5.4	-0.671544
11.2642	109.935	69.0097	8.00095	57.8783	65.8793	3.1304		5.405	-0.659385
11.2727	110.058	68.6198	8.20083	57.812	66.0128	2.60698		5.41	-0.646967
11.2813	110.183	67.7966	8.25212	57.7452	65.9974	1.79926		5.415	-0.634299
11.2899	110.307	67.0463	8.15739	57.6782	65.8355	1.21075		5.42	-0.621411
11.2984	110.431	66.0823	7.92837	57.6109	65.5392	0.54309		5.425	-0.608282
11.307	110.556	65.2627	7.5832	57.5435	65.1267	0.136004		5.43	-0.594957
11.3156	110.681	64.4265	7.14467	57.4762	64.6208	-0.194322		5.435	-0.581417
11.3241	110.806	63.7267	6.63803	57.409	64.047	-0.320268		5.44	-0.567689
11.3327	110.931	63.1304	6.08989	57.3421	63.4319	-0.301565		5.445	-0.553773
11.3412	111.057	62.6947	5.52715	57.2755	62.8027	-0.107973		5.45	-0.53967
11.3498	111.183	62.2661	4.97668	57.2094	62.1861	0.080021		5.455	-0.525401
11.3584	111.309	61.9777	4.46462	57.144	61.6086	0.369084		5.46	-0.510945
11.3669	111.435	61.6271	4.01521	57.0793	61.0945	0.532615		5.465	-0.496332
11.3755	111.561	61.3848	3.64902	57.0154	60.6644	0.720346		5.47	-0.481545
11.3841	111.688	61.1549	3.37955	56.9525	60.332	0.822918		5.475	-0.466596
11.3926	111.814	61.0864	3.21229	56.8906	60.1029	0.983525		5.48	-0.451484
11.4012	111.941	60.8882	3.14352	56.8298	59.9733	0.914822		5.485	-0.436203
11.4097	112.068	60.956	3.16208	56.7704	59.9324	1.02356		5.49	-0.420769
11.4183	112.196	60.8436	3.2515	56.7122	59.9637	0.879818		5.495	-0.405155
11.4269	112.323	61.0583	3.39239	56.6556	60.048	1.01031		5.5	-0.389388
11.4354	112.451	60.991	3.56403	56.6005	60.1645	0.826516		5.505	-0.373449
11.444	112.579	61.2833	3.74423	56.547	60.2913	0.992002		5.51	-0.357346
11.4526	112.707	61.377	3.91036	56.4953	60.4057	0.971347		5.515	-0.341078
11.4611	112.836	61.6409	4.04016	56.4454	60.4856	1.15533		5.52	-0.324636
11.4697	112.964	61.6194	4.1146	56.3974	60.512	1.10747		5.525	-0.308039
11.4782	113.093	61.692	4.12088	56.3513	60.4721	1.21985		5.53	-0.29126
11.4868	113.222	61.4106	4.05501	56.3072	60.3622	1.04843		5.535	-0.274328
11.4954	113.351	61.1864	3.92263	56.2652	60.1878	0.998534		5.54	-0.257227
11.5039	113.481	60.7765	3.7374	56.2253	59.9627	0.813735		5.545	-0.239968
11.5125	113.611	60.5561	3.51835	56.1876	59.706	0.850098		5.55	-0.222556
11.5211	113.74	60.2773	3.28623	56.1522	59.4384	0.838925		5.555	-0.204986
11.5296	113.871	60.1754	3.05993	56.119	59.1789	0.996533		5.56	-0.187281
11.5382	114.001	59.9804	2.85496	56.088	58.943	1.03747		5.565	-0.169426
11.5467	114.132	59.8325	2.68173	56.0594	58.7411	1.09138		5.57	-0.151449
11.5553	114.263	59.6076	2.54528	56.033	58.5783	1.02926		5.575	-0.133347
11.5639	114.394	59.4442	2.44551	56.009	58.4545	0.989751		5.58	-0.115135
11.5724	114.525	59.2779	2.37777	55.9872	58.365	0.912876		5.585	-0.0968255
11.581	114.656	59.1434	2.33401	55.9678	58.3018	0.841604		5.59	-0.0784233
11.5896	114.788	59.0641	2.30422	55.9506	58.2548	0.809267		5.595	-0.0599513
11.5981	114.92	58.9903	2.27852	55.9357	58.2142	0.776154		5.6	-0.0414127
11.6067	115.053	58.9412	2.24923	55.9229	58.1722	0.769061		5.605	-0.0228303
11.6152	115.185	58.9666	2.21225	55.9123	58.1246	0.841994		5.61	-0.00421464
11.6238	115.318	58.927	2.16756	55.9038	58.0714	0.855633		5.615	0.0144173
11.6324	115.451	59.0073	2.11874	55.8973	58.0161	0.991204		5.62	0.0330508
11.6409	115.584	58.9432	2.07209	55.8928	57.9649	0.978271		5.625	0.0516682
11.6495	115.717	59.0197	2.03536	55.8901	57.9255	1.09418		5.63	0.0702571
11.6581	115.851	58.8629	2.01693	55.8893	57.9062	0.956748		5.635	0.0887958
11.6666	115.985	58.7781	2.02494	55.89	57.915	0.863171		5.64	0.107275
11.6752	116.119	58.5123	2.06606	55.8924	57.9584	0.553843		5.645	0.125676
11.6837	116.254	58.4711	2.1444	55.8962	58.0406	0.430566		5.65	0.143983
11.6923	116.389	58.3018	2.25997	55.9013	58.1612	0.140621		5.655	0.162189
11.7009	116.524	58.2272	2.40777	55.9075	58.3153	-0.088076		5.66	0.180267
11.7094	116.659	58.1565	2.57724	55.9148	58.4921	-0.335564		5.665	0.198223
11.718	116.794	58.0933	2.75275	55.923	58.6757	-0.582447		5.67	0.216026
11.7266	116.93	58.0675	2.91542	55.9319	58.8473	-0.779725		5.675	0.233681
11.7351	117.066	57.9797	3.04556	55.9413	58.9868	-1.00709		5.68	0.251174
11.7437	117.202	57.9577	3.12586	55.9511	59.0769	-1.11921		5.685	0.268493
11.7523	117.339	57.7678	3.14483	55.961	59.1059	-1.33802		5.69	0.285645
11.7608	117.476	57.738	3.09895	55.971	59.0699	-1.33193		5.695	0.302601
11.7694	117.613	57.4954	2.9935	55.9807	58.9742	-1.47885		5.7	0.319386
11.7779	117.75	57.4786	2.84164	55.9901	58.8317	-1.35308		5.705	0.335972
11.7865	117.888	57.3145	2.66161	55.9988	58.6604	-1.34593		5.71	0.352376
11.7951	118.026	57.2997	2.47376	56.0067	58.4805	-1.18077		5.715	0.368591
11.8036	118.164	57.1762	2.29654	56.0136	58.3101	-1.13394		5.72	0.384615
11.8122	118.302	57.126	2.14417	56.0192	58.1634	-1.03737		5.725	0.400465
11.8207	118.441	57.0541	2.02412	56.0233	58.0475	-0.993411		5.73	0.416121
11.8293	118.58	56.9869	1.93706	56.0258	57.9628	-0.975913		5.735	0.431613
11.8379	118.719	56.9037	1.87733	56.0263	57.9036	-0.999962		5.74	0.446927
11.8464	118.859	56.8532	1.83511	56.0247	57.8598	-1.00658		5.745	0.462081
11.855	118.999	56.8301	1.79897	56.0207	57.8196	-0.989539		5.75	0.47708
11.8636	119.139	56.7418	1.75893	56.0141	57.773	-1.03127		5.755	0.491925
11.8721	119.279	56.7572	1.70893	56.0047	57.7136	-0.956476		5.76	0.506637
11.8807	119.42	56.5923	1.64788	55.9923	57.6402	-1.04785		5.765	0.521204
11.8893	119.561	56.6509	1.57953	55.9767	57.5562	-0.905295		5.77	0.535654
11.8978	119.702	56.571	1.5108	55.9576	57.4684	-0.897381		5.775	0.549979
11.9064	119.844	56.5969	1.44939	55.9349	57.3843	-0.787412		5.78	0.564195
11.9149	119.986	56.4784	1.40168	55.9084	57.3101	-0.83166		5.785	0.578307
11.9235	120.128	56.5274	1.37129	55.8779	57.2492	-0.721776		5.79	0.592317
11.9321	120.271	56.5601	1.3591	55.8433	57.2024	-0.642265		5.795	0.60624
11.9406	120.414	56.5857	1.36418	55.8043	57.1685	-0.582796		5.8	0.620064
11.9492	120.557	56.6767	1.38527	55.7609	57.1461	-0.469447		5.805	0.633808
11.9578	120.7	56.7557	1.42203	55.7128	57.1348	-0.379132		5.81	0.647464
11.9663	120.844	56.9955	1.47558	55.6601	57.1356	-0.140136		5.815	0.661037
11.9749	120.988	57.0737	1.54817	55.6025	57.1507	-0.076971		5.82	0.674527
11.9834	121.132	57.2211	1.64241	55.54	57.1824	0.038679		5.825	0.687926
11.992	121.277	57.1823	1.75974	55.4726	57.2324	-0.050005		5.83	0.701242
12.0006	121.422	57.203	1.89985	55.4002	57.3001	-0.097015		5.835	0.714453
12.0091	121.568	57.0379	2.0599	55.3228	57.3827	-0.344775		5.84	0.727569
12.0177	121.713	56.9819	2.2345	55.2403	57.4748	-0.49299		5.845	0.740572
12.0263	121.859	56.8481	2.41669	55.1529	57.5696	-0.721538		5.85	0.753457
12.0348	122.006	56.783	2.59843	55.0606	57.659	-0.87594		5.855	0.766216
12.0434	122.153	56.7723	2.77191	54.9633	57.7352	-0.96289		5.86	0.778827
12.0519	122.3	56.7377	2.92963	54.8613	57.7909	-1.0532		5.865	0.791294
12.0605	122.447	56.7247	3.06503	54.7547	57.8198	-1.09504		5.87	0.803579
12.0691	122.595	56.6574	3.1727	54.6437	57.8164	-1.15896		5.875	0.815691
12.0776	122.743	56.6824	3.24842	54.5284	57.7768	-1.09439		5.88	0.827599
12.0862	122.891	56.5744	3.28998	54.409	57.699	-1.12459		5.885	0.839291
12.0948	123.04	56.6554	3.29737	54.2858	57.5832	-0.927776		5.89	0.850759
12.1033	123.189	56.5754	3.27307	54.1591	57.4322	-0.856758		5.895	0.861962
12.1119	123.339	56.6095	3.2219	54.0293	57.2511	-0.641606		5.9	0.872919
12.1204	123.489	56.5805	3.1505	53.8965	57.047	-0.466522		5.905	0.883568
12.129	123.639	56.5581	3.06664	53.7614	56.828	-0.269976		5.91	0.893932
12.1376	123.79	56.566	2.97835	53.6242	56.6025	-0.03653		5.915	0.903971
12.1461	123.941	56.542	2.89316	53.4854	56.3786	0.163453		5.92	0.913674
12.1547	124.092	56.5368	2.81731	53.3455	56.1628	0.373946		5.925	0.92304
12.1633	124.244	56.4999	2.75497	53.2049	55.9599	0.540006		5.93	0.932019
12.1718	124.396	56.5434	2.7078	53.0644	55.7722	0.771228		5.935	0.940648
12.1804	124.548	56.5586	2.67478	52.9243	55.5991	0.95953		5.94	0.948856
12.1889	124.701	56.6508	2.65279	52.7853	55.4381	1.21273		5.945	0.956682
12.1975	124.854	56.7457	2.63754	52.6481	55.2856	1.46008		5.95	0.964089
12.2061	125.008	56.8612	2.6249	52.5132	55.1381	1.72314		5.955	0.971072
12.2146	125.162	56.8795	2.61189	52.3813	54.9931	1.88632		5.96	0.977646
12.2232	125.317	56.8914	2.59711	52.2531	54.8502	2.04122		5.965	0.983757
12.2318	125.472	56.6847	2.58031	52.1292	54.7095	1.97513		5.97	0.989463
12.2403	125.627	56.4393	2.56136	52.0105	54.5719	1.86739		5.975	0.994699
12.2489	125.783	56.0426	2.53927	51.8975	54.4368	1.60576		5.98	0.999514
12.2574	125.939	55.6738	2.51174	51.7911	54.3028	1.37096		5.985	1.00389
12.266	126.095	55.3467	2.47557	51.6918	54.1674	1.17928		5.99	1.00781
12.2746	126.252	55.0841	2.42802	51.6004	54.0285	1.05565		5.995	1.01133
12.2831	126.409	54.8488	2.36825	51.5176	53.8858	0.96296		6	1.01438
12.2917	126.567	54.6488	2.29865	51.4439	53.7426	0.906264		6.005	1.01705
12.3003	126.725	54.5562	2.22492	51.38	53.6049	0.951272		6.01	1.01927
12.3088	126.884	54.37	2.15575	51.3264	53.4822	0.887792		6.015	1.02109
12.3174	127.043	54.3401	2.10096	51.2837	53.3846	0.955455		6.02	1.02252
12.3259	127.203	54.1304	2.06977	51.2523	53.322	0.808339		6.025	1.02355
12.3345	127.363	54.13	2.06895	51.2325	53.3014	0.828632		6.03	1.02422
12.3431	127.523	54.0617	2.10169	51.2246	53.3263	0.735454		6.035	1.0245
12.3516	127.684	54.0154	2.16693	51.2288	53.3957	0.619759		6.04	1.02444
12.3602	127.845	54.0137	2.25977	51.2451	53.5048	0.508876		6.045	1.02401
12.3688	128.007	54.003	2.37218	51.2734	53.6456	0.357337		6.05	1.02325
12.3773	128.169	54.0616	2.49426	51.3136	53.8079	0.253739		6.055	1.02216
12.3859	128.332	54.0271	2.61556	51.3652	53.9807	0.046373		6.06	1.02075
12.3944	128.495	54.1244	2.72637	51.4275	54.1539	-0.029536		6.065	1.01904
12.403	128.659	54.1419	2.81881	51.4999	54.3187	-0.176778		6.07	1.01699
12.4116	128.823	54.2792	2.88788	51.5812	54.4691	-0.189864		6.075	1.01467
12.4201	128.988	54.3129	2.93181	51.6701	54.6019	-0.288966		6.08	1.01204
12.4287	129.153	54.4157	2.95214	51.765	54.7172	-0.301419		6.085	1.00913
12.4373	129.319	54.4313	2.95296	51.8641	54.8171	-0.38577		6.09	1.00592
12.4458	129.485	54.4304	2.93968	51.9651	54.9047	-0.474344		6.095	1.00242
12.4544	129.652	54.3359	2.91751	52.0653	54.9828	-0.646824		6.1	0.998653
12.4629	129.819	54.1489	2.89003	52.1617	55.0517	-0.902769		6.105	0.994564
12.4715	129.987	53.9344	2.85836	52.2508	55.1091	-1.17472		6.11	0.9902
12.4801	130.155	53.6991	2.82088	52.3287	55.1496	-1.45048		6.115	0.985523
12.4886	130.324	53.54	2.7742	52.3908	55.165	-1.625		6.12	0.980543
12.4972	130.493	53.373	2.71416	52.4322	55.1463	-1.77336		6.125	0.975252
12.5058	130.663	53.2951	2.6374	52.447	55.0844	-1.78933		6.13	0.969621
12.5143	130.833	53.1863	2.54211	52.4291	54.9712	-1.78494		6.135	0.963679
12.5229	131.004	53.1715	2.42848	52.3713	54.7997	-1.6282		6.14	0.957354
12.5315	131.176	53.088	2.29826	52.2657	54.564	-1.47601		6.145	0.950693
12.54	131.348	53.0752	2.1544	52.1039	54.2583	-1.18312		6.15	0.943643
12.5486	131.521	52.9787	2.00015	51.8762	53.8764	-0.897663		6.155	0.936207
12.5571	131.694	52.9697	1.8388	51.5721	53.4109	-0.441207		6.16	0.928375
12.5657	131.868	52.9086	1.67361	51.1802	52.8538	0.054879		6.165	0.920102
12.5743	132.042	52.8742	1.50756	50.6877	52.1953	0.678943		6.17	0.911426
12.5828	132.217	52.8325	1.34348	50.081	51.4245	1.40802		6.175	0.902259
12.5914	132.393	52.7524	1.18424	49.3454	50.5296	2.22281		6.18	0.892655
12.5999	132.569	52.7634	1.03226	48.464	49.4963	3.26715		6.185	0.882556
								6.19	0.871965
								6.195	0.860882
								6.2	0.849251
								6.205	0.83713
								6.21	0.824427
								6.215	0.811208
								6.22	0.797426
								6.225	0.783088
								6.23	0.768214
								6.235	0.75275
								6.24	0.736772
								6.245	0.720204
								6.25	0.703123
								6.255	0.6855
								6.26	0.667352
								6.265	0.648718
								6.27	0.629558
								6.275	0.60996
								6.28	0.589874
								6.285	0.569375
								6.29	0.548459
								6.295	0.527151
								6.3	0.505498
								6.305	0.483484
								6.31	0.461184
								6.315	0.438583
								6.32	0.415739
								6.325	0.392667
								6.33	0.369392
								6.335	0.345955
								6.34	0.32236
								6.345	0.298655
								6.35	0.27485
								6.355	0.250977
								6.36	0.227053
								6.365	0.203101
								6.37	0.179138
								6.375	0.155182
								6.38	0.131247
								6.385	0.107347
								6.39	0.0834914
								6.395	0.0596878
								6.4	0.0359456
								6.405	0.012262
								6.41	-0.0113506
								6.415	-0.0349036
								6.42	-0.0583919
								6.425	-0.081824
								6.43	-0.105206
								6.435	-0.128543
								6.44	-0.151849
								6.445	-0.175131
								6.45	-0.198404
								6.455	-0.221682
								6.46	-0.244978
								6.465	-0.268306
								6.47	-0.291686
								6.475	-0.315126
								6.48	-0.338654
								6.485	-0.362273
								6.49	-0.386006
								6.495	-0.409867
								6.5	-0.433863
								6.505	-0.458022
								6.51	-0.482334
								6.515	-0.506838
								6.52	-0.531517
								6.525	-0.556393
								6.53	-0.581469
								6.535	-0.606742
								6.54	-0.632233
								6.545	-0.657915
								6.55	-0.683817
								6.555	-0.70991
								6.56	-0.736203
								6.565	-0.762685
								6.57	-0.789338
								6.575	-0.816169
								6.58	-0.843143
								6.585	-0.870267
								6.59	-0.897506
								6.595	-0.924851
								6.6	-0.95228
								6.605	-0.97977
								6.61	-1.0073
								6.615	-1.03485
								6.62	-1.0624
								6.625	-1.08991
								6.63	-1.11736
								6.635	-1.14472
								6.64	-1.17198
								6.645	-1.19909
								6.65	-1.22605
								6.655	-1.25281
								6.66	-1.27935
								6.665	-1.30564
								6.67	-1.33166
								6.675	-1.3574
								6.68	-1.38278
								6.685	-1.40785
								6.69	-1.43253
								6.695	-1.45682
								6.7	-1.4807
								6.705	-1.50413
								6.71	-1.52714
								6.715	-1.54963
								6.72	-1.57166
								6.725	-1.59316
								6.73	-1.61415
								6.735	-1.63461
								6.74	-1.65449
								6.745	-1.67385
								6.75	-1.69257
								6.755	-1.71075
								6.76	-1.72832
								6.765	-1.74528
								6.77	-1.76165
								6.775	-1.77736
								6.78	-1.7925
								6.785	-1.80694
								6.79	-1.8208
								6.795	-1.83399
								6.8	-1.84655
								6.805	-1.85848
								6.81	-1.86973
								6.815	-1.88038
								6.82	-1.89033
								6.825	-1.89966
								6.83	-1.90834
								6.835	-1.91636
								6.84	-1.92377
								6.845	-1.93049
								6.85	-1.93662
								6.855	-1.94206
								6.86	-1.9469
								6.865	-1.9511
								6.87	-1.95467
								6.875	-1.95763
								6.88	-1.95994
								6.885	-1.96168
								6.89	-1.96277
								6.895	-1.96328
								6.9	-1.96319
								6.905	-1.9625
								6.91	-1.96125
								6.915	-1.95938
								6.92	-1.95698
								6.925	-1.95398
								6.93	-1.95043
								6.935	-1.94633
								6.94	-1.94167
								6.945	-1.9365
								6.95	-1.93075
								6.955	-1.9245
								6.96	-1.9177
								6.965	-1.9104
								6.97	-1.90258
								6.975	-1.89423
								6.98	-1.88541
								6.985	-1.87605
								6.99	-1.86622
								6.995	-1.85586
								7	-1.84503
								7.005	-1.8337
								7.01	-1.82186
								7.015	-1.80957
								7.02	-1.79673
								7.025	-1.78344
								7.03	-1.76963
								7.035	-1.75533
								7.04	-1.74054
								7.045	-1.72523
								7.05	-1.70945
								7.055	-1.69311
								7.06	-1.6763
								7.065	-1.65895
								7.07	-1.64109
								7.075	-1.62271
								7.08	-1.60378
								7.085	-1.58435
								7.09	-1.56434
								7.095	-1.54382
								7.1	-1.52273
								7.105	-1.5011
								7.11	-1.47893
								7.115	-1.45617
								7.12	-1.43289
								7.125	-1.409
								7.13	-1.38459
								7.135	-1.3596
								7.14	-1.33404
								7.145	-1.30795
								7.15	-1.28126
								7.155	-1.25406
								7.16	-1.22626
								7.165	-1.19795
								7.17	-1.16908
								7.175	-1.13968
								7.18	-1.10978
								7.185	-1.07932
								7.19	-1.04839
								7.195	-1.01694
								7.2	-0.985019
								7.205	-0.952624
								7.21	-0.919765
								7.215	-0.886484
								7.22	-0.852743
								7.225	-0.818619
								7.23	-0.784074
								7.235	-0.749164
								7.24	-0.71389
								7.245	-0.678265
								7.25	-0.642332
								7.255	-0.606067
								7.26	-0.569534
								7.265	-0.532717
								7.27	-0.495658
								7.275	-0.458369
								7.28	-0.420862
								7.285	-0.383176
								7.29	-0.345302
								7.295	-0.307286
								7.3	-0.269131
								7.305	-0.230865
								7.31	-0.192505
								7.315	-0.154067
								7.32	-0.115577
								7.325	-0.0770461
								7.33	-0.0384994
								7.335	4.64185e-05
								7.34	0.0385717
								7.345	0.0770587
								7.35	0.115484
								7.355	0.153839
								7.36	0.192087
								7.365	0.230226
								7.37	0.268225
								7.375	0.306069
								7.38	0.343743
								7.385	0.381212
								7.39	0.418481
								7.395	0.455492
								7.4	0.492263
								7.405	0.528747
								7.41	0.564933
								7.415	0.600808
								7.42	0.636322
								7.425	0.671499
								7.43	0.706257
								7.435	0.74063
								7.44	0.774563
								7.445	0.808043
								7.45	0.841066
								7.455	0.873562
								7.46	0.905578
								7.465	0.937015
								7.47	0.967919
								7.475	0.998234
								7.48	1.02794
								7.485	1.05706
								7.49	1.08549
								7.495	1.11332
								7.5	1.14043
								7.505	1.16688
								7.51	1.19262
								7.515	1.21763
								7.52	1.24195
								7.525	1.26547
								7.53	1.2883
								7.535	1.31033
								7.54	1.33161
								7.545	1.35213
								7.55	1.37185
								7.555	1.39084
								7.56	1.40898
								7.565	1.42641
								7.57	1.44301
								7.575	1.45886
								7.58	1.47394
								7.585	1.48824
								7.59	1.50182
								7.595	1.51458
								7.6	1.52665
								7.605	1.53795
								7.61	1.54854
								7.615	1.55842
								7.62	1.56756
								7.625	1.57606
								7.63	1.58381
								7.635	1.59093
								7.64	1.59735
								7.645	1.60313
								7.65	1.60828
								7.655	1.61276
								7.66	1.61666
								7.665	1.61988
								7.67	1.62253
								7.675	1.62456
								7.68	1.62598
								7.685	1.62682
								7.69	1.62704
								7.695	1.62671
								7.7	1.62573
								7.705	1.62419
								7.71	1.62204
								7.715	1.6193
								7.72	1.61597
								7.725	1.612
								7.73	1.60747
								7.735	1.60226
								7.74	1.59647
								7.745	1.59002
								7.75	1.58294
								7.755	1.57522
								7.76	1.56681
								7.765	1.55777
								7.77	1.54801
								7.775	1.5376
								7.78	1.52648
								7.785	1.51466
								7.79	1.50216
								7.795	1.4889
								7.8	1.47497
								7.805	1.46028
								7.81	1.44489
								7.815	1.42878
								7.82	1.41194
								7.825	1.39441
								7.83	1.37612
								7.835	1.35718
								7.84	1.3375
								7.845	1.31717
								7.85	1.29616
								7.855	1.27449
								7.86	1.25221
								7.865	1.22928
								7.87	1.20579
								7.875	1.18171
								7.88	1.1571
								7.885	1.13199
								7.89	1.10637
								7.895	1.08034
								7.9	1.05386
								7.905	1.02702
								7.91	0.999829
								7.915	0.972339
								7.92	0.944585
								7.925	0.916599
								7.93	0.888439
								7.935	0.860122
								7.94	0.831711
								7.945	0.803236
								7.95	0.774742
								7.955	0.746268
								7.96	0.717859
								7.965	0.689543
								7.97	0.66138
								7.975	0.633385
								7.98	0.605612
								7.985	0.578088
								7.99	0.550842
								7.995	0.523929
								8	0.497337
								8.005	0.471157
								8.01	0.445355
								8.015	0.419995
								8.02	0.395086
								8.025	0.370637
								8.03	0.346706
								8.035	0.323248
								8.04	0.300358
								8.045	0.277974
								8.05	0.25615
								8.055	0.234885
								8.06	0.214162
								8.065	0.194043
								8.07	0.174452
								8.075	0.155479
								8.08	0.137049
								8.085	0.1192
								8.09	0.101924
								8.095	0.0851874
								8.1	0.0690465
								8.105	0.0534168
								8.11	0.03837
								8.115	0.0238348
								8.12	0.00983302
								8.125	-0.00364353
								8.13	-0.0166359
								8.135	-0.0290929
								8.14	-0.0410971
								8.145	-0.0525917
								8.15	-0.0636359
								8.155	-0.0742183
								8.16	-0.0843414
								8.165	-0.0940471
								8.17	-0.103285
								8.175	-0.112128
								8.18	-0.120529
								8.185	-0.12853
								8.19	-0.136124
								8.195	-0.143305
								8.2	-0.15011
								8.205	-0.156483
								8.21	-0.16249
								8.215	-0.168082
								8.22	-0.173287
								8.225	-0.178098
								8.23	-0.182495
								8.235	-0.186516
								8.24	-0.19009
								8.245	-0.193279
								8.25	-0.196029
								8.255	-0.198359
								8.26	-0.200258
								8.265	-0.201693
								8.27	-0.202706
								8.275	-0.203208
								8.28	-0.203266
								8.285	-0.202818
								8.29	-0.201874
								8.295	-0.20043
								8.3	-0.198435
								8.305	-0.195942
								8.31	-0.192849
								8.315	-0.18923
								8.32	-0.185018
								8.325	-0.180223
								8.33	-0.174846
								8.335	-0.168826
								8.34	-0.162232
								8.345	-0.154956
								8.35	-0.147078
								8.355	-0.138538
								8.36	-0.129343
								8.365	-0.119514
								8.37	-0.10898
								8.375	-0.0978285
								8.38	-0.0859569
								8.385	-0.0734516
								8.39	-0.0602669
								8.395	-0.0464131
								8.4	-0.031927
								8.405	-0.016744
								8.41	-0.000963417
								8.415	0.0154972
								8.42	0.032552
								8.425	0.0502232
								8.43	0.0684958
								8.435	0.0873173
								8.44	0.106736
								8.445	0.126651
								8.45	0.147112
								8.455	0.168041
								8.46	0.189434
								8.465	0.211269
								8.47	0.233488
								8.475	0.256109
								8.48	0.279047
								8.485	0.302311
								8.49	0.325839
								8.495	0.349606
								8.5	0.373581
								8.505	0.397713
								8.51	0.421985
								8.515	0.446342
								8.52	0.470756
								8.525	0.495185
								8.53	0.519595
								8.535	0.543945
								8.54	0.568208
								8.545	0.592328
								8.55	0.616295
								8.555	0.640055
								8.56	0.663586
								8.565	0.686858
								8.57	0.709824
								8.575	0.732491
								8.58	0.754775
								8.585	0.776709
								8.59	0.79823
								8.595	0.819334
								8.6	0.840008
								8.605	0.860201
								8.61	0.879954
								8.615	0.899174
								8.62	0.917926
								8.625	0.936151
								8.63	0.95386
								8.635	0.971059
								8.64	0.9877
								8.645	1.00385
								8.65	1.01942
								8.655	1.03449
								8.66	1.04901
								8.665	1.06301
								8.67	1.0765
								8.675	1.08944
								8.68	1.10191
								8.685	1.11384
								8.69	1.12529
								8.695	1.13625
								8.7	1.14672
								8.705	1.15674
								8.71	1.16626
								8.715	1.17536
								8.72	1.18398
								8.725	1.19217
								8.73	1.19993
								8.735	1.20724
								8.74	1.21415
								8.745	1.2206
								8.75	1.22666
								8.755	1.23228
								8.76	1.23748
								8.765	1.24226
								8.77	1.24661
								8.775	1.25054
								8.78	1.254
								8.785	1.25705
								8.79	1.25962
								8.795	1.26174
								8.8	1.26338
								8.805	1.26452
								8.81	1.26519
								8.815	1.26529
								8.82	1.2649
								8.825	1.26394
								8.83	1.26241
								8.835	1.26031
								8.84	1.25759
								8.845	1.25429
								8.85	1.25029
								8.855	1.24568
								8.86	1.24036
								8.865	1.23437
								8.87	1.22768
								8.875	1.22024
								8.88	1.21212
								8.885	1.20317
								8.89	1.19352
								8.895	1.18306
								8.9	1.17184
								8.905	1.15983
								8.91	1.147
								8.915	1.13343
								8.92	1.11899
								8.925	1.1038
								8.93	1.08779
								8.935	1.071
								8.94	1.05344
								8.945	1.03507
								8.95	1.016
								8.955	0.996111
								8.96	0.975535
								8.965	0.954226
								8.97	0.932224
								8.975	0.909573
								8.98	0.886235
								8.985	0.862319
								8.99	0.837762
								8.995	0.81267
								9	0.787031
								9.005	0.760884
								9.01	0.734284
								9.015	0.707216
								9.02	0.679773
								9.025	0.651934
								9.03	0.623777
								9.035	0.595318
								9.04	0.566593
								9.045	0.53765
								9.05	0.508503
								9.055	0.479212
								9.06	0.44979
								9.065	0.420287
								9.07	0.390728
								9.075	0.361149
								9.08	0.331579
								9.085	0.302054
								9.09	0.272595
								9.095	0.243239
								9.1	0.214006
								9.105	0.184922
								9.11	0.156019
								9.115	0.127299
								9.12	0.098817
								9.125	0.070555
								9.13	0.0425612
								9.135	0.0148322
								9.14	-0.012613
								9.145	-0.0397483
								9.15	-0.0665935
								9.155	-0.0930865
								9.16	-0.119272
								9.165	-0.145104
								9.17	-0.170597
								9.175	-0.195743
								9.18	-0.220519
								9.185	-0.244962
								9.19	-0.269008
								9.195	-0.292715
								9.2	-0.316043
								9.205	-0.33901
								9.21	-0.361618
								9.215	-0.383843
								9.22	-0.405728
								9.225	-0.427215
								9.23	-0.448361
								9.235	-0.46913
								9.24	-0.489539
								9.245	-0.509594
								9.25	-0.529266
								9.255	-0.548601
								9.26	-0.567541
								9.265	-0.586137
								9.27	-0.604356
								9.275	-0.622207
								9.28	-0.639698
								9.285	-0.656792
								9.29	-0.673535
								9.295	-0.689864
								9.3	-0.705826
								9.305	-0.721386
								9.31	-0.736544
								9.315	-0.751312
								9.32	-0.765639
								9.325	-0.779576
								9.33	-0.793053
								9.335	-0.806113
								9.34	-0.818722
								9.345	-0.830871
								9.35	-0.842578
								9.355	-0.85378
								9.36	-0.864536
								9.365	-0.874771
								9.37	-0.884529
								9.375	-0.89378
								9.38	-0.902507
								9.385	-0.910744
								9.39	-0.918413
								9.395	-0.925589
								9.4	-0.932199
								9.405	-0.938286
								9.41	-0.943831
								9.415	-0.948818
								9.42	-0.953291
								9.425	-0.957173
								9.43	-0.960552
								9.435	-0.963361
								9.44	-0.965649
								9.445	-0.96741
								9.45	-0.968629
								9.455	-0.969366
								9.46	-0.969549
								9.465	-0.969273
								9.47	-0.968491
								9.475	-0.967248
								9.48	-0.965554
								9.485	-0.963402
								9.49	-0.960856
								9.495	-0.957863
								9.5	-0.954511
								9.505	-0.950774
								9.51	-0.946694
								9.515	-0.942291
								9.52	-0.937567
								9.525	-0.932577
								9.53	-0.927297
								9.535	-0.921791
								9.54	-0.916055
								9.545	-0.910121
								9.55	-0.904012
								9.555	-0.897736
								9.56	-0.891331
								9.565	-0.884796
								9.57	-0.878167
								9.575	-0.871453
								9.58	-0.864672
								9.585	-0.857841
								9.59	-0.850971
								9.595	-0.844078
								9.6	-0.837172
								9.605	-0.830264
								9.61	-0.823362
								9.615	-0.816473
								9.62	-0.809602
								9.625	-0.802756
								9.63	-0.795934
								9.635	-0.789141
								9.64	-0.782374
								9.645	-0.775631
								9.65	-0.768912
								9.655	-0.762209
								9.66	-0.75552
								9.665	-0.748837
								9.67	-0.742153
								9.675	-0.73546
								9.68	-0.728749
								9.685	-0.72201
								9.69	-0.715237
								9.695	-0.708413
								9.7	-0.701536
								9.705	-0.694588
								9.71	-0.687566
								9.715	-0.680457
								9.72	-0.67325
								9.725	-0.665946
								9.73	-0.65852
								9.735	-0.650985
								9.74	-0.643319
								9.745	-0.635528
								9.75	-0.627606
								9.755	-0.619544
								9.76	-0.611357
								9.765	-0.603022
								9.77	-0.594564
								9.775	-0.585972
								9.78	-0.577258
								9.785	-0.568428
								9.79	-0.559485
								9.795	-0.550449
								9.8	-0.541315
								9.805	-0.53211
								9.81	-0.522839
								9.815	-0.513519
								9.82	-0.504167
								9.825	-0.494797
								9.83	-0.485426
								9.835	-0.476076
								9.84	-0.46676
								9.845	-0.4575
								9.85	-0.448314
								9.855	-0.439218
								9.86	-0.43024
								9.865	-0.421383
								9.87	-0.412685
								9.875	-0.404144
								9.88	-0.395789
								9.885	-0.387631
								9.89	-0.379678
								9.895	-0.371964
								9.9	-0.36447
								9.905	-0.357242
								9.91	-0.350259
								9.915	-0.343544
								9.92	-0.337102
								9.925	-0.330923
								9.93	-0.325039
								9.935	-0.319413
								9.94	-0.314082
								9.945	-0.309013
								9.95	-0.304217
								9.955	-0.299687
								9.96	-0.295401
								9.965	-0.29138
								9.97	-0.287579
								9.975	-0.284016
								9.98	-0.280658
								9.985	-0.277499
								9.99	-0.274527
[truncated: 8,002 more rows]

## Sheet: Figure 3d
Atomic column intensity map
coordinate x	coordinate y	normalized intensity (a.u.)
59.8238	213.746	1
71.2222	184.326	1
117.809	166.404	2
74.3434	185.102	2
68.486	195.398	2
81.4092	180.713	2
68.1538	203.571	2
112.847	168.435	2
130.988	171.114	2
76.5313	182.455	2
143.344	181.191	3
70.8568	192.603	3
123.022	172.548	3
115.536	168.992	3
107.537	170.547	3
120.93	166.757	3
136.285	177.583	3
105.254	172.974	3
128.038	170.761	3
66.9128	245.868	3
61.8768	230.637	3
141.422	175.583	4
84.1518	180.884	4
125.805	173.256	4
62.8234	214.189	4
100.306	174.896	4
73.6695	193.544	4
70.4817	201.325	4
78.9711	183.204	4
130.803	179.519	4
127.86	178.886	4
64.5897	219.94	4
67.3648	220.526	5
73.425	201.692	5
135.569	185.946	5
86.8289	178.374	5
64.8544	211.739	5
94.5408	177.151	5
118.319	348.568	5
64.4513	228.207	5
91.3801	184.846	5
137.844	183.138	5
110.505	171.049	5
105.674	347.426	5
91.8734	176.683	5
102.562	172.543	5
112.463	176.888	6
150.755	196.384	6
97.0206	174.433	6
117.479	182.903	6
141.044	183.827	6
117.709	174.654	6
79.3078	238.402	6
89.6067	179.087	6
68.732	242.775	6
66.995	236.624	6
125.305	181.523	6
96.8732	182.596	6
115.325	177.258	6
142.978	189.399	6
209.44	301.962	6
134.301	342.735	6
81.1163	188.738	6
76.0241	190.806	6
146.287	181.787	6
86.3174	186.782	6
138.34	174.834	6
132.752	185.318	6
72.9714	210.007	6
142.653	197.847	6
101.934	180.85	6
158.369	200.238	6
112.172	185.021	6
133.002	176.71	6
124.598	206.51	6
166.265	207.327	7
106.86	186.894	7
171.75	205.312	7
124.781	198.144	7
62.2404	222.46	7
70.6163	256.384	7
103.875	341.94	7
137.544	199.826	7
88.9279	195.604	7
146.119	190.072	7
156.21	194.266	7
83.7641	197.54	7
148.354	187.542	7
107.103	178.679	7
122.444	180.798	7
153.235	193.651	7
120.312	183.404	7
128.911	344.834	7
72.8261	218.255	7
180.932	213.967	7
137.888	191.582	7
153.909	185.83	7
72.0534	243.615	7
147.972	195.854	7
109.829	179.369	7
145.593	198.323	7
69.9945	209.677	7
104.336	197.976	7
75.0056	215.638	7
111.638	201.633	7
80.3762	213.678	7
67.9595	212.128	8
78.8156	191.435	8
123.877	346.345	8
163.373	206.34	8
119.55	200.044	8
121.305	214.148	8
141.996	214.175	8
121.691	205.622	8
152.852	202.033	8
80.6745	197.171	8
125.165	189.732	8
168.447	204.33	8
88.3858	212.072	8
67.2045	228.755	8
98.457	216.765	8
147.62	212.504	8
84.1168	189.349	8
99.7955	183.286	8
127.572	187.272	8
76.9856	232.787	8
120.567	175.224	8
69.0355	234.436	8
93.7402	202.009	8
156.15	202.747	8
99.5057	191.558	8
103.739	214.478	8
77.5992	224.711	8
72.0848	234.842	8
68.9887	251.345	8
151.477	187.983	8
104.903	181.249	8
75.6292	198.997	8
72.8039	261.747	8
79.9271	221.815	9
108.73	220.821	9
88.0432	220.44	9
69.7835	217.568	9
210.199	288.917	9
150.637	213.218	9
185.053	224.496	9
147.651	204.045	9
115.183	185.649	9
111.029	218.256	9
74.5783	224.091	9
104.571	189.581	9
79.4293	230.376	9
69.3467	226.259	9
95.5418	215.949	9
94.2182	193.591	9
122.235	189.214	9
94.9032	232.494	9
77.2032	241.549	9
94.3308	185.375	9
100.991	213.911	9
130.465	187.742	9
152.733	210.21	9
135.687	194.23	9
80.535	205.343	9
142.377	206.062	9
120.053	191.923	9
158.11	208.262	9
140.797	192.181	9
101.655	188.804	9
135.436	202.521	9
137.037	208.168	9
82.7113	230.806	9
160.906	200.667	9
89.8361	234.297	9
144.678	338.563	9
103.466	231.504	9
137.384	335.322	9
109.843	187.702	10
113.628	319.764	10
88.6593	203.955	10
74.8	267.138	10
96.3549	190.802	10
116.521	207.8	10
83.2562	214.282	10
205.94	278.359	10
111.36	209.793	10
103.018	323.889	10
87.6982	237.514	10
95.698	320.645	10
176.493	326.419	10
84.3658	236.372	10
136.77	216.359	10
78.0297	216.213	10
75.5628	207.126	10
78.3537	207.802	10
173.712	210.557	10
73.9163	249.019	10
172.387	284.887	10
95.245	224.337	10
89.2199	187.289	10
91.8199	248.481	10
140.413	200.559	10
116.501	343.186	10
74.3353	240.509	10
93.055	235.602	10
94.94	271.827	10
93.2612	218.649	10
106.45	195.235	10
84.742	228.332	10
130.024	196.237	10
115.642	224.246	10
121.578	341.222	10
119.148	216.757	10
132.562	193.576	10
155.265	334.58	10
190.233	314.812	10
121.041	222.167	10
85.3279	211.635	10
105.594	228.555	10
171.279	297.691	10
159.963	252.903	10
180.768	306.289	10
110.788	226.363	10
140.246	208.487	10
78.6228	199.864	10
102.075	305.757	10
114.233	210.38	10
109.506	195.658	11
91.8246	279.156	11
101.014	205.638	11
159.939	221.978	11
150.801	204.701	11
165.948	330.39	11
187.13	291.402	11
103.959	206.18	11
108.854	212.505	11
204.822	291.031	11
86.0354	195.099	11
89.9044	226.172	11
106.253	203.418	11
197.794	318.425	11
118.693	317.733	11
72.2755	226.625	11
182.622	219.299	11
74.2984	232.392	11
161.937	289.083	11
130.313	239.376	11
111.291	345.381	11
83.4117	205.804	11
168.369	212.631	11
132.21	201.685	11
119.389	208.519	11
103.438	262.287	11
90.8301	201.505	11
93.7791	210.364	11
121.841	197.403	11
192.4	320.256	11
145.204	276.821	11
140.028	279.018	11
129.258	283.024	11
82.8387	222.71	11
98.8481	208.212	11
160.839	332.543	11
107.057	334.609	11
114.566	202.216	11
86.5723	250.341	11
126.833	339.315	11
198.529	305.648	11
132.591	244.688	11
95.6972	207.515	11
84.4256	245.053	11
77.2051	272.221	11
129.562	252.171	11
94.7051	302.608	11
85.7133	203.377	11
116.871	250.856	11
92.9792	226.809	11
126.823	203.825	11
112.836	240.162	11
152.746	218.722	11
203.816	272.816	11
103.424	222.723	11
175.437	308.26	11
107.303	303.749	11
114.789	306.96	11
78.0924	259.675	11
136.713	224.768	11
183.844	298.867	12
137.873	242.69	12
136.66	317.159	12
145.039	307.585	12
134.842	250.087	12
116.964	191.386	12
124.166	223.278	12
139.734	309.734	12
96.0005	289.716	12
197.47	287.445	12
98.1353	224.853	12
196.657	269.391	12
168.252	274.153	12
122.205	248.721	12
81.1729	282.923	12
203.762	303.576	12
76.0146	254.281	12
116.705	312.333	12
108.65	229.52	12
111.77	193.249	12
96.8038	307.759	12
87.732	268.257	12
170.196	217.998	12
149.521	256.799	12
100.572	222.361	12
150.538	274.93	12
124.224	254.267	12
125.016	302.974	12
132.496	275.524	12
126.019	290.351	12
207.99	283.749	12
119.48	335.78	12
126.293	259.488	12
177.542	221.374	12
187.145	229.829	12
120.699	323.065	12
199.507	293.01	12
165.057	312.42	12
105.747	220.247	12
150.168	336.631	12
156.561	321.833	12
126.373	212.143	12
109.305	308.974	12
170.287	248.812	12
186.957	260.821	12
134.892	210.72	12
106.05	211.704	12
153.709	267.553	12
134.624	311.833	12
137.839	273.536	12
138.703	322.401	12
145.338	215.456	12
142.734	333.196	12
98.2897	264.234	12
152.592	249.67	12
97.7706	325.811	12
161.117	209.438	12
154.49	316.426	12
79.151	277.655	12
124.387	214.67	12
105.031	329.202	12
178.715	270.046	12
158.857	265.579	12
140.037	248.065	12
99.1988	199.868	12
166.031	268.956	12
117.536	330.464	12
162.945	276.375	12
124.833	333.909	12
114.952	193.873	12
156.011	211.471	12
127.056	195.635	12
115.395	325.168	12
127.248	246.814	12
131.802	209.931	12
193.352	246.008	12
107.553	273.056	12
167.18	225.376	12
113.939	227.425	12
109.305	204.164	12
117.924	238.131	12
187.15	322.279	12
141.946	284.296	12
101.667	197.159	12
159.896	314.69	12
124.012	315.697	12
142.949	302.34	12
140.625	327.857	12
194.475	263.972	12
121.825	310.455	12
121.011	261.496	12
130.276	270.236	12
119.215	225.384	13
111.529	314.38	13
89.4644	304.407	13
116.923	199.537	13
193.296	307.438	13
138.825	260.861	13
155.75	242.302	13
191.167	302.065	13
101.877	336.436	13
106.477	254.913	13
90.535	209.708	13
129.872	204.569	13
153.601	298.389	13
115.846	294.387	13
132.231	337.374	13
110.435	327.182	13
195.582	312.921	13
157.807	247.39	13
91.5346	309.754	13
96.0475	199.26	13
175.778	216.007	13
99.1858	251.432	13
83.3306	257.628	13
144.038	320.556	13
111.557	252.847	13
128.263	264.814	13
164	325.334	13
152.708	311.359	13
108.506	291.106	13
200.738	311.126	13
196.41	300.358	13
129.736	212.635	13
139.503	340.762	13
90.5939	291.584	13
131.629	218.309	13
109.627	247.47	13
145.302	246.104	13
125.968	320.996	13
140.143	217.22	13
124.133	284.966	13
82.4909	239.599	13
137.698	304.487	13
99.1023	282.329	13
141.782	315.026	13
181.746	324.352	13
156.79	260.314	13
84.9594	219.938	13
176.599	295.459	13
125.121	241.363	13
170.258	279.561	13
184.859	286.085	13
143.153	271.642	13
174.424	259.336	13
115.824	232.916	13
128.014	326.554	13
171.264	328.399	13
133.51	293.679	13
195.407	282.286	13
145.664	206.527	13
180.821	244.583	13
90.3275	218.019	13
111.683	283.672	13
147.129	313.024	13
120.153	243.387	13
184.949	316.93	13
135.639	299.147	13
106.395	285.727	13
131.27	319.188	13
104.477	249.56	13
129.122	313.757	13
110.407	296.389	13
105.257	298.395	13
166.112	237.895	13
180.77	275.412	13
88.5813	286.232	13
141.055	297.085	13
174.452	290.242	13
123.12	266.688	13
167.241	286.979	13
116.22	216.4	13
172.308	315.731	13
92.9745	266.521	13
169.103	261.477	13
143.192	240.936	13
87.7223	228.767	13
93.5797	315.16	13
177.574	313.536	13
119.915	274.244	13
110.608	265.589	13
162.042	227.338	13
190.19	253.31	13
190.065	284.18	13
107.598	242.217	13
201.564	298.315	13
161.039	240.128	13
148.028	331.164	13
122.792	328.419	13
158.91	296.318	13
126.306	220.282	13
100.24	230.365	13
147.351	282.335	13
106.003	316.343	13
148.451	238.922	13
83.0769	288.311	13
153.421	329.182	13
126.138	228.979	13
179.822	226.585	13
142.141	222.672	13
114.763	276.275	13
90.8803	261.015	13
123.11	236.267	13
130.263	300.996	13
154.719	285.621	13
167.136	317.861	13
85.3567	293.78	13
169.194	323.278	13
193.299	276.844	13
185.869	304.232	13
147.268	251.537	13
155.769	303.635	13
114.034	218.677	13
200.646	280.427	13
94.952	241.04	13
136.812	255.451	13
135.479	329.989	13
153.775	236.85	13
125.102	272.279	13
131.452	257.506	13
171.503	235.969	13
100.049	300.445	13
176.534	264.832	14
192.061	289.624	14
91.2732	192.996	14
102.312	274.944	14
143.995	289.653	14
112.631	301.681	14
97.0368	276.924	14
113.741	289.006	14
109.082	339.982	14
92.8305	297.078	14
81.298	252.291	14
135.026	219.424	14
79.3065	246.923	14
119.082	256.035	14
129.697	221.45	14
158.966	234.904	14
135.802	268.273	14
98.1604	233.603	14
163.132	214.717	14
149.418	318.506	14
114.817	245.416	14
198.382	274.92	14
165.174	250.784	14
165.131	281.721	14
136.772	286.311	14
114.422	337.856	14
88.798	255.541	14
149.31	287.695	14
159.902	283.76	14
98.9455	313.128	14
131.498	288.28	14
87.3935	298.946	14
133.673	232.153	14
181.975	231.88	14
115.8	263.655	14
105.498	236.8	14
133.581	262.865	14
161.971	319.68	14
207.057	296.083	14
80.2646	265.05	14
147.291	220.637	14
173.584	241.218	14
178.568	300.97	14
138.961	291.617	14
174.433	321.056	14
148.397	269.68	14
128.218	295.731	14
170.234	310.562	14
161.887	258.02	14
141.005	235.273	14
157.939	216.732	14
151.571	292.97	14
191.164	271.497	14
127.271	308.445	14
86.5792	281.071	14
135.784	237.545	14
163.971	294.472	14
202.518	285.578	14
176.552	233.974	14
164.061	232.748	14
84.4084	275.655	14
168.181	305.208	14
131.629	226.656	14
194.409	294.876	14
116.834	281.51	14
112.34	332.549	14
154.721	254.776	14
122.966	297.798	14
172.431	254.109	14
101.079	318.418	14
113.795	258.196	14
166.146	299.713	14
120.912	230.803	14
120.949	292.221	14
119	286.89	14
95.9796	258.969	14
175.622	246.519	14
128.314	234.194	14
201.62	267.481	14
189.167	235.297	14
104.341	280.231	14
157.983	278.34	14
146.164	294.956	14
138.969	230.083	14
179.73	257.502	14
164.01	263.572	14
105.373	267.594	14
177.568	252.11	14
182.799	311.828	14
117.757	299.702	14
129.965	332.007	14
173.355	303.031	14
174.516	228.575	14
175.508	277.476	14
127.343	277.536	14
118.022	268.903	14
102.37	244.251	14
187.985	278.677	14
199.797	262.368	15
169.248	292.326	15
150.433	244.148	15
108.315	321.875	15
99.8447	331.199	15
151.46	231.341	15
181.767	262.627	15
89.7575	273.644	15
188.025	247.911	15
158.844	327.224	15
156.942	229.444	15
109.396	278.352	15
192.329	258.753	15
197.617	256.779	15
112.718	270.844	15
146.122	264.104	15
150.458	305.619	15
145.998	325.783	15
168.297	243.478	15
183.853	268.031	15
97.2257	246.202	15
173.422	272.24	15
185.844	273.332	15
98.0984	295.013	15
160.9	270.978	15
85.3893	262.978	15
108.565	260.255	15
179.8	319.055	15
101.239	287.543	15
156.75	291.162	15
186.063	242.569	15
182.731	250.07	15
182.798	280.966	15
188.171	309.533	15
154.628	224.059	15
163.022	245.396	15
165.261	220.036	15
93.9993	253.672	15
177.711	282.959	15
160.923	301.728	15
101.269	256.929	15
149.459	225.986	15
144.134	227.945	15
104.155	310.987	15
152.611	280.337	15
100.215	269.708	15
119.826	305.046	15
151.428	323.885	15
169.276	230.549	15
110.753	234.888	15
179.71	288.414	15
157.818	309.185	15
140.962	266.182	15
184.965	255.4	15
122.142	279.647	15
82.4187	270.346	15
89.8159	242.938	15
178.756	239.412	15
189.266	266.06	15
162.989	307.226	15
167.202	256.175	15
142.14	253.36	15
134.578	280.904	15
100.22	238.88	16
181.632	293.596	16
132.387	306.329	16
155.789	273.011	16
172.403	223.317	16
144.132	258.826	16
94.0025	284.407	16
189.007	296.901	16
171.429	266.879	16
148.191	300.374	16
191.407	240.587	16
103.286	292.981	16
183.915	237.176	16
146.352	233.384	17
133.25	324.548	17
195.515	251.351	17
151.56	262.17	17

## Sheet: Figure 5a
PL wavelength (nm)	Heterostructures PL	Pb4S3Cl2 NCs PL	Pb3S2Cl2 NCs PL		PL wavelength (nm)	CsPbCl3 NCs PL		ABS wavelength (nm)	Heterostructures ABS	Pb4S3Cl2 NCs ABS	Pb3S2Cl2 NCs ABS		ABS wavelength (nm)	CsPbCl3 NCs ABS
541.56	0.00329	0.00943	0.00558		370	9.39021		700	-0.001	0.03045	0.03259		1000	0.000270748
541.98	0.00351	0.00746	0.00593		371.06	8.48		699	-0.00136	0.0306	0.03276		700	0.000270748
542.4	0.00388	0.0102	0.00546		371.96	8.19		698	-0.000848	0.03083	0.03256		699	0.000311209
542.82	0.00467	0.00977	0.00836		373.03	7.54		697	-0.00131	0.03012	0.03295		698	0.000240858
543.24	0.00526	0.0114	0.0089		373.93	7.26		696	-0.00108	0.03021	0.033		697	0.000299863
543.66	0.00628	0.0183	0.0133		375	7.49		695	-0.000964	0.03031	0.03291		696	0.000216383
544.08	0.00826	0.0256	0.0192		376.06	7.04		694	-0.00108	0.03084	0.03317		695	0.000225836
544.5	0.0114	0.0364	0.0255		376.96	6.79		693	-0.00128	0.0302	0.03348		694	0.000363513
544.92	0.0141	0.0494	0.0359		378.03	6.56		692	-0.00127	0.0303	0.03333		693	0.000561234
545.34	0.0185	0.0647	0.0492		378.93	6.25		691	-0.000875	0.03058	0.03351		692	0.000367141
545.76	0.0228	0.0846	0.0634		380	6.85		690	-0.000908	0.03063	0.03377		691	0.000366881
546.17	0.028	0.1044	0.0775		381.07	7.02		689	-0.00126	0.03038	0.0338		690	0.000424038
546.59	0.0329	0.1254	0.0924		382	6.84		688	-0.0012	0.03066	0.03391		689	0.000294527
547.01	0.0379	0.1436	0.1077		383.07	7.21		687	-0.00146	0.03034	0.03385		688	0.000339342
547.43	0.0415	0.1576	0.1167		384	8.06		686	-0.00104	0.03032	0.03403		687	0.000337218
547.85	0.0439	0.1681	0.1253		385.07	9		685	-0.00126	0.03057	0.03424		686	0.000264402
548.27	0.0455	0.1688	0.1274		386	9.86		684	-0.00128	0.0307	0.03432		685	0.000358617
548.69	0.0463	0.1683	0.1256		387.07	11		683	-0.00113	0.03073	0.03405		684	0.000407248
549.11	0.0463	0.1612	0.1228		388	12.8		682	-0.00137	0.03045	0.03459		683	0.000324213
549.53	0.0438	0.1523	0.1132		389.07	15.7		681	-0.00095	0.03088	0.03449		682	0.000353643
549.95	0.041	0.1386	0.1047		390	20.1		680	-0.00127	0.03038	0.03462		681	0.0003831
550.37	0.0385	0.1259	0.0939		391.07	24.4		679	-0.00108	0.0304	0.03459		680	0.000535859
550.79	0.0358	0.1101	0.0836		392	29.2		678	-0.00117	0.03066	0.03438		679	3.62e-05
551.21	0.0334	0.0988	0.0716		393.07	38.4		677	-0.00132	0.03105	0.03494		678	0.000442358
551.63	0.0319	0.0881	0.0639		394	51		676	-0.00117	0.03058	0.03487		677	0.00044114
552.05	0.031	0.0795	0.0578		395.07	67.7		675	-0.0012	0.03066	0.03487		676	0.000395407
552.47	0.0303	0.0719	0.0542		396	88.4		674	-0.00161	0.03071	0.0352		675	0.000386261
552.89	0.0303	0.0693	0.0516		397.07	111		673	-0.00122	0.03094	0.03498		674	0.000497891
553.31	0.0318	0.0663	0.0498		398	142		672	-0.0012	0.03049	0.03522		673	0.000622719
553.73	0.0322	0.0677	0.0496		399.07	195		671	-0.00107	0.03036	0.03548		672	0.000641799
554.15	0.0329	0.0681	0.0494		400	244		670	-0.00154	0.03107	0.0354		671	0.000692587
554.57	0.0345	0.0731	0.0508		401.06	309		669	-0.00119	0.03099	0.03542		670	0.000496829
554.99	0.0367	0.0709	0.0517		401.96	355		668	-0.00128	0.03062	0.03504		669	0.000393904
555.41	0.0387	0.0734	0.0548		403.03	420		667	-0.0014	0.03103	0.03542		668	0.000452204
555.83	0.0401	0.0783	0.0576		403.93	479		666	-0.00141	0.0309	0.03567		667	0.000609939
556.25	0.0424	0.0789	0.0608		405	544		665	-0.00118	0.03057	0.03572		666	0.000557631
556.67	0.0444	0.0847	0.0614		406.06	588		664	-0.0015	0.03105	0.03599		665	0.00055465
557.09	0.0469	0.0883	0.0644		406.96	604		663	-0.00124	0.031	0.03583		664	0.000462492
557.51	0.0485	0.0903	0.0666		408.03	614		662	-0.0014	0.03093	0.03614		663	0.000585106
557.93	0.051	0.0945	0.0691		408.93	609		661	-0.0013	0.03117	0.03632		662	0.000435724
558.36	0.0538	0.0985	0.0735		410	583		660	-0.00136	0.03129	0.0364		661	0.00057917
558.78	0.0552	0.1021	0.0761		411.07	543		659	-0.00148	0.03115	0.0364		660	0.000688932
559.2	0.0579	0.1063	0.0771		412	502		658	-0.00136	0.03114	0.03639		659	0.000577226
559.62	0.0595	0.109	0.082		413.07	447		657	-0.00147	0.03102	0.03669		658	0.000393282
560.04	0.0618	0.1128	0.0844		414	397		656	-0.00133	0.03102	0.03681		657	0.000631248
560.46	0.0643	0.1167	0.0863		415.07	330		655	-0.00154	0.03146	0.03676		656	0.000753728
560.88	0.0669	0.1223	0.0909		416	275		654	-0.00132	0.03118	0.03691		655	0.000519661
561.3	0.0695	0.127	0.0942		417.07	232		653	-0.00116	0.03141	0.03708		654	0.000492294
561.72	0.0718	0.1318	0.0981		418	195		652	-0.00144	0.03144	0.03735		653	0.00077258
562.14	0.0747	0.1368	0.1018		419.07	162		651	-0.00106	0.03122	0.03741		652	0.000594645
562.56	0.0765	0.1413	0.1047		420	133		650	-0.00133	0.03091	0.03756		651	0.000612091
562.99	0.0792	0.142	0.1091		421.06	110		649	-0.00129	0.03103	0.03748		650	0.000753054
563.41	0.0814	0.1516	0.1122		421.96	94.5		648	-0.00113	0.03133	0.03754		649	0.000399267
563.83	0.083	0.1556	0.1167		423.03	79.1		647	-0.00146	0.03096	0.03762		648	0.000667102
564.25	0.0858	0.1598	0.1191		423.93	70.5		646	-0.00121	0.03094	0.03758		647	0.000709648
564.67	0.0877	0.1646	0.1243		425	58.6		645	-0.00129	0.03126	0.03747		646	0.000670887
565.09	0.0898	0.1687	0.1246		426.06	48.6		644	-0.00136	0.03175	0.03793		645	0.000718178
565.51	0.0907	0.1681	0.1265		426.96	41.1		643	-0.00122	0.03157	0.03808		644	0.000918914
565.93	0.0926	0.177	0.1289		428.03	35.6		642	-0.00139	0.03147	0.03809		643	0.000635499
566.36	0.095	0.1774	0.1321		428.93	31		641	-0.00133	0.0315	0.03829		642	0.000588606
566.78	0.0966	0.1826	0.1349		430	26.3		640	-0.00153	0.03165	0.0385		641	0.000723935
567.2	0.0979	0.184	0.1386		431.06	23.5		639	-0.00114	0.03177	0.03868		640	0.000736744
567.62	0.1006	0.1896	0.1382		431.96	20.4		638	-0.00124	0.03184	0.03863		639	0.000782798
568.04	0.1022	0.1914	0.1446		433.03	17.5		637	-0.00124	0.03174	0.03885		638	0.000782876
568.46	0.1033	0.1948	0.1464		433.93	15.2		636	-0.00133	0.03181	0.03901		637	0.000726242
568.88	0.1054	0.2011	0.1497		435	13.5		635	-0.00114	0.03192	0.03907		636	0.000797268
569.31	0.1069	0.2018	0.1501		436.06	11.7		634	-0.000985	0.03176	0.0393		635	0.000863534
569.73	0.1089	0.2041	0.1538		436.96	10.2		633	-0.0012	0.03175	0.03932		634	0.0008937
570.15	0.1107	0.2103	0.1574		438.03	9.15		632	-0.00116	0.03173	0.03983		633	0.000995835
570.57	0.1125	0.2137	0.1613		438.93	8.66		631	-0.00145	0.03214	0.03989		632	0.000845508
570.99	0.1138	0.2178	0.1653		440	7.16		630	-0.00118	0.03222	0.0404		631	0.000982188
571.42	0.1161	0.2163	0.1665		441.06	6.9		629	-0.000949	0.03218	0.04044		630	0.000808342
571.84	0.1176	0.2233	0.17		441.96	6.28		628	-0.00104	0.03189	0.04072		629	0.0010154
572.26	0.1191	0.2255	0.17		443.03	5.6		627	-0.000916	0.03237	0.04084		628	0.000778778
572.68	0.1201	0.2276	0.1715		443.93	4.99		626	-0.00108	0.03224	0.04104		627	0.000973523
573.1	0.1211	0.2339	0.1732		445	4.72		625	-0.000949	0.03213	0.04099		626	0.000860214
573.53	0.1223	0.2308	0.1755		446.06	3.98		624	-0.000674	0.03236	0.04113		625	0.000812595
573.95	0.124	0.2305	0.1757		446.96	4.02		623	-0.000794	0.0324	0.0416		624	0.00096203
574.37	0.1254	0.236	0.1785		448.03	3.23		622	-0.000551	0.032	0.04159		623	0.000972407
574.79	0.126	0.2352	0.1798		448.93	3.49		621	-0.000749	0.03225	0.04169		622	0.000776444
575.21	0.1273	0.2376	0.1798		450	3.09		620	-0.000781	0.03244	0.04217		621	0.000813996
575.64	0.1285	0.2414	0.1829		451.06	2.88		619	-0.000406	0.03285	0.04223		620	0.00078897
576.06	0.1281	0.2421	0.1812		451.96	2.53		618	-0.000366	0.03248	0.04272		619	0.000888486
576.48	0.1306	0.2432	0.1848		453.03	2.25		617	-0.000291	0.03278	0.04264		618	0.000990387
576.9	0.1309	0.2415	0.1847		453.93	2.47		616	-3.71e-05	0.03266	0.04315		617	0.000917331
577.33	0.132	0.245	0.1853		455	2.09		615	3.63e-05	0.0326	0.04328		616	0.00111834
577.75	0.1347	0.2461	0.1906		456.06	2.25		614	9.12e-05	0.03318	0.04351		615	0.00104488
578.17	0.1348	0.2518	0.1884		456.96	2.06		613	3.24e-05	0.0329	0.04379		614	0.00105583
578.59	0.1349	0.2493	0.1889		458.03	2.05		612	0.000453	0.03307	0.04415		613	0.00114559
579.02	0.1373	0.2553	0.1905		458.93	2.02		611	0.00026	0.03316	0.04433		612	0.000975909
579.44	0.1385	0.256	0.1936		460	1.63		610	0.000734	0.03329	0.04471		611	0.00107635
579.86	0.1389	0.2548	0.1928		461.06	1.89		609	0.000701	0.03368	0.04479		610	0.00122808
580.29	0.1406	0.2564	0.1957		461.96	1.9		608	0.000967	0.03315	0.04521		609	0.00098704
580.71	0.1414	0.2538	0.1958		463.03	1.64		607	0.00101	0.03359	0.04557		608	0.00112371
581.13	0.1434	0.2573	0.1993		463.93	1.73		606	0.00113	0.03377	0.04554		607	0.00124706
581.55	0.1446	0.2598	0.198		465	1.37		605	0.00124	0.03408	0.04591		606	0.000923661
581.98	0.1451	0.2613	0.2002		466.06	1.4		604	0.00133	0.03391	0.04658		605	0.00102531
582.4	0.1476	0.2646	0.2004		466.96	1.22		603	0.00181	0.03403	0.04679		604	0.0012124
582.82	0.1483	0.2665	0.2059		468.03	1.47		602	0.00199	0.03402	0.04738		603	0.00121007
583.25	0.1496	0.2693	0.204		468.93	1.12		601	0.00209	0.03469	0.04768		602	0.00112579
583.67	0.1508	0.2668	0.205		470	1.34		600	0.00246	0.03478	0.0481		601	0.000840528
584.09	0.1517	0.2696	0.2028		471.04	1.07		599	0.00247	0.03449	0.04858		600	0.00120565
584.52	0.1531	0.2712	0.2085		471.94	1.13		598	0.00294	0.03492	0.04907		599	0.00121438
584.94	0.1542	0.2738	0.2067		472.98	1.19		597	0.00303	0.03529	0.0494		598	0.00116911
585.36	0.1558	0.2729	0.211		474.02	1.27		596	0.00329	0.03523	0.05004		597	0.00117259
585.79	0.1584	0.2774	0.212		475.07	1.17		595	0.00361	0.03551	0.05054		596	0.00115073
586.21	0.1603	0.2805	0.2134		475.97	0.97		594	0.00386	0.03552	0.0508		595	0.00108048
586.63	0.1607	0.2817	0.2157		477.01	1.23		593	0.00412	0.03592	0.05142		594	0.00122985
587.06	0.1631	0.2829	0.2171		478.05	1.2		592	0.00448	0.0359	0.05211		593	0.00123229
587.48	0.1651	0.2847	0.2198		478.95	1.17		591	0.00472	0.03611	0.05259		592	0.00149807
587.9	0.1661	0.2881	0.2221		480	1.26		590	0.00493	0.03676	0.05315		591	0.00146162
588.33	0.1683	0.29	0.2234		481.06	1.28		589	0.00532	0.03689	0.05395		590	0.00118193
588.75	0.1685	0.2897	0.2193		481.96	1.05		588	0.00553	0.037	0.05436		589	0.00130062
589.17	0.1713	0.2927	0.2277		483.03	1.29		587	0.00583	0.03679	0.05501		588	0.0013155
589.6	0.1735	0.2956	0.2267		483.93	0.957		586	0.0063	0.03744	0.05559		587	0.00144111
590.02	0.176	0.3009	0.2328		485	1.16		585	0.00662	0.03724	0.05656		586	0.00119068
590.44	0.1785	0.3034	0.2368		486.06	1.36		584	0.00714	0.03767	0.05695		585	0.00129166
590.87	0.1787	0.3041	0.2361		486.96	1.02		583	0.00745	0.03764	0.05762		584	0.00138065
591.29	0.1827	0.3081	0.241		488.03	1.1		582	0.00785	0.03787	0.05856		583	0.00139706
591.72	0.1835	0.3074	0.2416		488.93	1.1		581	0.00834	0.03836	0.05916		582	0.00139763
592.14	0.1867	0.3128	0.2475		490	1.4		580	0.0087	0.03889	0.06001		581	0.00146001
592.56	0.1889	0.3173	0.2494		491.04	0.978		579	0.00914	0.03939	0.06072		580	0.00150661
592.99	0.191	0.3186	0.2506		491.94	1.08		578	0.00942	0.03947	0.06193		579	0.00153534
593.41	0.1921	0.3185	0.2507		492.98	1.5		577	0.01013	0.03938	0.06269		578	0.00147266
593.84	0.1954	0.3252	0.2532		494.02	1.03		576	0.01059	0.0398	0.06368		577	0.00133193
594.26	0.1989	0.3276	0.2578		495.07	1.15		575	0.0107	0.04035	0.06404		576	0.00141719
594.68	0.2005	0.3319	0.2583		495.97	1.3		574	0.01144	0.04104	0.06504		575	0.00134938
595.11	0.2038	0.3342	0.2632		497.01	1.07		573	0.01188	0.04086	0.06586		574	0.00133167
595.53	0.2064	0.3411	0.2696		498.05	1.07		572	0.01249	0.04119	0.06665		573	0.0014157
595.96	0.2088	0.3425	0.2712		498.95	1.25		571	0.01269	0.04215	0.06794		572	0.00136039
596.38	0.2128	0.3495	0.274		500	0.908		570	0.01334	0.04287	0.06878		571	0.0016033
596.81	0.2152	0.3566	0.2805		501.06	0.96		569	0.01384	0.04267	0.06979		570	0.00160707
597.23	0.2189	0.3624	0.2827		501.96	1.1		568	0.01475	0.04302	0.07161		569	0.0015003
597.65	0.2226	0.3672	0.2886		503.03	0.987		567	0.01502	0.04353	0.07194		568	0.00164732
598.08	0.226	0.3699	0.2936		503.93	1.16		566	0.01556	0.04336	0.07344		567	0.00151033
598.5	0.2294	0.3804	0.2989		505	0.755		565	0.01598	0.0441	0.07422		566	0.00164818
598.93	0.2329	0.3852	0.3017		506.06	0.936		564	0.01672	0.04437	0.07535		565	0.0016646
599.35	0.2366	0.3919	0.3052		506.96	1.15		563	0.01718	0.04517	0.07663		564	0.0015616
599.78	0.2394	0.3941	0.3073		508.03	1.15		562	0.01787	0.04541	0.0778		563	0.00150994
600.2	0.2434	0.398	0.3158		508.93	0.861		561	0.01841	0.04607	0.07918		562	0.00153017
600.63	0.2462	0.4009	0.3165		510	0.824		560	0.01905	0.04659	0.08042		561	0.00166813
601.05	0.2493	0.407	0.3207		511.04	0.936		559	0.01972	0.04657	0.08181		560	0.00158839
601.48	0.2533	0.407	0.3215		511.94	0.863		558	0.02025	0.04742	0.08308		559	0.00161468
601.9	0.256	0.4112	0.3233		512.98	0.966		557	0.02093	0.04774	0.08445		558	0.00172593
602.33	0.2603	0.413	0.3271		514.02	1.09		556	0.02143	0.04836	0.08581		557	0.00170017
602.75	0.2632	0.4121	0.3295		515.07	0.847		555	0.02196	0.04894	0.08716		556	0.00172382
603.18	0.267	0.4158	0.3333		515.97	1.04		554	0.02273	0.04973	0.0885		555	0.00175745
603.6	0.2695	0.4142	0.331		517.01	0.951		553	0.02357	0.04972	0.08971		554	0.00180149
604.03	0.2726	0.4145	0.3347		518.05	0.951		552	0.02425	0.05048	0.09098		553	0.00177542
604.45	0.2757	0.4189	0.3333		518.95	0.891		551	0.025	0.05074	0.09235		552	0.00182093
604.88	0.2802	0.4205	0.3358		520	0.95		550	0.02563	0.05103	0.09376		551	0.00180889
605.3	0.283	0.4235	0.3397		521.04	1.13		549	0.02614	0.05152	0.09518		550	0.00200795
605.73	0.2867	0.4269	0.3396		521.94	1.07		548	0.02695	0.05207	0.09682		549	0.00189359
606.15	0.2914	0.4274	0.3434		522.98	0.947		547	0.02779	0.05268	0.0983		548	0.0018267
606.58	0.2943	0.4304	0.3458		524.02	0.677		546	0.02828	0.05322	0.09982		547	0.00182618
607	0.2992	0.4331	0.3499		525.07	0.76		545	0.02923	0.05392	0.10145		546	0.00180523
607.43	0.3035	0.434	0.352		525.97	0.873		544	0.02989	0.05481	0.10297		545	0.00188889
607.85	0.3063	0.4381	0.356		527.01	0.84		543	0.03073	0.05527	0.10469		544	0.00202015
608.28	0.3104	0.4398	0.36		528.05	0.917		542	0.03152	0.05559	0.10627		543	0.00203976
608.7	0.3158	0.447	0.3613		528.95	0.737		541	0.03205	0.05624	0.10797		542	0.00203086
609.13	0.3201	0.447	0.3646		530	0.926		540	0.03276	0.05687	0.1095		541	0.00192731
609.55	0.3231	0.454	0.3663		531.02	0.856		539	0.0337	0.05762	0.11133		540	0.00203728
609.98	0.3288	0.4532	0.3715		532.05	1.08		538	0.03436	0.0583	0.11298		539	0.00196928
610.41	0.3328	0.4599	0.3755		532.94	0.873		537	0.03511	0.05891	0.11456		538	0.00222232
610.83	0.3374	0.4653	0.3777		533.97	0.777		536	0.03593	0.05903	0.1164		537	0.00203482
611.26	0.3418	0.4612	0.3797		535	0.658		535	0.03682	0.06002	0.11808		536	0.00211316
611.68	0.3457	0.4626	0.3822		536.02	0.882		534	0.03758	0.06061	0.11995		535	0.00212458
612.11	0.3501	0.4647	0.3873		537.05	0.847		533	0.0384	0.06119	0.12173		534	0.0021995
612.53	0.3559	0.4695	0.3919		537.94	0.937		532	0.03928	0.06172	0.12369		533	0.00230002
612.96	0.3595	0.4737	0.3915		538.97	0.815		531	0.03996	0.06222	0.1254		532	0.00221277
613.39	0.364	0.4767	0.3999		540	0.828		530	0.04096	0.0629	0.12737		531	0.0021451
613.81	0.3694	0.484	0.4006		541.04	1.09		529	0.04182	0.06396	0.12924		530	0.00187778
614.24	0.374	0.485	0.4053		541.94	0.841		528	0.04266	0.06395	0.13115		529	0.00193329
614.66	0.3796	0.4932	0.4077		542.98	1.07		527	0.04351	0.06462	0.13313		528	0.00199391
615.09	0.3844	0.4925	0.4126		544.02	1.05		526	0.04431	0.06556	0.13524		527	0.00232214
615.52	0.3896	0.4978	0.4148		545.07	1.15		525	0.0452	0.0662	0.13698		526	0.00245954
615.94	0.3926	0.497	0.4161		545.97	0.975		524	0.04583	0.06696	0.13901		525	0.00276278
616.37	0.3994	0.5032	0.422		547.01	1.29		523	0.04654	0.0675	0.14104		524	0.00282176
616.8	0.4052	0.5057	0.4277		548.05	1.1		522	0.04728	0.0687	0.14328		523	0.00230392
617.22	0.4099	0.5108	0.4306		548.95	1.6		521	0.0483	0.06929	0.14554		522	0.0024535
617.65	0.4141	0.5111	0.4321		550	1.38		520	0.04914	0.07042	0.14753		521	0.00265684
618.07	0.4195	0.5153	0.4369		551.02	1.53		519	0.0499	0.07062	0.14968		520	0.00240352
618.5	0.4248	0.5208	0.4415		552.05	1.61		518	0.05103	0.07153	0.15169		519	0.00267098
618.93	0.4292	0.5231	0.4444		552.94	1.53		517	0.05209	0.07208	0.15385		518	0.00250378
619.35	0.435	0.5277	0.4491		553.97	1.48		516	0.05327	0.07323	0.15586		517	0.0028049
619.78	0.4406	0.5307	0.4516		555	1.56		515	0.05407	0.07357	0.15831		516	0.00278917
620.21	0.4457	0.5344	0.4568		556.02	1.48		514	0.05497	0.07477	0.1606		515	0.00273248
620.63	0.4625	0.5489	0.4727		557.05	1.63		513	0.0561	0.07497	0.1626		514	0.0026259
621.06	0.4692	0.5595	0.4768		557.94	1.54		512	0.05667	0.07614	0.1648		513	0.002822
621.49	0.4722	0.5573	0.4796		558.97	1.57		511	0.05787	0.07672	0.16729		512	0.00261582
621.91	0.4769	0.5636	0.4821		560	1.61		510	0.05901	0.07748	0.16938		511	0.00283291
622.34	0.4831	0.5635	0.488		561.04	1.26		509	0.05986	0.07875	0.17164		510	0.00279568
622.77	0.4908	0.5741	0.4968		561.94	1.57		508	0.06073	0.07912	0.17406		509	0.0028646
623.19	0.4987	0.5775	0.5028		562.98	1.37		507	0.06181	0.08034	0.17633		508	0.00288245
623.62	0.5028	0.5812	0.5054		564.02	1.4		506	0.06256	0.08031	0.17861		507	0.00297812
624.05	0.5075	0.583	0.5093		565.07	1.52		505	0.06365	0.08154	0.18111		506	0.00280892
624.47	0.508	0.5811	0.507		565.97	1.17		504	0.06462	0.08254	0.1833		505	0.00284112
624.9	0.5127	0.587	0.512		567.01	1.26		503	0.06556	0.0832	0.18574		504	0.00317369
625.33	0.5161	0.5875	0.5141		568.05	1.34		502	0.06656	0.08413	0.18823		503	0.00327483
625.76	0.5214	0.5914	0.5191		568.95	1.24		501	0.06766	0.0847	0.19058		502	0.00306841
626.18	0.5314	0.6014	0.5272		570	1.36		500	0.06879	0.08597	0.19295		501	0.00307172
626.61	0.5365	0.6037	0.5342		571.02	1.37		499	0.06978	0.08615	0.19547		500	0.00302762
627.04	0.5385	0.6086	0.533		572.05	1.41		498	0.07067	0.08688	0.1976		499	0.0031107
627.46	0.5444	0.6081	0.5414		572.94	1.42		497	0.07154	0.08818	0.20017		498	0.00329285
627.89	0.55	0.6194	0.5418		573.97	1.28		496	0.07272	0.08901	0.20286		497	0.00324953
628.32	0.5543	0.6168	0.5462		575	1.51		495	0.07376	0.0896	0.20531		496	0.00324676
628.75	0.5583	0.6235	0.5495		576.02	1.1		494	0.07463	0.09064	0.20791		495	0.00336975
629.17	0.5639	0.6273	0.5549		577.05	1.26		493	0.07587	0.09169	0.21045		494	0.00336435
629.6	0.5736	0.6346	0.5621		577.94	1.31		492	0.07706	0.0924	0.21308		493	0.00341342
630.03	0.5805	0.6403	0.5722		578.97	1.24		491	0.07799	0.09321	0.21533		492	0.0034929
630.46	0.5859	0.646	0.5754		580	1.13		490	0.07909	0.09433	0.21799		491	0.0034068
630.88	0.5949	0.6513	0.5824		581.02	1.41		489	0.08006	0.09525	0.22031		490	0.00355851
631.31	0.605	0.6624	0.5936		582.05	1.44		488	0.08121	0.09599	0.22307		489	0.00354269
631.74	0.6054	0.6607	0.5909		582.94	1.52		487	0.08235	0.09676	0.22561		488	0.00361562
632.17	0.6127	0.6693	0.5995		583.97	1.3		486	0.08337	0.09758	0.2281		487	0.00375563
632.59	0.6159	0.6711	0.6033		585	1.4		485	0.08463	0.09874	0.23101		486	0.00362666
633.02	0.6165	0.6683	0.5995		586.02	1.46		484	0.08556	0.09952	0.23336		485	0.00374852
633.45	0.6224	0.6764	0.6118		587.05	1.36		483	0.08669	0.10082	0.23608		484	0.00355298
633.88	0.6295	0.6857	0.6167		587.94	1.44		482	0.08775	0.10189	0.23848		483	0.00375098
634.3	0.6391	0.6911	0.6276		588.97	1.6		481	0.0889	0.10204	0.24131		482	0.00378009
634.73	0.6441	0.6967	0.6287		590	1.34		480	0.08989	0.10338	0.24394		481	0.00388134
635.16	0.6444	0.694	0.6273		591.02	1.39		479	0.09126	0.10395	0.24655		480	0.00377393
635.59	0.6463	0.6957	0.6267		592.05	1.62		478	0.09246	0.10518	0.24914		479	0.00387876
636.02	0.6524	0.7036	0.639		592.94	1.55		477	0.09341	0.10651	0.25195		478	0.00403414
636.44	0.6603	0.712	0.6447		593.97	1.33		476	0.0945	0.10722	0.25461		477	0.0039818
636.87	0.6645	0.715	0.6507		595	1.51		475	0.09565	0.10768	0.25736		476	0.00400184
637.3	0.6697	0.7173	0.6553		596.02	1.46		474	0.09681	0.1088	0.25993		475	0.00415758
637.73	0.6738	0.7248	0.6591		597.05	1.43		473	0.09782	0.11046	0.26284		474	0.00426501
638.16	0.6788	0.7295	0.6658		597.94	1.53		472	0.09934	0.11104	0.26555		473	0.00424514
638.58	0.6855	0.7321	0.6698		598.97	1.53		471	0.10029	0.11215	0.26816		472	0.0043983
639.01	0.6909	0.7386	0.6746		600	1.5		470	0.1014	0.11272	0.27086		471	0.00445154
639.44	0.6997	0.7458	0.683					469	0.10273	0.114	0.27346		470	0.00453513
639.87	0.7076	0.7566	0.697					468	0.1039	0.11501	0.27639		469	0.00461215
640.3	0.7132	0.7609	0.7041					467	0.10515	0.1159	0.2791		468	0.0043443
640.73	0.7194	0.7669	0.707					466	0.10656	0.11671	0.28192		467	0.00457738
641.15	0.7227	0.7703	0.7097					465	0.10775	0.11802	0.2847		466	0.0044704
641.58	0.7251	0.7744	0.7133					464	0.10879	0.11878	0.28727		465	0.00434585
642.01	0.7288	0.7755	0.7164					463	0.11031	0.12017	0.29011		464	0.00486066
642.44	0.7294	0.7743	0.7184					462	0.11137	0.12093	0.29289		463	0.00471739
642.87	0.7347	0.7845	0.7234					461	0.1129	0.12185	0.2957		462	0.00460213
643.3	0.7433	0.7942	0.7338					460	0.11399	0.12295	0.29858		461	0.0049266
643.73	0.7504	0.8035	0.7433					459	0.1154	0.12442	0.30124		460	0.00504069
644.15	0.7527	0.8044	0.7481					458	0.11643	0.12493	0.3046		459	0.00509427
644.58	0.7582	0.8138	0.7549					457	0.11782	0.12634	0.30695		458	0.00501154
645.01	0.7599	0.8224	0.7612					456	0.11945	0.12713	0.30978		457	0.00517225
645.44	0.7695	0.832	0.7705					455	0.12053	0.12837	0.31259		456	0.00513812
645.87	0.7762	0.8374	0.777					454	0.1214	0.12942	0.31544		455	0.00529096
646.3	0.7846	0.8485	0.7858					453	0.12279	0.13039	0.31829		454	0.0054479
646.73	0.7882	0.8552	0.7908					452	0.12431	0.13155	0.32147		453	0.00543998
647.16	0.7855	0.8483	0.7894					451	0.12531	0.13251	0.3238		452	0.00561194
647.59	0.7904	0.8521	0.7908					450	0.12674	0.13371	0.32694		451	0.0055633
648.01	0.7907	0.854	0.7923					449	0.12815	0.13497	0.33005		450	0.00563989
648.44	0.7932	0.86	0.7959					448	0.12971	0.13629	0.33282		449	0.00579089
648.87	0.7964	0.8545	0.7979					447	0.131	0.13762	0.33561		448	0.00580627
649.3	0.802	0.8646	0.803					446	0.13248	0.13813	0.33857		447	0.00555153
649.73	0.8135	0.8744	0.8173					445	0.13392	0.13977	0.34148		446	0.0056994
650.16	0.8193	0.8792	0.8205					444	0.13514	0.14066	0.34429		445	0.00581081
650.59	0.8255	0.8836	0.8289					443	0.13697	0.14169	0.34753		444	0.00578326
651.02	0.8211	0.877	0.8223					442	0.13836	0.14345	0.35053		443	0.0060458
651.45	0.8194	0.8718	0.817					441	0.13985	0.14428	0.35355		442	0.00622924
651.88	0.8177	0.8659	0.8178					440	0.14106	0.14543	0.35617		441	0.00639166
652.31	0.8218	0.8674	0.8184					439	0.14289	0.14689	0.35955		440	0.0064523
652.74	0.8263	0.8752	0.8243					438	0.14464	0.14822	0.36258		439	0.00657123
653.17	0.8335	0.8783	0.8269					437	0.14588	0.14933	0.36571		438	0.00694994
653.6	0.8398	0.8819	0.8334					436	0.14707	0.15054	0.36865		437	0.00725051
654.03	0.8386	0.8823	0.8336					435	0.14929	0.15194	0.37186		436	0.00724569
654.45	0.8374	0.8776	0.8313					434	0.15055	0.15336	0.37474		435	0.00768071
654.88	0.8413	0.8789	0.8334					433	0.152	0.15421	0.37782		434	0.00758155
655.31	0.8444	0.8803	0.8336					432	0.15395	0.1561	0.38136		433	0.00742324
655.74	0.85	0.8883	0.8424					431	0.15571	0.15743	0.38439		432	0.00765091
656.17	0.8572	0.8907	0.8466					430	0.1574	0.15879	0.38786		431	0.00765094
656.6	0.8584	0.8926	0.8491					429	0.15889	0.16053	0.3911		430	0.00785765
657.03	0.8617	0.896	0.853					428	0.16071	0.16186	0.39418		429	0.00816494
657.46	0.867	0.9024	0.8583					427	0.1625	0.16287	0.39735		428	0.00830843
657.89	0.8678	0.9034	0.8611					426	0.16421	0.16429	0.40095		427	0.0086378
658.32	0.8704	0.9024	0.8602					425	0.16626	0.16504	0.40381		426	0.00861823
658.75	0.8804	0.9146	0.8707					424	0.16789	0.16688	0.40751		425	0.00896673
659.18	0.889	0.9251	0.8841					423	0.16975	0.16872	0.41086		424	0.00911873
659.61	0.8939	0.9209	0.8849					422	0.172	0.1702	0.41441		423	0.00933373
660.04	0.891	0.921	0.881					421	0.17403	0.17124	0.41752		422	0.00975888
660.47	0.8856	0.9192	0.8792					420	0.17639	0.17253	0.42141		421	0.0103744
660.9	0.8888	0.9181	0.8813					419	0.179	0.174	0.42457		420	0.0109128
661.33	0.8965	0.9285	0.8886					418	0.18156	0.17604	0.42832		419	0.0119724
661.76	0.8974	0.9234	0.8834					417	0.18513	0.1772	0.43214		418	0.0133301
662.19	0.9028	0.93	0.8947					416	0.18898	0.17875	0.43572		417	0.0150576
662.62	0.9063	0.9367	0.897					415	0.19402	0.18001	0.43958		416	0.0177628
663.05	0.9105	0.936	0.9043					414	0.20061	0.18196	0.44277		415	0.0215425
663.49	0.9111	0.9294	0.8963					413	0.20937	0.18343	0.44668		414	0.027882
663.92	0.9166	0.9428	0.9084					412	0.22097	0.1856	0.45051		413	0.0385519
664.35	0.9078	0.9311	0.9004					411	0.23694	0.18772	0.45469		412	0.0548395
664.78	0.9112	0.9355	0.8998					410	0.2588	0.18844	0.45812		411	0.0816875
665.21	0.9119	0.9359	0.9058					409	0.28739	0.19001	0.46197		410	0.122981
665.64	0.9178	0.9391	0.9094					408	0.32044	0.19233	0.46629		409	0.186888
666.07	0.9182	0.9348	0.9087					407	0.35457	0.1944	0.46979		408	0.277023
666.5	0.9182	0.9379	0.9069					406	0.38628	0.19645	0.47398		407	0.398135
666.93	0.9219	0.9378	0.9105					405	0.41181	0.19807	0.47767		406	0.54708
667.36	0.925	0.946	0.9127					404	0.42932	0.1993	0.48188		405	0.720117
667.79	0.9329	0.952	0.9242					403	0.43975	0.2017	0.48617		404	0.910077
668.22	0.9346	0.9532	0.9242					402	0.44465	0.20331	0.49026		403	1.08983
668.65	0.9313	0.9512	0.9212					401	0.44676	0.20539	0.49443		402	1.25925
669.08	0.9337	0.9473	0.9229					400	0.44676	0.2071	0.49906		401	1.40451
669.51	0.9417	0.9513	0.928					399	0.44637	0.20833	0.50317		400	1.51669
669.95	0.9387	0.9505	0.9265					398	0.44593	0.21063	0.50758		399	1.59451
670.38	0.9355	0.948	0.9259					397	0.44468	0.21222	0.5123		398	1.63894
670.81	0.9293	0.947	0.9213					396	0.44308	0.21466	0.51625		397	1.65552
671.24	0.9375	0.9521	0.9289					395	0.44181	0.21643	0.52216		396	1.65086
671.67	0.9393	0.9497	0.9264					394	0.44052	0.21827	0.52557		395	1.63059
672.1	0.9449	0.9548	0.9346					393	0.43865	0.22006	0.53012		394	1.60122
672.53	0.9461	0.9578	0.9343					392	0.43784	0.22193	0.53492		393	1.5663
672.96	0.9469	0.9593	0.9343					391	0.43723	0.22373	0.53988		392	1.53065
673.39	0.9489	0.9643	0.9406					390	0.43696	0.22613	0.54514		391	1.49387
673.83	0.9536	0.9595	0.9419					389	0.43735	0.22798	0.55006		390	1.45876
674.26	0.9562	0.9648	0.9426					388	0.43797	0.23013	0.55507		389	1.42517
674.69	0.9525	0.9596	0.94					387	0.43916	0.23247	0.56035		388	1.3935
675.12	0.9501	0.9578	0.9399					386	0.44059	0.23469	0.56501		387	1.36531
675.55	0.9516	0.9626	0.9427					385	0.44276	0.2371	0.57059		386	1.33948
675.98	0.9515	0.9649	0.9402					384	0.44455	0.23895	0.57601		385	1.31517
676.41	0.9503	0.9601	0.9399					383	0.44669	0.24086	0.58097		384	1.29637
676.85	0.9506	0.96	0.9384					382	0.44933	0.24302	0.58665		383	1.27767
677.28	0.9541	0.9595	0.9415					381	0.45141	0.24578	0.59179		382	1.26518
677.71	0.9642	0.9707	0.9533					380	0.45471	0.24832	0.5977		381	1.25338
678.14	0.9662	0.9722	0.9555					379	0.45652	0.25136	0.60306		380	1.24198
678.57	0.9669	0.977	0.9594					378	0.45973	0.25081	0.6094		379	1.23639
679	0.9707	0.9779	0.963					377	0.46276	0.25495	0.61468		378	1.23249
679.44	0.9786	0.9874	0.9724					376	0.46632	0.25722	0.62111		377	1.22941
679.87	0.975	0.9856	0.9688					375	0.46843	0.26006	0.62662		376	1.22961
680.3	0.9798	0.9847	0.9721					374	0.47256	0.26243	0.63273		375	1.2293
680.73	0.9816	0.9875	0.9723					373	0.47629	0.26401	0.63975		374	1.23152
681.16	0.984	0.9902	0.9775					372	0.47962	0.26642	0.64585		373	1.2348
681.6	0.9833	0.9926	0.978					371	0.48328	0.2695	0.65164		372	1.23847
682.03	0.9801	0.9914	0.9703					370	0.48753	0.27181	0.65886		371	1.23955
682.46	0.9766	0.9887	0.9742					369	0.49087	0.27388	0.66409		370	1.24728
682.89	0.9811	0.9909	0.9747					368	0.49714	0.27742	0.67219		369	1.25047
683.32	0.9889	0.9954	0.9838					367	0.49728	0.28028	0.67833		368	1.2582
683.76	0.9806	0.984	0.9749					366	0.50362	0.28224	0.68494		367	1.26388
684.19	0.9795	0.9881	0.9746					365	0.50988	0.28444	0.69182		366	1.27039
684.62	0.9788	0.981	0.9713					364	0.51378	0.28789	0.69698		365	1.27865
685.05	0.9844	0.993	0.9824					363	0.51788	0.28933	0.70778		364	1.2862
685.48	0.9805	0.9823	0.9718					362	0.52149	0.29287	0.71211		363	1.29464
685.92	0.9876	0.9901	0.9843					361	0.5231	0.29657	0.71996		362	1.2988
686.35	0.9843	0.9896	0.9788					360	0.52989	0.29772	0.72913		361	1.30339
686.78	0.9857	0.9897	0.9823					359	0.53708	0.30269	0.73516		360	1.31311
687.21	0.9816	0.9848	0.9785					358	0.5408	0.30386	0.74027		359	1.32554
687.65	0.9811	0.9904	0.9789					357	0.54362	0.30611	0.75062		358	1.33457
688.08	0.9788	0.9885	0.9791					356	0.5523	0.31017	0.75792		357	1.3437
688.51	0.9786	0.9869	0.9767					355	0.55763	0.31526	0.76269		356	1.35926
688.94	0.9754	0.9788	0.9752					354	0.56248	0.31653	0.77188		355	1.36708
689.38	0.9777	0.983	0.9714					353	0.56224	0.31891	0.77911		354	1.38189
689.81	0.9769	0.9849	0.9727					352	0.57457	0.32058	0.78652		353	1.39279
690.24	0.9769	0.9828	0.9766					351	0.58226	0.32036	0.79681		352	1.4106
690.67	0.9766	0.9816	0.9753					350	0.58341	0.32948	0.80449		351	1.43067
691.11	0.9723	0.9749	0.9703					349	0.58737	0.32671	0.81377		350	1.44368
691.54	0.9749	0.9793	0.9727					348	0.60324	0.33547	0.82454		349	1.45916
691.97	0.9722	0.9762	0.9708					347	0.61141	0.33852	0.83191		348	1.50585
692.41	0.973	0.9733	0.9704					346	0.62122	0.34043	0.83893		347	1.53104
692.84	0.9713	0.9755	0.9712					345	0.63174	0.34467	0.84876		346	1.57095
693.27	0.9716	0.9728	0.9713					344	0.63967	0.34812	0.85697		345	1.61047
693.7	0.9715	0.9738	0.9709					343	0.64933	0.35131	0.86606		344	1.64932
694.14	0.9686	0.9656	0.967					342	0.65822	0.35402	0.87434		343	1.68427
694.57	0.9724	0.971	0.9705					341	0.66693	0.35647	0.88364		342	1.7191
695	0.9777	0.9769	0.9757					340	0.67188	0.35923	0.8947		341	1.73112
695.44	0.9833	0.9881	0.9835					339	0.6796	0.36239	0.90244		340	1.73396
695.87	0.9809	0.984	0.9792					338	0.68013	0.36608	0.91187		339	1.73435
696.3	0.9896	0.9905	0.9902					337	0.68912	0.37078	0.92222		338	1.73694
696.74	1	1	1					336	0.6924	0.37358	0.92975		337	1.72881
697.17	0.9926	0.994	0.993					335	0.6956	0.37682	0.94069		336	1.72952
697.6	0.9879	0.9895	0.9864					334	0.70144	0.38124	0.94892		335	1.72832
698.04	0.9798	0.9867	0.9791					333	0.70884	0.38306	0.95983		334	1.71952
698.47	0.9784	0.979	0.978					332	0.71475	0.38647	0.96882		333	1.71937
698.9	0.9771	0.9755	0.9782					331	0.71939	0.39019	0.97864		332	1.71015
699.34	0.976	0.978	0.9744					330	0.73025	0.39417	0.98843		331	1.71206
699.77	0.9773	0.9823	0.9778					329	0.7325	0.39825	1.00099		330	1.71809
700.2	0.9749	0.9797	0.9728					328	0.73747	0.40159	1.00993		329	1.71666
700.64	0.9678	0.9598	0.9678					327	0.74769	0.40618	1.02099		328	1.72639
701.07	0.967	0.9666	0.9678					326	0.74828	0.40819	1.03287		327	1.74076
701.5	0.9684	0.9694	0.9673					325	0.76661	0.41026	1.04127		326	1.73914
701.94	0.9778	0.9785	0.9774					324	0.77092	0.41492	1.05285		325	1.75296
702.37	0.9762	0.9792	0.9744					323	0.77998	0.41917	1.06117		324	1.7623
702.8	0.9784	0.9776	0.9757					322	0.78317	0.42368	1.07234		323	1.77413
703.24	0.9745	0.9775	0.9777					321	0.79066	0.42645	1.08559		322	1.78356
703.67	0.9789	0.9814	0.9799					320	0.80578	0.43084	1.09875		321	1.79992
704.1	0.9778	0.9747	0.981					319	0.81309	0.433	1.10739		320	1.81903
704.54	0.9738	0.9688	0.9752					318	0.82333	0.43586	1.11972		319	1.83283
704.97	0.9705	0.9713	0.9725					317	0.83267	0.44166	1.12723		318	1.86078
705.41	0.9658	0.9652	0.9695					316	0.85265	0.44507	1.14215		317	1.87773
705.84	0.9681	0.9678	0.9656					315	0.85894	0.44852	1.15568		316	1.90788
706.27	0.9627	0.9619	0.9676					314	0.87222	0.45369	1.16806		315	1.94142
706.71	0.9704	0.9715	0.9714					313	0.88305	0.45801	1.17762		314	1.97233
707.14	0.9768	0.9789	0.9795					312	0.89747	0.46109	1.18885		313	2.00307
707.58	0.9802	0.9826	0.9844					311	0.9073	0.46654	1.20388		312	2.04141
708.01	0.9759	0.9726	0.9772					310	0.9169	0.46974	1.21619		311	2.06543
708.44	0.9719	0.9679	0.9721					309	0.92902	0.47409	1.23134		310	2.10055
708.88	0.9659	0.9631	0.9667					308	0.93868	0.47887	1.24312		309	2.13504
709.31	0.9641	0.9603	0.9695					307	0.94536	0.48171	1.25475		308	2.17152
709.75	0.9562	0.953	0.9578					306	0.95288	0.48631	1.26799		307	2.19612
710.18	0.9554	0.9506	0.9578					305	0.96758	0.49053	1.27996		306	2.22969
710.62	0.9583	0.9566	0.9615					304	0.97447	0.4958	1.29465		305	2.25692
711.05	0.9636	0.9569	0.9667					303	0.98564	0.49967	1.30674		304	2.28936
711.48	0.9608	0.9566	0.9621					302	0.99738	0.50393	1.31953		303	2.33409
711.92	0.9558	0.9567	0.9621					301	1.01248	0.50814	1.33765		302	2.36411
712.35	0.9592	0.9536	0.9635					300	1.02471	0.51357	1.34923		301	2.39666
712.79	0.9602	0.9526	0.9632						1.03534				300	2.43789
713.22	0.9611	0.9569	0.965						1.05012				299	2.47539
713.66	0.96	0.9534	0.9655						1.0611				298	2.52213
714.09	0.9592	0.9541	0.9669						1.07651				297	2.56343
714.53	0.9603	0.9558	0.9631						1.09236				296	2.60827
714.96	0.9529	0.9495	0.9596						1.1105				295	2.65925
715.4	0.9476	0.939	0.9469						1.12289				294	2.70961
715.83	0.947	0.9434	0.9482						1.13955				293	2.74981
716.26	0.9472	0.9405	0.9502						1.15628				292	2.80878
716.7	0.9453	0.9383	0.9508						1.17481				291	2.85775
717.13	0.9422	0.9426	0.9469						1.19353				290	2.90529
717.57	0.9481	0.9422	0.9471						1.21027				289	2.95856
718	0.9563	0.9517	0.9605						1.22887				288	3.01052
718.44	0.9531	0.9458	0.9605						1.24672				287	3.06306
718.87	0.9434	0.9337	0.9495						1.26901				286	3.09561
719.31	0.9513	0.9436	0.9545										285	3.13903
719.74	0.9554	0.9503	0.9577										284	3.1603
720.18	0.9537	0.947	0.9554										283	3.19614
720.61	0.9624	0.9492	0.9637										282	3.21176
721.05	0.9574	0.9463	0.963										281	3.24042
721.48	0.9518	0.9446	0.9599										280	3.27825
721.92	0.9487	0.9413	0.9518										279	3.28881
722.35	0.9433	0.9383	0.9509										278	3.32424
722.79	0.9465	0.9393	0.9526										277	3.35725
723.23	0.9427	0.9311	0.9416										276	3.36183
723.66	0.9339	0.925	0.9384										275	3.37464
724.1	0.9302	0.9208	0.9351
724.53	0.9243	0.9185	0.9308
724.97	0.926	0.9203	0.9322
725.4	0.9273	0.9182	0.9328
725.84	0.9225	0.9129	0.9264
726.27	0.924	0.9135	0.9316
726.71	0.9256	0.9183	0.9287
727.14	0.9152	0.9089	0.9202
727.58	0.9131	0.9037	0.9177
728.02	0.9273	0.9181	0.9351
728.45	0.9239	0.918	0.9301
728.89	0.9276	0.9154	0.9349
729.32	0.9209	0.9075	0.9259
729.76	0.9085	0.8989	0.915
730.19	0.9009	0.89	0.9067
730.63	0.901	0.8884	0.9048
731.07	0.9027	0.8867	0.9097
731.5	0.8954	0.8868	0.9053
731.94	0.8936	0.8878	0.9013
732.37	0.8967	0.8885	0.9031
732.81	0.8994	0.8881	0.9084
733.25	0.8945	0.8891	0.9042
733.68	0.9026	0.8903	0.9105
734.12	0.9035	0.8897	0.9093
734.56	0.8993	0.8868	0.9065
734.99	0.8996	0.8902	0.9067
735.43	0.8971	0.8842	0.9035
735.86	0.8916	0.8837	0.9008
736.3	0.8829	0.8724	0.8889
736.74	0.8874	0.8759	0.8947
737.17	0.8833	0.8773	0.8952
737.61	0.8778	0.8699	0.888
738.05	0.8799	0.8693	0.8872
738.48	0.88	0.8699	0.8928
738.92	0.8761	0.8698	0.8846
739.36	0.8713	0.8641	0.8832
739.79	0.8703	0.8598	0.8798
740.23	0.8689	0.8579	0.8794
740.67	0.8713	0.8633	0.8827
741.1	0.8682	0.8564	0.8776
741.54	0.8635	0.8513	0.8712
741.98	0.8597	0.8488	0.8714
742.41	0.8503	0.84	0.8605
742.85	0.8465	0.8365	0.8575
743.29	0.8422	0.8286	0.851
743.72	0.8425	0.8348	0.8555
744.16	0.8395	0.8301	0.8539
744.6	0.8388	0.8375	0.8561
745.03	0.8342	0.8282	0.8489
745.47	0.8373	0.8261	0.849
745.91	0.8317	0.8247	0.8445
746.34	0.8223	0.8112	0.8328
746.78	0.8236	0.8163	0.8355
747.22	0.8262	0.8199	0.8384
747.66	0.8221	0.8156	0.8337
748.09	0.8189	0.8119	0.8316
748.53	0.8133	0.8053	0.8254
748.97	0.8119	0.8052	0.8249
749.4	0.8106	0.8101	0.8239
749.84	0.8137	0.8088	0.8311
750.28	0.816	0.8055	0.8319
750.72	0.8174	0.8098	0.8291
751.15	0.8195	0.8121	0.8365
751.59	0.8169	0.8082	0.8358
752.03	0.8145	0.8127	0.8276
752.47	0.8079	0.8049	0.8231
752.9	0.806	0.8076	0.8259
753.34	0.8083	0.8038	0.8257
753.78	0.8143	0.8103	0.8343
754.22	0.8098	0.8069	0.82
754.65	0.8029	0.7971	0.8174
755.09	0.7919	0.7862	0.8083
755.53	0.7823	0.7837	0.7986
755.97	0.7801	0.7778	0.7985
756.41	0.7861	0.7801	0.8072
756.84	0.7881	0.7837	0.8049
757.28	0.7888	0.7889	0.8056
757.72	0.7871	0.7916	0.8061
758.16	0.7835	0.7832	0.8043
758.6	0.7725	0.7673	0.7931
759.03	0.7759	0.7752	0.7973
759.47	0.7857	0.7864	0.8068
759.91	0.7887	0.7868	0.8069
760.35	0.7865	0.7897	0.8024
760.79	0.7874	0.7912	0.8074
761.22	0.7857	0.7958	0.8081
761.66	0.7726	0.772	0.7901
762.1	0.7605	0.7659	0.7819
762.54	0.7629	0.7647	0.7844
762.98	0.7666	0.7629	0.7892
763.41	0.7644	0.7674	0.785
763.85	0.7596	0.7536	0.7796
764.29	0.7589	0.7593	0.7794
764.73	0.7612	0.7649	0.7836
765.17	0.7584	0.7654	0.7826
765.61	0.7571	0.7599	0.7815
766.05	0.7497	0.7551	0.7739
766.48	0.7445	0.7505	0.765
766.92	0.7436	0.7514	0.7723
767.36	0.7431	0.7514	0.7658
767.8	0.7348	0.7381	0.7538
768.24	0.7293	0.7304	0.7519
768.68	0.7286	0.7372	0.7523
769.12	0.73	0.7322	0.7557
769.55	0.7277	0.7381	0.7545
769.99	0.7316	0.7381	0.7573
770.43	0.7328	0.7424	0.7573
770.87	0.7358	0.7424	0.7682
771.31	0.7331	0.739	0.7587
771.75	0.7286	0.7384	0.7543
772.19	0.7184	0.7228	0.7447
772.63	0.7144	0.7277	0.7486
773.07	0.7107	0.7247	0.7396
773.5	0.7028	0.713	0.7317
773.94	0.7029	0.7143	0.7333
774.38	0.7059	0.718	0.738
774.82	0.7054	0.7169	0.7311
775.26	0.7064	0.714	0.7338
775.7	0.7042	0.7153	0.7381
776.14	0.7027	0.7197	0.7364
776.58	0.6989	0.7201	0.7328
777.02	0.699	0.7137	0.7338
777.46	0.7043	0.7207	0.7426
777.9	0.7008	0.7186	0.7372
778.34	0.696	0.7116	0.7266
778.78	0.6957	0.7155	0.7308
779.22	0.693	0.7115	0.7245
779.65	0.694	0.7155	0.7293
780.09	0.6901	0.7035	0.7206
780.53	0.6846	0.704	0.7199
780.97	0.6818	0.7033	0.7166
781.41	0.673	0.695	0.7098
781.85	0.671	0.6835	0.7072
782.29	0.672	0.6912	0.7038
782.73	0.6742	0.6956	0.709
783.17	0.6725	0.6943	0.7076
783.61	0.6617	0.6832	0.7016
784.05	0.6613	0.6775	0.7008
784.49	0.6608	0.6783	0.6974
784.93	0.6584	0.6754	0.6965
785.37	0.6608	0.6795	0.701
785.81	0.6634	0.6859	0.7016
786.25	0.6592	0.6788	0.7016
786.69	0.6613	0.6812	0.6996
787.13	0.6584	0.6851	0.7041
787.57	0.6592	0.6819	0.6998
788.01	0.6527	0.6782	0.6892
788.45	0.6551	0.6754	0.6921
788.89	0.6505	0.6752	0.6948
789.33	0.6421	0.6683	0.6801
789.77	0.6438	0.6656	0.6833
790.21	0.6397	0.6657	0.6768
790.65	0.6382	0.6644	0.6769
791.09	0.6408	0.6603	0.6836
791.53	0.6414	0.6635	0.684
791.97	0.6395	0.6612	0.6805
792.41	0.635	0.6578	0.6763
792.85	0.6369	0.663	0.6763
793.29	0.6348	0.6565	0.6746
793.73	0.6338	0.6609	0.6732
794.17	0.629	0.6516	0.6702
794.61	0.6299	0.6585	0.6694
795.05	0.6216	0.6494	0.665
795.5	0.615	0.6451	0.6605
795.94	0.6109	0.6442	0.6551
796.38	0.6113	0.6362	0.6534
796.82	0.6096	0.6372	0.6549
797.26	0.6101	0.6408	0.6533
797.7	0.606	0.6286	0.6511
798.14	0.6116	0.6474	0.6615
798.58	0.6052	0.6396	0.647
799.02	0.601	0.6297	0.6473
799.46	0.603	0.6358	0.6476
799.9	0.6014	0.6329	0.6509
800.34	0.5992	0.6345	0.6464
800.78	0.595	0.6278	0.6395
801.22	0.5947	0.6269	0.6398
801.67	0.5885	0.622	0.6357
802.11	0.5831	0.6191	0.6309
802.55	0.5826	0.6122	0.6239
802.99	0.5861	0.6169	0.6347
803.43	0.5872	0.626	0.6339
803.87	0.5892	0.6259	0.6348
804.31	0.5883	0.6159	0.6332
804.75	0.5851	0.6184	0.6348
805.19	0.5885	0.6233	0.6437
805.64	0.5842	0.6312	0.6394
806.08	0.5816	0.6199	0.6356
806.52	0.5785	0.6199	0.6283
806.96	0.5722	0.6129	0.6244
807.4	0.5587	0.597	0.6161
807.84	0.5597	0.609	0.6176
808.28	0.5573	0.6034	0.617
808.72	0.5568	0.5937	0.6139
809.17	0.5552	0.5963	0.6122
809.61	0.5571	0.6	0.6099
810.05	0.5594	0.6055	0.6135
810.49	0.5608	0.6021	0.6094
810.93	0.559	0.5997	0.6111
811.37	0.5623	0.6101	0.6218
811.82	0.5609	0.6093	0.6144
812.26	0.5608	0.6091	0.6119
812.7	0.5562	0.5937	0.6146
813.14	0.5555	0.5974	0.6077
813.58	0.5502	0.5876	0.604
814.02	0.5487	0.589	0.6072
814.47	0.5421	0.5799	0.5985
814.91	0.5461	0.5932	0.5953
815.35	0.5456	0.5903	0.6006
815.79	0.5417	0.5924	0.5919
816.23	0.5459	0.5875	0.5939
816.67	0.5442	0.5803	0.5972
817.12	0.5357	0.5773	0.5969
817.56	0.5297	0.5798	0.5853
818	0.5277	0.5777	0.5837
818.44	0.5289	0.5671	0.5774
818.88	0.5289	0.5704	0.583
819.33	0.5276	0.5634	0.5822
819.77	0.5267	0.563	0.5816
820.21	0.5309	0.5751	0.5856
820.65	0.5266	0.5739	0.581
821.1	0.5289	0.5686	0.5819
821.54	0.5318	0.5695	0.5815
821.98	0.5289	0.5784	0.5829
822.42	0.5294	0.5788	0.5785
822.86	0.5223	0.5692	0.579
823.31	0.525	0.5715	0.5836
823.75	0.5226	0.5636	0.5797
824.19	0.5161	0.5634	0.5707
824.63	0.5074	0.5532	0.5563
825.08	0.5059	0.55	0.5586
825.52	0.5059	0.5597	0.5672
825.96	0.4976	0.5414	0.5551
826.4	0.4976	0.5438	0.5547
826.85	0.4977	0.5419	0.5453
827.29	0.4937	0.5376	0.5483
827.73	0.4932	0.5306	0.5422
828.17	0.4908	0.5347	0.5457
828.62	0.4863	0.5279	0.5326
829.06	0.4904	0.5339	0.5371
829.5	0.4875	0.5324	0.5426
829.94	0.4881	0.5391	0.542
830.39	0.4796	0.5181	0.5364
830.83	0.4821	0.5326	0.5314
831.27	0.482	0.531	0.5397
831.72	0.4834	0.532	0.534
832.16	0.4811	0.5294	0.5356
832.6	0.4817	0.5302	0.5386
833.04	0.482	0.5293	0.5331
833.49	0.48	0.5301	0.5415
833.93	0.4786	0.527	0.5284
834.37	0.4788	0.5338	0.5335
834.82	0.4787	0.5133	0.5254
835.26	0.4767	0.5245	0.532
835.7	0.4765	0.52	0.5285
836.15	0.4736	0.5186	0.5273
836.59	0.4729	0.5212	0.5275
837.03	0.4703	0.5204	0.5239
837.47	0.4729	0.5217	0.5268
837.92	0.4696	0.5138	0.5288
838.36	0.4701	0.5156	0.5252
838.8	0.4709	0.5189	0.5231
839.25	0.4672	0.5081	0.5226
839.69	0.4664	0.5194	0.5163
840.13	0.4625	0.5113	0.512
840.58	0.4649	0.5184	0.5166
841.02	0.4575	0.5173	0.5119
841.46	0.4531	0.5052	0.5117
841.91	0.4491	0.5127	0.5078
842.35	0.4466	0.4892	0.5063
842.79	0.4422	0.4945	0.4961
843.24	0.4456	0.4983	0.5019
843.68	0.4471	0.499	0.4961
844.13	0.4492	0.5013	0.5013
844.57	0.4537	0.5022	0.5099
845.01	0.4497	0.5052	0.5133
845.46	0.4496	0.5068	0.5017
845.9	0.4455	0.5017	0.5027
846.34	0.4416	0.4871	0.4972
846.79	0.4391	0.4946	0.4995
847.23	0.4371	0.4913	0.492
847.67	0.4335	0.4801	0.4914
848.12	0.4322	0.4853	0.4816
848.56	0.4332	0.4926	0.4936
849.01	0.434	0.4881	0.4877
849.45	0.4374	0.4973	0.4853
849.89	0.4368	0.4876	0.4932
850.34	0.4286	0.4936	0.4885
850.78	0.4294	0.4826	0.4912
851.23	0.4288	0.4895	0.4871
851.67	0.4317	0.4903	0.484
852.11	0.4301	0.485	0.4896
852.56	0.4317	0.4878	0.4804
853	0.4329	0.4914	0.4938
853.45	0.4334	0.479	0.4881
853.89	0.4264	0.4862	0.484
854.33	0.4246	0.4817	0.4824
854.78	0.424	0.4803	0.4792
855.22	0.4216	0.4863	0.4867
855.67	0.4166	0.4672	0.4716
856.11	0.4118	0.4747	0.4748
856.56	0.4058	0.4705	0.4604
857	0.4094	0.4733	0.459
857.44	0.4107	0.4727	0.4663
857.89	0.4059	0.4697	0.4625
858.33	0.4088	0.4585	0.4608
858.78	0.4093	0.4658	0.4596
859.22	0.4121	0.4616	0.4725
859.67	0.409	0.4715	0.4724
860.11	0.4085	0.4753	0.4667
860.55	0.4064	0.4628	0.466
861	0.4067	0.4593	0.4574
861.44	0.4056	0.4678	0.4677
861.89	0.4022	0.4669	0.4645
862.33	0.4011	0.4581	0.4568
862.78	0.3956	0.4619	0.4569
863.22	0.3995	0.4549	0.4546
863.67	0.3981	0.4605	0.4571
864.11	0.3979	0.4646	0.4616
864.56	0.3996	0.4621	0.4567
865	0.405	0.4757	0.4663
865.45	0.4004	0.4645	0.4682
865.89	0.3988	0.4606	0.4596
866.33	0.3945	0.4604	0.4589
866.78	0.3895	0.4605	0.4522
867.22	0.3912	0.449	0.4535
867.67	0.3877	0.4481	0.444
868.11	0.3877	0.4611	0.4423
868.56	0.3887	0.4563	0.4523
869	0.3849	0.4548	0.448
869.45	0.3873	0.4502	0.4498
869.89	0.3877	0.4512	0.4533
870.34	0.3856	0.4634	0.4549
870.78	0.3877	0.465	0.4642
871.23	0.3867	0.4663	0.4527
871.67	0.3843	0.4548	0.4488
872.12	0.3819	0.4698	0.448
872.56	0.3779	0.4635	0.4404
873.01	0.376	0.4566	0.4429
873.45	0.3775	0.4603	0.4427
873.9	0.377	0.4588	0.4485
874.34	0.3807	0.4687	0.4465
874.79	0.3854	0.4751	0.4568
875.24	0.3865	0.4755	0.4603
875.68	0.3873	0.4635	0.4554
876.13	0.3856	0.4718	0.4532
876.57	0.3775	0.4608	0.4467
877.02	0.3701	0.4577	0.4407
877.46	0.3708	0.4594	0.4363
877.91	0.3693	0.4509	0.4382
878.35	0.3703	0.4553	0.4479
878.8	0.3697	0.4604	0.4385
879.24	0.3697	0.4556	0.4404
879.69	0.3718	0.4567	0.4496
880.13	0.3666	0.4614	0.4379
880.58	0.3639	0.4486	0.4316
881.03	0.3682	0.4521	0.4448
881.47	0.3624	0.4419	0.4414
881.92	0.3572	0.4449	0.4256
882.36	0.3579	0.4415	0.4283
882.81	0.3566	0.4336	0.4345
883.25	0.3533	0.4451	0.4282
883.7	0.3529	0.4409	0.4247
884.14	0.3579	0.4438	0.4268
884.59	0.3603	0.4442	0.4328
885.04	0.3614	0.4528	0.4315
885.48	0.3553	0.4391	0.4246
885.93	0.3527	0.4341	0.4264
886.37	0.3494	0.4312	0.4221
886.82	0.3499	0.4371	0.4273
887.27	0.3483	0.4445	0.4144
887.71	0.352	0.4515	0.4247
888.16	0.3506	0.4453	0.4307
888.6	0.3464	0.4329	0.416
889.05	0.3462	0.4363	0.421
889.49	0.344	0.4213	0.4109
889.94	0.3433	0.4272	0.4181
890.39	0.3425	0.4333	0.4066
890.83	0.3406	0.4229	0.4109
891.28	0.3392	0.4243	0.4126
891.72	0.3369	0.4217	0.4116
892.17	0.3334	0.4268	0.4039
892.62	0.333	0.4154	0.4086
893.06	0.3315	0.4176	0.3968
893.51	0.3311	0.4237	0.4077
893.96	0.3296	0.4139	0.3961
894.4	0.3244	0.4142	0.407
894.85	0.3278	0.4181	0.3884
895.29	0.3267	0.4045	0.3902
895.74	0.3312	0.4164	0.402
896.19	0.3291	0.4114	0.3979
896.63	0.3259	0.4069	0.4013
897.08	0.3194	0.3996	0.3908
897.53	0.3187	0.406	0.3989
897.97	0.3183	0.3997	0.395
898.42	0.318	0.4072	0.3853
898.86	0.3184	0.4059	0.3881
899.31	0.3218	0.412	0.392
899.76	0.3189	0.4079	0.3901
900.2	0.3202	0.4082	0.394
900.65	0.3143	0.41	0.3814
901.1	0.313	0.4091	0.3861
901.54	0.3111	0.4091	0.3775
901.99	0.3088	0.3957	0.3797
902.44	0.309	0.4022	0.3853
902.88	0.3099	0.4011	0.3825
903.33	0.3052	0.3928	0.3729
903.78	0.3077	0.3893	0.3841
904.22	0.3058	0.3955	0.3766
904.67	0.3022	0.3884	0.3728
905.12	0.2965	0.3811	0.3605
905.56	0.2981	0.3763	0.3683
906.01	0.2994	0.3757	0.3658
906.46	0.2965	0.3847	0.3584
906.9	0.294	0.3783	0.3579
907.35	0.2943	0.3834	0.3626
907.8	0.2903	0.3711	0.3612
908.24	0.2944	0.39	0.3696
908.69	0.2953	0.3922	0.3575
909.14	0.2911	0.3859	0.3596
909.58	0.2854	0.378	0.3591
910.03	0.2874	0.3636	0.3478
910.48	0.2834	0.368	0.3467
910.92	0.2875	0.3749	0.3525
911.37	0.2803	0.369	0.3513
911.82	0.2813	0.3572	0.352
912.27	0.2818	0.3712	0.3534
912.71	0.2779	0.358	0.3441
913.16	0.2779	0.3636	0.3437
913.61	0.2793	0.3637	0.3479
914.05	0.2747	0.3569	0.335
914.5	0.2758	0.3623	0.3392
914.95	0.2724	0.369	0.348
915.4	0.2762	0.3635	0.341
915.84	0.2731	0.3599	0.3406
916.29	0.2771	0.3626	0.34
916.74	0.2739	0.3694	0.3424
917.18	0.2757	0.3616	0.3426
917.63	0.2786	0.3493	0.3458
918.08	0.2813	0.3691	0.3479
918.53	0.2801	0.3613	0.3445
918.97	0.2754	0.3638	0.3606
919.42	0.2794	0.3722	0.3442
919.87	0.277	0.3597	0.3483
920.31	0.2746	0.376	0.3458
920.76	0.272	0.3529	0.33
921.21	0.2709	0.3511	0.3421
921.66	0.2675	0.3578	0.3385
922.1	0.2671	0.3649	0.3419
922.55	0.2646	0.3535	0.3214
923	0.2633	0.3645	0.3293
923.45	0.2685	0.3385	0.3312
923.89	0.2657	0.3452	0.318
924.34	0.2654	0.3523	0.3311
924.79	0.2616	0.3313	0.3264
925.24	0.2619	0.3586	0.3298
925.68	0.2605	0.3558	0.3227
926.13	0.2632	0.3544	0.3224
926.58	0.2627	0.3446	0.3295
927.03	0.2694	0.3627	0.3339
927.47	0.2651	0.3656	0.3241
927.92	0.2617	0.3549	0.3219
928.37	0.2624	0.35	0.3336
928.82	0.2603	0.3388	0.3251
929.26	0.263	0.351	0.3311
929.71	0.2643	0.3438	0.3213
930.16	0.2626	0.3511	0.335
930.61	0.2633	0.3515	0.336
931.06	0.2685	0.3596	0.3263
931.5	0.2693	0.3566	0.3244
931.95	0.2721	0.3583	0.3295
932.4	0.2656	0.3592	0.3162
932.85	0.267	0.3522	0.3132
933.29	0.2671	0.3793	0.293
933.74	0.2654	0.3676	0.2889
934.19	0.2648	0.3448	0.2694
934.64	0.2661	0.3501	0.2499
935.09	0.2631	0.3585	0.2348
935.53	0.2566	0.3258	0.2319
935.98	0.2513	0.3325	0.2195
936.43	0.2488	0.33	0.1987
936.88	0.2477	0.323	0.2029
937.33	0.2585	0.3327	0.2133
937.77	0.2539	0.3307	0.2148
938.22	0.2719	0.3578	0.2413
938.67	0.2491	0.3351	0.2321
939.12	0.2649	0.3735	0.2616
939.57	0.2463	0.3334	0.2402
940.01	0.2481	0.3329	0.2558
940.46	0.2515	0.3391	0.2464
940.91	0.2491	0.3365	0.2555
941.36	0.2455	0.3447	0.2664
941.81	0.2539	0.339	0.2953
942.25	0.2501	0.3615	0.2857
942.7	0.2468	0.3467	0.2893
943.15	0.2465	0.3344	0.2984
943.6	0.257	0.3562	0.3159
944.05	0.2545	0.3701	0.3169
944.5	0.2508	0.3366	0.3233
944.94	0.2498	0.3484	0.3213
945.39	0.2484	0.3534	0.3167
945.84	0.2545	0.3593	0.3408
946.29	0.2525	0.3612	0.3321
946.74	0.2584	0.3748	0.3272
947.18	0.2628	0.3723	0.3376
947.63	0.2607	0.3872	0.3541
948.08	0.2585	0.3731	0.3431
948.53	0.2554	0.3851	0.3365
948.98	0.2412	0.385	0.3214
949.43	0.2429	0.3653	0.3225
949.87	0.2368	0.3423	0.3272
950.32	0.229	0.3381	0.3212
950.77	0.2376	0.3407	0.3175
951.22	0.2341	0.3329	0.3241
951.67	0.2324	0.3381	0.3126
952.12	0.2342	0.3466	0.2966
952.57	0.2262	0.3349	0.2973
953.01	0.2267	0.3254	0.3103
953.46	0.2301	0.3254	0.2983
953.91	0.2357	0.3387	0.299
954.36	0.2287	0.3334	0.289
954.81	0.2124	0.3157	0.2774
955.26	0.218	0.3313	0.2978
955.71	0.2247	0.34	0.287
956.15	0.2183	0.3261	0.2835
956.6	0.212	0.3064	0.2926
957.05	0.2075	0.3059	0.2694
957.5	0.2073	0.2917	0.263
957.95	0.2154	0.3125	0.2858
958.4	0.1995	0.2936	0.2562
958.85	0.206	0.3183	0.2643
959.29	0.2231	0.3367	0.2958
959.74	0.2232	0.3272	0.2854
960.19	0.2271	0.3333	0.2753
960.64	0.2186	0.3473	0.288
961.09	0.219	0.3275	0.2854
961.54	0.2162	0.3294	0.2835
961.99	0.2104	0.3207	0.2835
962.44	0.2075	0.3166	0.2654
962.88	0.2105	0.3103	0.277
963.33	0.2082	0.3335	0.2538
963.78	0.2114	0.3346	0.2717
964.23	0.2036	0.3256	0.2771
964.68	0.2085	0.3089	0.2669
965.13	0.2037	0.2934	0.2744
965.58	0.2047	0.2859	0.2635
966.03	0.2005	0.311	0.2701
966.48	0.199	0.269	0.2718
966.92	0.2023	0.3045	0.2531
967.37	0.205	0.319	0.2624
967.82	0.1978	0.2901	0.2739
968.27	0.1978	0.2959	0.2572
968.72	0.1897	0.2948	0.2626
969.17	0.1904	0.2866	0.2612
969.62	0.1934	0.2972	0.2544
970.07	0.1899	0.2971	0.2481
970.52	0.1877	0.3057	0.2612
970.97	0.1908	0.3073	0.2526
971.41	0.1881	0.2897	0.2517
971.86	0.1833	0.3124	0.2552
972.31	0.1948	0.2974	0.25
972.76	0.1842	0.2881	0.2445
973.21	0.1858	0.308	0.2456
973.66	0.1901	0.2791	0.2395
974.11	0.1784	0.2799	0.2525
974.56	0.1763	0.288	0.2375
975.01	0.1803	0.3031	0.2516
975.46	0.1785	0.2865	0.2397
975.91	0.183	0.2842	0.2433
976.35	0.1796	0.3158	0.244
976.8	0.1811	0.2844	0.2585
977.25	0.1767	0.2886	0.2397
977.7	0.1784	0.2912	0.2405
978.15	0.173	0.28	0.2369
978.6	0.174	0.2797	0.2354
979.05	0.1776	0.279	0.2406
979.5	0.1704	0.2792	0.2337
979.95	0.1735	0.2699	0.2374
980.4	0.1652	0.2802	0.2489
980.85	0.1727	0.2587	0.2181
981.3	0.1693	0.2761	0.2214
981.75	0.1703	0.2598	0.2328
982.19	0.1645	0.2678	0.2327
982.64	0.1698	0.2676	0.2104
983.09	0.1595	0.2677	0.2295
983.54	0.1688	0.2873	0.2331
983.99	0.1611	0.264	0.2163
984.44	0.164	0.2497	0.2205
984.89	0.1659	0.2391	0.2345
985.34	0.162	0.2645	0.2226
985.79	0.1694	0.2694	0.2249
986.24	0.158	0.249	0.2168
986.69	0.1567	0.2438	0.2231
987.14	0.1571	0.2473	0.211
987.59	0.1613	0.2588	0.2164
988.04	0.1558	0.2507	0.2144
988.49	0.1567	0.2768	0.2163
988.94	0.1648	0.2395	0.2288
989.39	0.1573	0.2818	0.2059
989.83	0.1574	0.2525	0.2139
990.28	0.1534	0.2674	0.2263
990.73	0.155	0.2341	0.2229
991.18	0.1557	0.2501	0.2219
991.63	0.1549	0.2546	0.2309
992.08	0.154	0.2727	0.2048
992.53	0.1567	0.2497	0.2187
992.98	0.1506	0.2468	0.2287
993.43	0.1527	0.2688	0.2016
993.88	0.1524	0.2664	0.2141
994.33	0.148	0.2484	0.2103
994.78	0.1492	0.2524	0.2103
995.23	0.1489	0.2597	0.2328
995.68	0.1488	0.2412	0.1885
996.13	0.1512	0.2506	0.2172
996.58	0.1525	0.231	0.2163
997.03	0.1506	0.2615	0.2192
997.48	0.1489	0.225	0.2012
997.93	0.1491	0.2433	0.2063
998.38	0.1482	0.2515	0.1965
998.83	0.1449	0.2554	0.2112
999.28	0.1466	0.2524	0.1973
999.73	0.1456	0.2516	0.2142
1000.18	0.1491	0.2447	0.1991
1000.63	0.1467	0.2341	0.2233
1001.08	0.1479	0.2858	0.2163
1001.52	0.1481	0.2676	0.1891
1001.97	0.1458	0.2571	0.1973
1002.42	0.1466	0.2806	0.1996
1002.87	0.1429	0.2575	0.2064
1003.32	0.1382	0.2522	0.2032
1003.77	0.1428	0.2442	0.1847
1004.22	0.151	0.2602	0.2199
1004.67	0.1407	0.2362	0.2032
1005.12	0.1339	0.2275	0.1816
1005.57	0.1409	0.2564	0.2022
1006.02	0.1392	0.2549	0.1982
1006.47	0.1352	0.2844	0.1712
1006.92	0.1443	0.2417	0.2035
1007.37	0.141	0.2456	0.2022
1007.82	0.1325	0.2689	0.2001
1008.27	0.1396	0.2706	0.1843
1008.72	0.1401	0.2499	0.1927
1009.17	0.1422	0.2326	0.1783
1009.62	0.1359	0.2348	0.1999
1010.07	0.1361	0.2359	0.2092
1010.52	0.1329	0.2577	0.1987
1010.97	0.1375	0.2464	0.188
1011.42	0.135	0.2523	0.1857
1011.87	0.136	0.2401	0.1722
1012.32	0.1391	0.2571	0.1926
1012.77	0.1322	0.2496	0.2014
1013.22	0.1301	0.2444	0.1766
1013.67	0.1393	0.2268	0.1914
1014.12	0.1351	0.2464	0.1781
1014.57	0.1359	0.2568	0.187
1015.02	0.1297	0.2272	0.174
1015.47	0.1314	0.2417	0.1448
1015.92	0.1306	0.2454	0.1759
1016.37	0.1348	0.2366	0.2229
1016.82	0.1305	0.2349	0.1711
1017.27	0.1322	0.2753	0.2188
1017.72	0.1323	0.2539	0.1879
1018.17	0.1239	0.2332	0.2028
1018.62	0.1279	0.2614	0.1882
1019.07	0.1181	0.251	0.1715
1019.52	0.1388	0.258	0.2032
1019.97	0.1343	0.2245	0.1652
1020.42	0.1325	0.227	0.1701
1020.87	0.1318	0.2163	0.1828
1021.32	0.124	0.2144	0.1992
1021.77	0.1279	0.2681	0.1801
1022.22	0.1251	0.2578	0.1634
1022.67	0.1178	0.2741	0.1833
1023.12	0.1183	0.2395	0.1912
1023.57	0.1312	0.1948	0.1699
1024.02	0.1367	0.2145	0.2005
1024.47	0.1326	0.2877	0.1959
1024.92	0.1164	0.2504	0.2161
1025.37	0.121	0.2238	0.1606
1025.82	0.1137	0.2167	0.1873
1026.27	0.1159	0.2396	0.1711
1026.72	0.1387	0.2374	0.1966
1027.17	0.1227	0.2544	0.1555
1027.62	0.1347	0.2063	0.1946
1028.07	0.1304	0.2359	0.1507
1028.52	0.1199	0.2425	0.1515
1028.97	0.1229	0.248	0.1638
1029.42	0.1216	0.2999	0.1954
1029.87	0.1168	0.2654	0.2052
1030.32	0.1242	0.1595	0.1668
1030.77	0.1208	0.2758	0.1337
1031.22	0.1257	0.2511	0.1932
1031.67	0.1163	0.2235	0.1662
1032.12	0.1227	0.2243	0.1792
1032.57	0.1179	0.2042	0.1158
1033.02	0.1167	0.2206	0.1875
1033.47	0.1274	0.2485	0.1419
1033.92	0.1229	0.2097	0.1791
1034.37	0.1141	0.2	0.1963
1034.82	0.1147	0.2311	0.2095
1035.27	0.1153	0.2622	0.207
1035.72	0.1191	0.2299	0.1827
1036.17	0.1133	0.1889	0.1497
1036.62	0.1261	0.2268	0.1587
1037.07	0.1095	0.212	0.1916
1037.52	0.1271	0.2433	0.1717
1037.97	0.1307	0.2024	0.1759
1038.42	0.1149	0.2128	0.1654
1038.87	0.118	0.2042	0.2049
1039.32	0.1201	0.2036	0.1953
1039.77	0.1283	0.2283	0.1643
1040.22	0.1237	0.2384	0.1307
1040.67	0.1181	0.2405	0.1485
1041.12	0.1353	0.1456	0.1545
1041.57	0.1071	0.2402	0.1636
1042.02	0.1186	0.2135	0.1943
1042.47	0.1229	0.2661	0.1986
1042.92	0.1249	0.3004	0.1285
1043.37	0.1209	0.2692	0.1274
1043.82	0.1173	0.2227	0.2174
1044.27	0.121	0.2354	0.1867
1044.72	0.1311	0.1946	0.1618
1045.17	0.1426	0.1911	0.1476
1045.62	0.1229	0.2164	0.163
1046.08	0.1211	0.2813	0.1843
1046.53	0.1319	0.3043	0.1637
1046.98	0.1195	0.3008	0.1507
1047.43	0.1324	0.2807	0.1989
1047.88	0.151	0.2182	0.1406
1048.33	0.1285	0.3311	0.1291
1048.78	0.113	0.1868	0.1173
1049.23	0.1262	0.1874	0.1645
1049.68	0.1368	0.225	0.1683
1050.13	0.1328	0.3111	0.193
1050.58	0.1219	0.2437	0.0893
1051.03	0.1261	0.2125	0.1684
1051.48	0.1179	0.2006	0.1419
1051.93	0.123	0.3468	0.1914
1052.38	0.1423	0.1833	0.168
1052.83	0.1309	0.2683	0.1965
1053.28	0.125	0.1497	0.1905
1053.73	0.119	0.1499	0.2097
1054.18	0.1465	0.1958	0.1657
1054.63	0.1284	0.2791	0.1764
1055.08	0.1406	0.1985	0.1521
1055.53	0.1438	0.3132	0.1412
1055.98	0.1258	0.2259	0.2095
1056.43	0.1349	0.3322	0.1551
1056.88	0.1332	0.4052	0.1683
1057.33	0.1415	0.1523	0.143
1057.78	0.1459	0.2429	0.1652
1058.23	0.1277	0.2349	0.2444
1058.68	0.1392	0.2832	0.1392
1059.13	0.1526	0.3078	0.2629
1059.58	0.1506	0.2735	0.2268
1060.03	0.1451	0.2473	0.1531
1060.48	0.1255	0.2242	0.1603
1060.93	0.1165	0.2611	0.1575
1061.38	0.1363	0.2777	0.1791
1061.83	0.1334	0.1564	0.1009
1062.28	0.1282	0.2608	0.2097
1062.73	0.1165	0.229	0.244
1063.18	0.1572	0.2115	0.1429
1063.63	0.1375	0.3564	0.1751
1064.08	0.1153	0.3171	0.1945
1064.53	0.1368	0.3625	0.2266
1064.98	0.1338	0.294	0.2047
1065.43	0.1234	0.2866	0.182
1065.88	0.1197	0.2949	0.2345
1066.33	0.1273	0.3205	0.1342
1066.78	0.1506	0.2291	0.127
1067.23	0.1353	0.3269	0.2803
1067.68	0.1458	0.3225	0.2215
1068.13	0.1171	0.285	0.2131
1068.58	0.1209	0.2135	0.1711
1069.03	0.1415	0.3763	0.204
1069.48	0.1317	0.2863	0.1943
1069.93	0.1282	0.3492	0.0924
1070.38	0.0672	0.0724	0.098
1070.83	0.1384	0.2022	0.136
1071.28	0.1077	0.2727	0.1795
1071.73	0.1348	0.2485	0.2028
1072.18	0.1119	0.2068	0.0885
1072.63	0.0901	0.2277	0.0708
1073.08	0.1418	0.4378	0.1608
1073.53	0.163	0.346	0.2264
1073.98	0.1295	0.2622	0.0888
1074.43	0.1444	0.2619	0.1685
1074.89	0.1248	0.3604	0.1817
1075.34	0.1501	0.3594	0.2379

## Sheet: Figure 5b
Time (ns)	CsPbCl3 NCs		Time (ns)	Heterostructures		Time (ns)	Instrumental Response
-45	0.00211		-46.6869	0.00638		-51.5869	0
-44	-0.000193		-46.3738	0.00454		-51.2738	0
-44	-0.00226		-46.0607	0.00329		-50.9607	0
-44	0.000131		-45.7476	-0.00356		-50.6476	0
-43	-0.00339		-45.4344	0.000446		-50.3344	0.01
-43	-0.00117		-45.1213	-0.00399		-50.0213	0.01
-43	-0.000164		-44.8082	-0.00129		-49.7082	0
-42	0.00489		-44.4951	0.00112		-49.3951	0
-42	-0.00188		-44.182	-0.00356		-49.082	0
-42	0.0017		-43.8689	-0.00409		-48.7689	0
-42	0.00211		-43.5558	0.00117		-48.4558	0.01
-41	-0.000401		-43.2427	0.012		-48.1427	0
-41	0.00102		-42.9295	-0.0063		-47.8295	0
-41	0.00146		-42.6164	0.00117		-47.5164	0
-40	-0.00114		-42.3033	0.00281		-47.2033	0
-40	0.000692		-41.9902	-0.001		-46.8902	0
-40	0.0056		-41.6771	0.0097		-46.5771	0
-39	0.00229		-41.364	0.00421		-46.264	0
-39	0.00403		-41.0509	0.00194		-45.9509	0
-39	0.00167		-40.7378	-0.00399		-45.6378	-0.01
-38	0.000368		-40.4247	-0.0121		-45.3247	0
-38	0.0027		-40.1115	-0.00115		-45.0115	-0.01
-38	0.00134		-39.7984	-0.000615		-44.6984	0
-37	-0.00268		-39.4853	0.00753		-44.3853	0
-37	-0.00161		-39.1722	-0.0079		-44.0722	0
-37	7.2e-05		-38.8591	-0.00308		-43.7591	0
-36.546	-7.58e-05		-38.546	0.00459		-43.446	0
-36.2329	-0.0012		-38.2329	-0.00312		-43.1329	-0.00139
-35.9198	-0.00333		-37.9198	-0.00278		-42.8198	-0.00463
-35.6067	-0.00194		-37.6067	0.00271		-42.5067	0.000513
-35.2935	-0.00268		-37.2935	-0.000229		-42.1935	0.000175
-34.9804	0.00353		-36.9804	0.00941		-41.8804	0.00245
-34.6673	0.00117		-36.6673	0.000638		-41.5673	-0.00155
-34.3542	0.000988		-36.3542	0.00406		-41.2542	0.00532
-34.0411	-0.00111		-36.0411	0.00261		-40.9411	0.00262
-33.728	-0.00144		-35.728	0.00459		-40.628	0.00237
-33.4149	-0.00173		-35.4149	0.00864		-40.3149	-0.000204
-33.1018	-0.00339		-35.1018	0.00112		-40.0018	0.00355
-32.7886	-0.002		-34.7886	0.00507		-39.6886	0.000851
-32.4755	-0.000282		-34.4755	0.00421		-39.3755	0.00127
-32.1624	-0.00312		-34.1624	-0.00235		-39.0624	-0.00101
-31.8493	-0.00182		-33.8493	-0.00659		-38.7493	-0.000837
-31.5362	-0.000519		-33.5362	-0.0024		-38.4362	0.00127
-31.2231	-0.00232		-33.2231	-0.00365		-38.1231	-0.00147
-30.91	-0.000135		-32.91	-0.00201		-37.81	0.000724
-30.5969	-0.00123		-32.5969	-0.00168		-37.4969	0.00106
-30.2838	0.00016		-32.2838	0.0017		-37.1838	0.00271
-29.9706	0.00146		-31.9706	-0.00842		-36.8706	0.00372
-29.6575	0.00199		-31.6575	-0.00683		-36.5575	-0.00451
-29.3444	0.0017		-31.3444	-0.013		-36.2444	-0.0048
-29.0313	-0.00132		-31.0313	-0.00432		-35.9313	-0.00143
-28.7182	0.00182		-30.7182	0.00363		-35.6182	-0.000373
-28.4051	-0.000282		-30.4051	0.00213		-35.3051	-0.00155
-28.092	-0.00182		-30.092	0.000446		-34.992	0.00275
-27.7789	-0.00179		-29.7789	-0.000326		-34.6789	9.18e-05
-27.4658	0.00137		-29.4658	0.00343		-34.3658	0.00304
-27.1526	0.00084		-29.1526	-0.00225		-34.0526	-0.00358
-26.8395	-0.000253		-28.8395	-0.000665		-33.7395	0.00296
-26.5264	-0.000548		-28.5264	-0.0106		-33.4264	-0.00117
-26.2133	-0.00259		-28.2133	-0.00274		-33.1133	-0.00392
-25.9002	0.000782		-27.9002	5.99e-05		-32.8002	0.00186
-25.5871	-0.00173		-27.5871	-0.000422		-32.4871	0.000175
-25.274	0.00465		-27.274	0.00204		-32.174	-0.00345
-24.9609	0.00164		-26.9609	-0.00529		-31.8609	0.00212
-24.6477	0.00214		-26.6477	-0.00948		-31.5477	0.00136
-24.3346	0.00093		-26.3346	-0.00635		-31.2346	-0.00767
-24.0215	0.00696		-26.0215	-0.00384		-30.9215	-0.000246
-23.7084	1.26e-05		-25.7084	-0.00191		-30.6084	-0.000415
-23.3953	0.00406		-25.3953	0.0044		-30.2953	-0.00177
-23.0822	0.00214		-25.0822	0.000253		-29.9822	-0.00463
-22.7691	0.0142		-24.7691	0.0158		-29.6691	0.00511
-22.456	0.0014		-24.456	0.00329		-29.356	0.00237
-22.1429	0.00725		-24.1429	0.000203		-29.0429	0.00106
-21.8297	0.00276		-23.8297	0.00156		-28.7297	0.000386
-21.5166	0.0056		-23.5166	0.0017		-28.4166	-0.00219
-21.2035	0.00418		-23.2035	-0.00191		-28.1035	0.00545
-20.8904	0.0043		-22.8904	0.00811		-27.7904	-0.00282
-20.5773	0.00297		-22.5773	-0.00606		-27.4773	0.00321
-20.2642	0.00424		-22.2642	-0.00394		-27.1642	-0.000501
-19.9511	0.00261		-21.9511	0.00107		-26.8511	0.000639
-19.638	0.00377		-21.638	0.00281		-26.538	0.00355
-19.3249	0.00131		-21.3249	0.00695		-26.2249	0.00288
-19.0117	0.0102		-21.0117	0.00575		-25.9117	0.00874
-18.6986	0.0061		-20.6986	0.00218		-25.5986	-0.0035
-18.3855	0.00512		-20.3855	0.00213		-25.2855	0.00161
-18.0724	0.0048		-20.0724	0.00671		-24.9724	0.00102
-17.7593	0.00477		-19.7593	0.00102		-24.6593	0.0033
-17.4462	0.00578		-19.4462	-0.00143		-24.3462	0.00144
-17.1331	0.0145		-19.1331	0.00936		-24.0331	-0.00189
-16.82	0.00935		-18.82	-0.00293		-23.72	0.00119
-16.5068	0.00846		-18.5068	0.0043		-23.4068	0.000472
-16.1937	0.0115		-18.1937	0.000638		-23.0937	-0.000837
-15.8806	0.0056		-17.8806	0.00613		-22.7806	0.00161
-15.5675	0.0109		-17.5675	-0.00182		-22.4675	0.00161
-15.2544	0.00888		-17.2544	0.00502		-22.1544	0.00157
-14.9413	0.0106		-16.9413	0.00276		-21.8413	0.00174
-14.6282	0.00696		-16.6282	0.00406		-21.5282	-0.00105
-14.3151	0.0112		-16.3151	0.00165		-21.2151	0.00368
-14.002	0.0111		-16.002	0.00348		-20.902	0.00288
-13.6888	0.0095		-15.6888	-0.000615		-20.5888	0.00469
-13.3757	0.00991		-15.3757	0.00449		-20.2757	0.0105
-13.0626	0.0128		-15.0626	0.00314		-19.9626	0.00672
-12.7495	0.0155		-14.7495	0.0149		-19.6495	0.00878
-12.4364	0.0095		-14.4364	0.00715		-19.3364	0.00904
-12.1233	0.0154		-14.1233	0.00773		-19.0233	0.0105
-11.8102	0.0216		-13.8102	0.0137		-18.7102	0.0107
-11.4971	0.028		-13.4971	0.0222		-18.3971	0.00465
-11.184	0.026		-13.184	0.00816		-18.084	0.00908
-10.8708	0.0291		-12.8708	0.00946		-17.7708	0.0107
-10.5577	0.0329		-12.5577	0.0128		-17.4577	0.0125
-10.2446	0.0447		-12.2446	0.0138		-17.1446	0.016
-9.9315	0.05		-11.9315	0.0164		-16.8315	0.0217
-9.6184	0.0646		-11.6184	0.0154		-16.5184	0.0193
-9.3053	0.078		-11.3053	0.0182		-16.2053	0.0216
-8.9922	0.0908		-10.9922	0.0118		-15.8922	0.0306
-8.6791	0.107		-10.6791	0.00773		-15.5791	0.03
-8.3659	0.1289		-10.3659	0.0111		-15.2659	0.0292
-8.0528	0.1534		-10.0528	0.012		-14.9528	0.0266
-7.7397	0.1795		-9.7397	0.0136		-14.6397	0.0201
-7.4266	0.2085		-9.4266	0.0246		-14.3266	0.023
-7.1135	0.2456		-9.1135	0.0156		-14.0135	0.0226
-6.8004	0.2755		-8.8004	0.0226		-13.7004	0.0296
-6.4873	0.3118		-8.4873	0.015		-13.3873	0.021
-6.1742	0.3498		-8.1742	0.0204		-13.0742	0.0233
-5.8611	0.3877		-7.8611	0.0214		-12.7611	0.0232
-5.5479	0.4247		-7.5479	0.0227		-12.4479	0.0238
-5.2348	0.4658		-7.2348	0.0257		-12.1348	0.0249
-4.9217	0.5062		-6.9217	0.0372		-11.8217	0.018
-4.6086	0.5449		-6.6086	0.041		-11.5086	0.0139
-4.2955	0.5861		-6.2955	0.0427		-11.1955	0.013
-3.9824	0.6211		-5.9824	0.0595		-10.8824	0.0165
-3.6693	0.6631		-5.6693	0.0618		-10.5693	0.0157
-3.3562	0.6954		-5.3562	0.0754		-10.2562	0.0201
-3.0431	0.7272		-5.0431	0.1043		-9.9431	0.0184
-2.7299	0.7516		-4.7299	0.1337		-9.6299	0.0208
-2.4168	0.7853		-4.4168	0.1565		-9.3168	0.0177
-2.1037	0.8116		-4.1037	0.1938		-9.0037	0.0278
-1.7906	0.8446		-3.7906	0.2458		-8.6906	0.0233
-1.4775	0.869		-3.4775	0.2927		-8.3775	0.0294
-1.1644	0.8914		-3.1644	0.3563		-8.0644	0.0354
-0.8513	0.9083		-2.8513	0.4105		-7.7513	0.0329
-0.5382	0.9241		-2.5382	0.4619		-7.4382	0.0495
-0.225	0.9466		-2.225	0.521		-7.125	0.0618
0.0881	0.9641		-1.9119	0.5842		-6.8119	0.0766
0.4012	0.9785		-1.5988	0.6355		-6.4988	0.0955
0.7143	0.9909		-1.2857	0.6983		-6.1857	0.1196
1.0274	0.9931		-0.9726	0.7507		-5.8726	0.1533
1.3405	1		-0.6595	0.8159		-5.5595	0.1784
1.6536	0.9889		-0.3464	0.8619		-5.2464	0.2186
1.9667	0.9968		-0.0333	0.9017		-4.9333	0.2588
2.2798	0.9904		0.2798	0.9392		-4.6202	0.295
2.593	0.9815		0.593	0.9666		-4.307	0.3427
2.9061	0.9723		0.9061	0.9802		-3.9939	0.3917
3.2192	0.9577		1.2192	1		-3.6808	0.4466
3.5323	0.9383		1.5323	0.9884		-3.3677	0.5063
3.8454	0.9216		1.8454	0.9992		-3.0546	0.5493
4.1585	0.905		2.1585	0.9899		-2.7415	0.6119
4.4716	0.8804		2.4716	0.994		-2.4284	0.6596
4.7847	0.8636		2.7847	0.9891		-2.1153	0.7139
5.0978	0.8314		3.0978	0.9658		-1.8022	0.7712
5.411	0.8119		3.411	0.9318		-1.489	0.8402
5.7241	0.7874		3.7241	0.8933		-1.1759	0.9343
6.0372	0.7581		4.0372	0.8646		-0.8628	0.9145
6.3503	0.7359		4.3503	0.8159		-0.5497	0.9519
6.6634	0.7189		4.6634	0.7735		-0.2366	0.9804
6.9765	0.6965		4.9765	0.7343		0.0765	0.979
7.2896	0.6702		5.2896	0.6645		0.3896	0.9806
7.6027	0.6524		5.6027	0.5999		0.7027	0.9856
7.9159	0.6304		5.9159	0.5463		1.0159	0.9866
8.229	0.6117		6.229	0.5057		1.329	0.99
8.5421	0.5923		6.5421	0.4484		1.6421	0.9959
8.8552	0.5797		6.8552	0.4217		1.9552	1
9.1683	0.5599		7.1683	0.3708		2.2683	0.9897
9.4814	0.5451		7.4814	0.3336		2.5814	0.9819
9.7945	0.5292		7.7945	0.282		2.8945	0.9577
10.1076	0.5162		8.1076	0.2406		3.2076	0.929
10.4207	0.5024		8.4207	0.2091		3.5207	0.8905
10.7339	0.4849		8.7339	0.1813		3.8339	0.8638
11.047	0.4782		9.047	0.1572		4.147	0.8107
11.3601	0.4612		9.3601	0.1399		4.4601	0.7731
11.6732	0.4511		9.6732	0.119		4.7732	0.7139
11.9863	0.4393		9.9863	0.0942		5.0863	0.6738
12.2994	0.4291		10.2994	0.0811		5.3994	0.6326
12.6125	0.4216		10.6125	0.0804		5.7125	0.598
12.9256	0.4149		10.9256	0.0745		6.0256	0.5541
13.2387	0.4126		11.2387	0.0656		6.3387	0.5103
13.5519	0.4055		11.5519	0.056		6.6519	0.4741
13.865	0.3985		11.865	0.0473		6.965	0.4341
14.1781	0.3879		12.1781	0.0518		7.2781	0.3938
14.4912	0.3827		12.4912	0.0448		7.5912	0.3506
14.8043	0.3761		12.8043	0.0413		7.9043	0.3214
15.1174	0.379		13.1174	0.0406		8.2174	0.2681
15.4305	0.3634		13.4305	0.0488		8.5305	0.2354
15.7436	0.3582		13.7436	0.0382		8.8436	0.2026
16.0568	0.3522		14.0568	0.0306		9.1568	0.1749
16.3699	0.3495		14.3699	0.0309		9.4699	0.1496
16.683	0.3423		14.683	0.0431		9.783	0.1296
16.9961	0.3408		14.9961	0.0324		10.0961	0.1117
17.3092	0.3371		15.3092	0.0366		10.4092	0.0955
17.6223	0.3361		15.6223	0.0447		10.7223	0.0806
17.9354	0.3192		15.9354	0.042		11.0354	0.0668
18.2485	0.3151		16.2485	0.0383		11.3485	0.0563
18.5616	0.3058		16.5616	0.0447		11.6616	0.0477
18.8748	0.3047		16.8748	0.054		11.9748	0.0481
19.1879	0.2983		17.1879	0.052		12.2879	0.04
19.501	0.2917		17.501	0.0495		12.601	0.0318
19.8141	0.2875		17.8141	0.0505		12.9141	0.0254
20.1272	0.2798		18.1272	0.0597		13.2272	0.0313
20.4403	0.2762		18.4403	0.0541		13.5403	0.0284
20.7534	0.271		18.7534	0.0431		13.8534	0.0286
21.0665	0.2649		19.0665	0.0437		14.1665	0.0267
21.3796	0.2596		19.3796	0.0435		14.4796	0.0292
21.6928	0.2511		19.6928	0.0494		14.7928	0.0374
22.0059	0.2537		20.0059	0.0565		15.1059	0.0532
22.319	0.242		20.319	0.0559		15.419	0.0616
22.6321	0.2414		20.6321	0.0594		15.7321	0.0737
22.9452	0.2382		20.9452	0.0476		16.0452	0.0832
23.2583	0.2278		21.2583	0.0439		16.3583	0.0798
23.5714	0.2269		21.5714	0.0374		16.6714	0.0854
23.8845	0.2247		21.8845	0.0339		16.9845	0.0951
24.1977	0.2204		22.1977	0.0163		17.2977	0.103
24.5108	0.2143		22.5108	0.0246		17.6108	0.115
24.8239	0.2114		22.8239	0.03		17.9239	0.1245
25.137	0.2116		23.137	0.0284		18.237	0.1242
25.4501	0.2081		23.4501	0.0245		18.5501	0.1309
25.7632	0.2019		23.7632	0.0211		18.8632	0.1311
26.0763	0.201		24.0763	0.0178		19.1763	0.1258
26.3894	0.197		24.3894	0.0152		19.4894	0.1318
26.7025	0.1925		24.7025	0.026		19.8025	0.128
27.0157	0.1867		25.0157	0.0207		20.1157	0.1278
27.3288	0.1859		25.3288	0.00719		20.4288	0.1342
27.6419	0.1864		25.6419	0.0204		20.7419	0.1281
27.955	0.188		25.955	0.0187		21.055	0.1201
28.2681	0.1799		26.2681	0.00883		21.3681	0.1274
28.5812	0.1798		26.5812	0.00156		21.6812	0.1113
28.8943	0.1756		26.8943	0.00719		21.9943	0.1056
29.2074	0.173		27.2074	0.00758		22.3074	0.0968
29.5205	0.1718		27.5205	-0.00143		22.6205	0.0842
29.8337	0.1654		27.8337	0.00228		22.9337	0.0891
30.1468	0.1653		28.1468	0.00421		23.2468	0.0708
30.4599	0.1626		28.4599	0.0096		23.5599	0.0677
30.773	0.1636		28.773	0.0116		23.873	0.0571
31.0861	0.1616		29.0861	0.0123		24.1861	0.05
31.3992	0.158		29.3992	0.00445		24.4992	0.048
31.7123	0.1553		29.7123	0.00994		24.8123	0.0358
32.0254	0.1523		30.0254	0.00859		25.1254	0.0358
32.3386	0.152		30.3386	-0.00447		25.4386	0.0304
32.6517	0.1552		30.6517	0.0149		25.7517	0.0241
32.9648	0.1463		30.9648	0.00888		26.0648	0.0262
33.2779	0.1409		31.2779	0.000496		26.3779	0.0242
33.591	0.1431		31.591	0.000685		26.691	0.0145
33.9041	0.1444		31.9041	0.00218		27.0041	0.0105
34.2172	0.1412		32.2172	-0.00914		27.3172	0.00785
34.5303	0.1373		32.5303	-0.000229		27.6303	0.00642
34.8434	0.1365		32.8434	-0.00977		27.9434	0.00503
35.1566	0.1402		33.1566	0.0069		28.2566	0.00634
35.4697	0.1355		33.4697	0.00478		28.5697	0.000597
35.7828	0.1328		33.7828	0.00102		28.8828	0.000428
36.0959	0.1343		34.0959	0.0115		29.1959	0.00304
36.409	0.1303		34.409	0.00555		29.509	-0.000373
36.7221	0.1277		34.7221	0.0174		29.8221	-0.00164
37.0352	0.1269		35.0352	0.0121		30.1352	0.00334
37.3483	0.1288		35.3483	0.0105		30.4483	0.00385
37.6614	0.122		35.6614	-0.00225		30.7614	0.00102
37.9746	0.117		35.9746	0.0109		31.0746	-0.000964
38.2877	0.1168		36.2877	0.00449		31.3877	0.00212
38.6008	0.1119		36.6008	0.0103		31.7008	0.000555
38.9139	0.1122		36.9139	0.00705		32.0139	0.00435
39.227	0.11		37.227	0.00888		32.327	-0.00143
39.5401	0.1112		37.5401	5.99e-05		32.6401	0.00326
39.8532	0.1077		37.8532	0.00112		32.9532	0.000977
40.1663	0.1069		38.1663	0.00994		33.2663	0.000893
40.4795	0.1071		38.4795	0.00502		33.5795	-0.00425
40.7926	0.1085		38.7926	-0.0038		33.8926	0.00326
41.1057	0.1032		39.1057	-0.000326		34.2057	-0.0016
41.4188	0.1038		39.4188	0.000496		34.5188	0.00115
41.7319	0.1069		39.7319	-0.005		34.8319	0.00279
42.045	0.107		40.045	0.0175		35.145	-0.00265
42.3581	0.1035		40.3581	0.00994		35.4581	-0.000163
42.6712	0.1022		40.6712	0.000542		35.7712	-0.00248
42.9843	0.1034		40.9843	-0.00601		36.0843	-0.000542
43.2975	0.0981		41.2975	-0.00182		36.3975	0.003
43.6106	0.102		41.6106	0.00811		36.7106	-0.0021
43.9237	0.0923		41.9237	0.0108		37.0237	0.000134
44.2368	0.0955		42.2368	0.00291		37.3368	0.000344
44.5499	0.0939		42.5499	0.000446		37.6499	0.00444
44.863	0.0894		42.863	0.00618		37.963	0.00131
45.1761	0.0978		43.1761	0.0114		38.2761	-0.00286
45.4892	0.0884		43.4892	0.00984		38.5892	0.0033
45.8023	0.0887		43.8023	0.00647		38.9023	0.00123
46.1155	0.0919		44.1155	0.00329		39.2155	0.00553
46.4286	0.088		44.4286	0.00768		39.5286	-0.00177
46.7417	0.083		44.7417	0.00291		39.8417	-0.00265
47.0548	0.0856		45.0548	0.00584		40.1548	-0.00109
47.3679	0.0827		45.3679	-0.00269		40.4679	-0.0016
47.681	0.0786		45.681	0.0043		40.781	-7.72e-05
47.9941	0.0789		45.9941	0.000978		41.0941	0.000217
48.3072	0.0783		46.3072	0.0101		41.4072	0.0049
48.6204	0.0782		46.6204	0.0043		41.7204	0.00157
48.9335	0.0794		46.9335	0.00608		42.0335	0.00241
49.2466	0.0781		47.2466	0.00989		42.3466	0.00583
49.5597	0.0806		47.5597	0.00686		42.6597	-0.00126
49.8728	0.0845		47.8728	0.00334		42.9728	0.00621
50.1859	0.0822		48.1859	0.00956		43.2859	-0.00231
50.499	0.0772		48.499	0.00102		43.599	-0.000964
50.8121	0.0743		48.8121	0.00112		43.9121	-0.000795
51.1252	0.0782		49.1252	0.00112		44.2252	-0.00447
51.4384	0.0734		49.4384	0.0174		44.5384	-0.00261
51.7515	0.072		49.7515	-0.000808		44.8515	0.000808
52.0646	0.0734		50.0646	0.0017		45.1646	0.000386
52.3777	0.0713		50.3777	0.00791		45.4777	0.00161
52.6908	0.071		50.6908	0.00922		45.7908	-0.00337
53.0039	0.0712		51.0039	0.00392		46.1039	-0.00202
53.317	0.0689		51.317	0.00237		46.417	-0.00155
53.6301	0.0685		51.6301	0.00213		46.7301	-0.000204
53.9432	0.0655		51.9432	0.00276		47.0432	-0.00202
54.2564	0.0635		52.2564	0.000928		47.3564	-0.00223
54.5695	0.0671		52.5695	0.00777		47.6695	-0.00134
54.8826	0.0664		52.8826	-0.0011		47.9826	-0.000542
55.1957	0.0667		53.1957	0.0114		48.2957	0.00364
55.5088	0.0613		53.5088	0.00681		48.6088	-0.000163
55.8219	0.0617		53.8219	0.00469		48.9219	0.00195
56.135	0.0611		54.135	0.00102		49.235	0.00321
56.4481	0.0613		54.4481	-0.00336		49.5481	-0.000204
56.7613	0.0604		54.7613	0.00199		49.8613	0.000935
57.0744	0.0568		55.0744	0.0044		50.1744	-0.00126
57.3875	0.0616		55.3875	0.013		50.4875	0.00347
57.7006	0.0617		55.7006	0.00898		50.8006	-0.000457
58.0137	0.0585		56.0137	0.00208		51.1137	0.00165
58.3268	0.0568		56.3268	-0.00389		51.4268	0.000808
58.6399	0.0619		56.6399	-0.00476		51.7399	0.00169
58.953	0.0573		56.953	-0.00119		52.053	0.000513
59.2661	0.0568		57.2661	-0.00211		52.3661	-0.00278
59.5793	0.0556		57.5793	0.00295		52.6793	0.000303
59.8924	0.0547		57.8924	0.00353		52.9924	0.00157
60.2055	0.059		58.2055	0.00845		53.3055	0.006
60.5186	0.0543		58.5186	0.00286		53.6186	-0.00198
60.8317	0.0533		58.8317	-0.00452		53.9317	0.000386
61.1448	0.055		59.1448	-0.00804		54.2448	0.00245
61.4579	0.0524		59.4579	-0.0125		54.5579	0.000428
61.771	0.0533		59.771	-0.00278		54.871	-0.00531
62.0841	0.0493		60.0841	-0.00249		55.1841	-7.72e-05
62.3973	0.0498		60.3973	0.00681		55.4973	0.00169
62.7104	0.051		60.7104	0.00252		55.8104	-0.000837
63.0235	0.0514		61.0235	5.99e-05		56.1235	0.00165
63.3366	0.0507		61.3366	0.0043		56.4366	0.00503
63.6497	0.0536		61.6497	0.00454		56.7497	0.00119
63.9628	0.0527		61.9628	0.00676		57.0628	-0.00147
64.2759	0.0522		62.2759	0.000978		57.3759	0.000766
64.589	0.0501		62.589	0.00334		57.689	0.00309
64.9022	0.0537		62.9022	0.00353		58.0022	0.00372
65.2153	0.0479		63.2153	0.0017		58.3153	-0.000163
65.5284	0.049		63.5284	0.0117		58.6284	0.00157
65.8415	0.0473		63.8415	0.0043		58.9415	0.00153
66.1546	0.049		64.1546	0.00532		59.2546	-0.00295
66.4677	0.045		64.4677	-0.00587		59.5677	-0.00109
66.7808	0.0461		64.7808	0.00213		59.8808	0.00807
67.0939	0.0471		65.0939	0.00912		60.1939	-0.00586
67.407	0.0458		65.407	0.000299		60.507	-0.000922
67.7202	0.0427		65.7202	0.00151		60.8202	-0.00181
68.0333	0.0434		66.0333	0.00281		61.1333	-0.000542
68.3464	0.0489		66.3464	0.0117		61.4464	6.34e-06
68.6595	0.0463		66.6595	0.00117		61.7595	0.00123
68.9726	0.044		66.9726	0.00724		62.0726	-0.00202
69.2857	0.0392		67.2857	0.00642		62.3857	-0.00105
69.5988	0.0376		67.5988	0.00488		62.6988	0.00537
69.9119	0.0376		67.9119	0.00305		63.0119	-0.00168
70.225	0.0419		68.225	0.00228		63.325	0.000977
70.5382	0.0394		68.5382	-3.65e-05		63.6382	0.00431
70.8513	0.0352		68.8513	-0.00722		63.9513	0.00182
71.1644	0.0356		69.1644	-0.00958		64.2644	-0.00396
71.4775	0.0369		69.4775	-0.00524		64.5775	-0.00455
71.7906	0.0402		69.7906	0.00131		64.8906	0.000303
72.1037	0.0395		70.1037	0.00382		65.2037	-0.00278
72.4168	0.0393		70.4168	0.000592		65.5168	0.00355
72.7299	0.0469		70.7299	-0.00389		65.8299	-0.00362
73.0431	0.043		71.0431	-0.0065		66.1431	-0.000246
73.3562	0.0402		71.3562	-0.00148		66.4562	-0.00582
73.6693	0.0392		71.6693	-0.00577		66.7693	0.00368
73.9824	0.037		71.9824	-0.000326		67.0824	-0.00139
74.2955	0.0408		72.2955	0.00194		67.3955	-0.000753
74.6086	0.0368		72.6086	-0.000615		67.7086	-0.00223
74.9217	0.0413		72.9217	0.00141		68.0217	-0.00088
75.2348	0.0354		73.2348	0.00768		68.3348	-0.00468
75.5479	0.0341		73.5479	0.00228		68.6479	0.00153
75.8611	0.0467		73.8611	0.0123		68.9611	-0.00177
76.1742	0.0388		74.1742	0.00126		69.2742	-0.00164
76.4873	0.0366		74.4873	-0.00775		69.5873	-0.00316
76.8004	0.0341		74.8004	-0.0023		69.9004	-0.00413
77.1135	0.0384		75.1135	0.00353		70.2135	-0.00168
77.4266	0.0362		75.4266	0.00189		70.5266	0.0014
77.7397	0.0324		75.7397	0.00309		70.8397	-0.000837
78.0528	0.0337		76.0528	5.99e-05		71.1528	0.00583
78.3659	0.035		76.3659	-0.00206		71.4659	-0.00139
78.6791	0.0358		76.6791	-0.00283		71.7791	-0.00459
78.9922	0.0322		76.9922	-0.00245		72.0922	-0.000501
79.3053	0.0369		77.3053	-0.00346		72.4053	-0.004
79.6184	0.0358		77.6184	-0.00254		72.7184	-0.00531
79.9315	0.0356		77.9315	-0.00119		73.0315	0.000386
80.2446	0.0353		78.2446	-0.000372		73.3446	-7.72e-05
80.5577	0.0304		78.5577	-0.00274		73.6577	-0.00371
80.8708	0.0331		78.8708	-0.00331		73.9708	-0.00539
81.184	0.0305		79.184	0.00146		74.284	-0.00172
81.4971	0.0305		79.4971	-0.00216		74.5971	-0.000204
81.8102	0.0318		79.8102	0.00223		74.9102	-0.0024
82.1233	0.0344		80.1233	-0.00153		75.2233	0.00102
82.4364	0.0302		80.4364	0.00247		75.5364	-0.00219
82.7495	0.0289		80.7495	0.00156		75.8495	0.00102
83.0626	0.0311		81.0626	-0.0049		76.1626	-0.0016
83.3757	0.0323		81.3757	0.000496		76.4757	4.81e-05
83.6888	0.0292		81.6888	0.00633		76.7888	0.003
84.002	0.0296		82.002	-0.00148		77.102	0.00292
84.3151	0.03		82.3151	0.00662		77.4151	0.00182
84.6282	0.0266		82.6282	0.00314		77.7282	0.00359
84.9413	0.0279		82.9413	0.00522		78.0413	0.00342
85.2544	0.028		83.2544	0.00454		78.3544	-0.00223
85.5675	0.0306		83.5675	-0.000372		78.6675	0.000344
85.8806	0.0265		83.8806	0.00522		78.9806	0.000472
86.1937	0.0313		84.1937	0.00734		79.2937	0.00629
86.5068	0.0312		84.5068	0.00392		79.6068	0.00317
86.82	0.0284		84.82	-0.00278		79.92	0.00376
87.1331	0.0293		85.1331	0.000735		80.2331	0.00157
87.4462	0.0281		85.4462	0.00194		80.5462	-0.00708
87.7593	0.0248		85.7593	0.00363		80.8593	-0.00307
88.0724	0.0284		86.0724	0.00291		81.1724	-0.0029
88.3855	0.0288		86.3855	-0.000565		81.4855	-0.000332
88.6986	0.029		86.6986	0.00416		81.7986	0.00186
89.0117	0.0286		87.0117	0.000928		82.1117	-0.00181
89.3249	0.0324		87.3249	0.0112		82.4249	-0.00244
89.638	0.0302		87.638	0.0116		82.738	0.00245
89.9511	0.031		87.9511	0.0108		83.0511	0.000344
90.2642	0.0279		88.2642	0.00397		83.3642	0.00123
90.5773	0.0255		88.5773	-0.00124		83.6773	0.000682
90.8904	0.0291		88.8904	-0.00312		83.9904	0.00283
91.2035	0.0302		89.2035	0.0133		84.3035	-0.00215
91.5166	0.0258		89.5166	0.00131		84.6166	-0.00286
91.8297	0.0274		89.8297	-0.00529		84.9297	0.00313
92.1429	0.024		90.1429	-0.00389		85.2429	0.00165
92.456	0.0241		90.456	-0.00293		85.556	-0.00143
92.7691	0.0295		90.7691	-0.00139		85.8691	0.00131
93.0822	0.0295		91.0822	0.00719		86.1822	0.000851
93.3953	0.0255		91.3953	-0.00235		86.4953	0.000259
93.7084	0.0268		91.7084	-0.00095		86.8084	-0.00269
94.0215	0.0241		92.0215	0.000496		87.1215	0.00368
94.3346	0.023		92.3346	0.000203		87.4346	0.00229
94.6477	0.0252		92.6477	0.00555		87.7477	0.0049
94.9609	0.0245		92.9609	0.00527		88.0609	-0.00261
95.274	0.0234		93.274	0.00324		88.374	0.00418
95.5871	0.0287		93.5871	0.00719		88.6871	0.00233
95.9002	0.0248		93.9002	0.00339		89.0002	0.00288
96.2133	0.0256		94.2133	0.0159		89.3133	0.000935
96.5264	0.0233		94.5264	0.00777		89.6264	-0.00105
96.8395	0.0202		94.8395	-0.00274		89.9395	0.00359
97.1526	0.0238		95.1526	0.000253		90.2526	9.18e-05
97.4658	0.021		95.4658	0.00522		90.5658	-0.000837
97.7789	0.023		95.7789	-0.00481		90.8789	0.0022
98.092	0.025		96.092	0.000831		91.192	0.00334
98.4051	0.0208		96.4051	-0.00293		91.5051	0.000175
98.7182	0.0264		96.7182	-0.00924		91.8182	-0.00278
99.0313	0.0237		97.0313	0.00146		92.1313	-0.0032
99.3444	0.0218		97.3444	0.00353		92.4444	0.00477
99.6575	0.0195		97.6575	0.000881		92.7575	0.00296
99.9706	0.0191		97.9706	-0.00331		93.0706	0.0041
100.284	0.0235		98.2838	0.00628		93.3838	4.81e-05
100.597	0.0217		98.5969	-0.00597		93.6969	0.00115
100.91	0.0226		98.91	-0.00206		94.01	-0.00295
101.223	0.0211		99.2231	-0.00326		94.3231	-0.00155
101.536	0.0218		99.5362	0.00478		94.6362	-0.000204
101.849	0.0198		99.8493	-0.000854		94.9493	0.00406
102.162	0.0208		100.162	-0.000279		95.2624	-0.000542
102.475	0.0188		100.475	-0.00163		95.5755	-0.00244
102.789	0.021		100.789	-0.00409		95.8886	-0.00164
103.102	0.0163		101.102	0.00199		96.2018	-0.00577
103.415	0.0213		101.415	-8.28e-05		96.5149	-0.00236
103.728	0.0207		101.728	0.00589		96.828	-0.00404
104.041	0.0209		102.041	0.0018		97.1411	0.0033
104.354	0.0211		102.354	0.007		97.4542	-0.000415
104.667	0.0198		102.667	0.0114		97.7673	0.00182
104.98	0.0212		102.98	-0.00158		98.0804	-0.00126
105.293	0.018		103.293	0.000735		98.3935	-0.000711
105.607	0.0192		103.607	1.37e-05		98.7067	0.00499
105.92	0.0172		103.92	0.000253		99.0198	0.000386
106.233	0.0175		104.233	0.0016		99.3329	0.00241
106.546	0.0195		104.546	0.00208		99.646	0.003
106.859	0.0189		104.859	0.0016		99.9591	0.000597
107.172	0.0197		105.172	0.00782		100.272	-0.000288
107.485	0.0157		105.485	0.00647		100.585	0.00397
107.798	0.0174		105.798	0.00633		100.898	-0.00164
108.112	0.0182		106.112	0.00845		101.212	0.000808
108.425	0.0207		106.425	0.0058		101.525	-0.00252
108.738	0.0174		106.738	-0.001		101.838	0.00182
109.051	0.0184		107.051	-0.00452		102.151	-0.00117
109.364	0.0182		107.364	0.00358		102.464	-0.00139
109.677	0.0183		107.677	-0.00134		102.777	-0.000457
109.99	0.0202		107.99	0.00146		103.09	0.00212
110.303	0.0183		108.303	0.00218		103.403	0.00309
110.616	0.0198		108.616	0.0154		103.716	0.00549
110.93	0.0194		108.93	0.00758		104.029	0.000134
111.243	0.0192		109.243	-3.65e-05		104.343	0.000555
111.556	0.0188		109.556	-0.011		104.656	-0.00274
111.869	0.0213		109.869	-0.00577		104.969	-0.00493
112.182	0.0182		110.182	-0.00206		105.282	0.00629
112.495	0.0169		110.495	-0.00587		105.595	9.18e-05
112.808	0.0171		110.808	-0.00549		105.908	0.00148
113.121	0.0184		111.121	0.00218		106.221	-0.00417
113.434	0.0214		111.434	0.00589		106.534	-0.00286
113.748	0.0137		111.748	0.00406		106.848	0.00216
114.061	0.0195		112.061	0.0016		107.161	-0.00185
114.374	0.0175		112.374	0.000978		107.474	0.00423
114.687	0.016		112.687	-0.00606		107.787	-0.00134
115	0.0153		113	-0.00139		108.1	0.00123

## Sheet: Figure 5c
Time (μs)	Heterosturctures (at 77 K)	Pb4S3Cl2 NCs (at 77 K)	Pb3S2Cl2 NCs (at 77 K)		Time (μs)	Heterosturctures (at room T)	Pb4S3Cl2 NCs (at room T)	Pb3S2Cl2 NCs (at room T)
0	0.00214	0.002	0.000472		-0.004	0.00074348	0.00084441	0.00020668
51.2	10	10	9.9962		0.0088	0.0482	0.0619	0.0556
102.4	4.6644	3.608	4.0896		0.0216	0.9546	1	1
153.6	3.6207	2.87	3.0234		0.0344	1	0.7135	0.7137
204.8	3.1398	2.5226	2.4652		0.0472	0.5389	0.152	0.2527
256	2.7597		2.2008		0.06	0.4493	0.0929	0.1826
307.2	2.439	2.1187	1.9278		0.0728	0.3935	0.0664	0.1572
358.4	2.2587	1.9785	1.7212		0.0856	0.3425	0.0549	0.1309
409.6	2.0616	1.7901	1.668		0.0984	0.3104	0.0466	0.1169
460.8	1.9893	1.7706	1.5219		0.1112	0.2828	0.0379	0.1067
512	1.887	1.6401	1.4171		0.124	0.2598	0.0379	0.0975
563.2	1.7983	1.592	1.357		0.1368	0.2301	0.0336	0.0867
614.4	1.6484	1.5432	1.2918		0.1496	0.2115	0.0297	0.0809
665.6	1.6389	1.4776	1.2448		0.1624	0.1948	0.0264	0.0716
716.8	1.5525	1.3792	1.1843		0.1752	0.1782	0.0258	0.0687
768	1.443	1.4044	1.1276		0.188	0.1726	0.0227	0.0646
819.2	1.4837	1.3144	1.0956		0.2008	0.1503	0.0207	0.0592
870.4	1.3927	1.2746	1.0397		0.2136	0.1467	0.0201	0.0559
921.6	1.3509	1.2802	1.027		0.2264	0.1334	0.0184	0.0517
972.8	1.282	1.2279	0.9892		0.2392	0.1256	0.0177	0.0468
1024	1.2444	1.1958	0.9753		0.252	0.1192	0.0183	0.0472
1075.2	1.2478	1.1693	0.9291		0.2648	0.1115	0.0166	0.0445
1126.4	1.2318	1.133	0.894		0.2776	0.1058	0.017	0.0406
1177.6	1.1972	1.1804	0.8871		0.2904	0.0984	0.0166	0.0387
1228.8	1.1549	1.0507	0.8562		0.3032	0.093	0.0153	0.0352
1280	1.1169	1.0472	0.8655		0.316	0.089	0.0151	0.0339
1331.2	1.1268	0.9698	0.8373		0.3288	0.085	0.0139	0.0359
1382.4	1.0819	0.9774	0.7899		0.3416	0.0798	0.0129	0.0308
1433.6	1.061	0.9963	0.7938		0.3544	0.0802	0.0123	0.03
1484.8	1.0366	0.9774	0.8042		0.3672	0.0735	0.0122	0.0316
1536	0.9727	0.923	0.7757		0.38	0.0704	0.0122	0.0281
1587.2	1.01	0.9237	0.7306		0.3928	0.0638	0.00957	0.0263
1638.4	0.9514	0.8512	0.7333		0.4056	0.0657	0.011	0.0263
1689.6	0.9445	0.8658	0.7051		0.4184	0.0575	0.011	0.026
1740.8	0.9301	0.8651	0.6951		0.4312	0.0585	0.0114	0.0221
1792	0.9305	0.877	0.7148		0.444	0.055	0.0113	0.0234
1843.2	0.9175	0.8721	0.66		0.4568	0.0539	0.0101	0.0214
1894.4	0.8974	0.8428	0.6585		0.4696	0.0499	0.00986	0.019
1945.6	0.8905	0.8316	0.6596		0.4824	0.0479	0.00861	0.0215
1996.8	0.8551	0.8288	0.6404		0.4952	0.0457	0.00871	0.0195
2048	0.8456	0.8323	0.6373		0.508	0.0469	0.0101	0.0205
2099.2	0.8057	0.7758	0.5945		0.5208	0.0455	0.00828	0.0178
2150.4	0.851	0.8037	0.6014		0.5336	0.0438	0.00895	0.0169
2201.6	0.8209	0.7172	0.598		0.5464	0.0428	0.00837	0.015
2252.8	0.8346	0.7458	0.5802		0.5592	0.0407	0.00861	0.0173
2304	0.8198	0.7228	0.5814		0.572	0.0358	0.00818	0.0159
2355.2	0.7646	0.7172	0.5702		0.5848	0.038	0.00794	0.0161
2406.4	0.7718	0.7361	0.5694		0.5976	0.0353	0.00765	0.0138
2457.6	0.7714	0.6998	0.5351		0.6104	0.0327	0.00847	0.0132
2508.8	0.7361	0.6858	0.5455		0.6232	0.0335	0.00876	0.0135
2560	0.7125	0.6865	0.5374		0.636	0.0311	0.00828	0.0135
2611.2	0.7467	0.7382	0.5764		0.6488	0.031	0.0076	0.0119
2662.4	0.7475	0.6698	0.5297		0.6616	0.0299	0.0077	0.0133
2713.6	0.6923	0.6468	0.5263		0.6744	0.0292	0.00765	0.0131
2764.8	0.7121	0.6321	0.5012		0.6872	0.0274	0.0077	0.0122
2816	0.7117	0.6552	0.5313		0.7	0.0276	0.00794	0.0117
2867.2	0.7075	0.6558	0.5186		0.7128	0.0256	0.0064	0.0116
2918.4	0.7121	0.5924	0.5004		0.7256	0.0249	0.00717	0.0102
2969.6	0.6976	0.6252	0.4869		0.7384	0.0265	0.00688	0.0112
3020.8	0.6828	0.6224	0.4939		0.7512	0.0244	0.00683	0.01
3072	0.6797	0.6021	0.4692		0.764	0.0244	0.00626	0.00966
3123.2	0.6524	0.5868	0.4704		0.7768	0.022	0.00698	0.00994
3174.4	0.6767	0.5721	0.4742		0.7896	0.0213	0.00645	0.0106
3225.6	0.6577	0.5819	0.4684		0.8024	0.0211	0.0064	0.00933
3276.8	0.639	0.5491	0.4465		0.8152	0.0216	0.00712	0.00786
3328	0.6444	0.6056	0.4611		0.828	0.021	0.00544	0.009
3379.2	0.6326	0.6035	0.4761		0.8408	0.0204	0.00616	0.009
3430.4	0.6113	0.5554	0.4465		0.8536	0.0195	0.00563	0.00778
3481.6	0.6333	0.5554	0.4603		0.8664	0.02	0.00539	0.00782
3532.8	0.6265	0.5917	0.4368		0.8792	0.0194	0.00553	0.00741
3584	0.6253	0.5624	0.443		0.892	0.0179	0.00582	0.00823
3635.2	0.585	0.5205	0.4214		0.9048	0.0187	0.0064	0.00786
3686.4	0.6067	0.5163	0.4257		0.9176	0.0185	0.00592	0.00626
3737.6	0.5949	0.561	0.4048		0.9304	0.0181	0.00549	0.00761
3788.8	0.5747	0.5366	0.4164		0.9432	0.0155	0.00539	0.00716
3840	0.5801	0.5345	0.4183		0.956	0.0168	0.00539	0.00577
3891.2	0.5477	0.4898	0.4064		0.9688	0.0166	0.00457	0.0072
3942.4	0.5747	0.531	0.3998		0.9816	0.0166	0.00467	0.00659
3993.6	0.593	0.524	0.4137		0.9944	0.0148	0.00462	0.00638
4044.8	0.5542	0.4919	0.4152		1.0072	0.0153	0.00529	0.00602
4096	0.5797	0.5052	0.3964		1.02	0.016	0.00549	0.00565
4147.2	0.5485	0.4954	0.3917		1.0328	0.0141	0.00457	0.0054
4198.4	0.5656	0.4801	0.3813		1.0456	0.0138	0.00395	0.00663
4249.6	0.5279	0.4647	0.4083		1.0584	0.0147	0.00457	0.0063
4300.8	0.5211	0.464	0.3929		1.0712	0.0137	0.00505	0.00577
4352	0.5302	0.4696	0.3964		1.084	0.0126	0.00428	0.00479
4403.2	0.5565	0.5233	0.3532		1.0968	0.013	0.00452	0.00524
4454.4	0.5196	0.4487	0.3771		1.1096	0.0135	0.00457	0.00634
4505.6	0.5196	0.4828	0.3844		1.1224	0.014	0.00472	0.0061
4556.8	0.5382	0.4424	0.3578		1.1352	0.0124	0.00404	0.00499
4608	0.5333	0.4633	0.3748		1.148	0.0123	0.00443	0.00593
4659.2	0.5066	0.464	0.3647		1.1608	0.0121	0.0038	0.00487
4710.4	0.5032	0.4347	0.3567		1.1736	0.0122	0.00476	0.00508
4761.6	0.4956	0.4103	0.3277		1.1864	0.0124	0.00399	0.00479
4812.8	0.4986	0.448	0.3258		1.1992	0.0129	0.00452	0.00512
4864	0.5063	0.4312	0.3351		1.212	0.0111	0.00457	0.00561
4915.2	0.4983	0.4612	0.3497		1.2248	0.0119	0.00361	0.00503
4966.4	0.4751	0.441	0.3385		1.2376	0.011	0.00452	0.00454
5017.6	0.5101	0.4368	0.3636		1.2504	0.012	0.00356	0.0043
5068.8	0.48	0.4284	0.3408		1.2632	0.0108	0.00433	0.00413
5120	0.5055	0.4166	0.3354		1.276	0.0112	0.00409	0.00413
5171.2	0.4796	0.4424	0.3435		1.2888	0.0104	0.00452	0.00434
5222.4	0.48	0.4082	0.3424		1.3016	0.0116	0.005	0.00463
5273.6	0.4644	0.4333	0.325		1.3144	0.0101	0.00423	0.0043
5324.8	0.4781	0.4452	0.325		1.3272	0.0105	0.00294	0.00401
5376	0.4648	0.4124	0.3335		1.34	0.0106	0.0039	0.00458
5427.2	0.4674	0.4187	0.3408		1.3528	0.0103	0.00438	0.00385
5478.4	0.4545	0.4138	0.3331		1.3656	0.00982	0.00409	0.00352
5529.6	0.4579	0.404	0.3127		1.3784	0.0118	0.00448	0.00397
5580.8	0.4648	0.4201	0.3089		1.3912	0.0103	0.00308	0.00368
5632	0.4359	0.4089	0.3424		1.404	0.00918	0.00395	0.0034
5683.2	0.4572	0.3873	0.3204		1.4168	0.00922	0.00346	0.00389
5734.4	0.4617	0.4012	0.3185		1.4296	0.00898	0.00308	0.00385
5785.6	0.4518	0.3817	0.2815		1.4424	0.00886	0.00395	0.00315
5836.8	0.4362	0.3726	0.3146		1.4552	0.00781	0.00322	0.00373
5888	0.4271	0.4082	0.2988		1.468	0.00877	0.00284	0.00352
5939.2	0.4454	0.3559	0.3046		1.4808	0.00845	0.00337	0.00364
5990.4	0.4389	0.3636	0.2961		1.4936	0.00894	0.00371	0.00323
6041.6	0.4256	0.404	0.2915		1.5064	0.00954	0.00289	0.00409
6092.8	0.4317	0.3929	0.3081		1.5192	0.00817	0.00327	0.00303
6144	0.4648	0.3705	0.2877		1.532	0.00938	0.00313	0.00344
6195.2	0.429	0.374	0.2846		1.5448	0.00922	0.00313	0.00348
6246.4	0.413	0.3796	0.29		1.5576	0.00781	0.00346	0.00307
6297.6	0.4233	0.3698	0.3023		1.5704	0.00619	0.00298	0.00311
6348.8	0.4142	0.3775	0.2745		1.5832	0.00748	0.00342	0.00246
6400	0.402	0.3447	0.2957		1.596	0.00789	0.00361	0.00397
6451.2	0.4206	0.3489	0.2819		1.6088	0.00764	0.00327	0.00319
6502.4	0.4127	0.3657	0.2688		1.6216	0.00732	0.00298	0.00352
6553.6	0.4104	0.3405	0.2726		1.6344	0.00647	0.00342	0.00246
6604.8	0.4005	0.3587	0.2807		1.6472	0.00732	0.00265	0.00238
6656	0.4214	0.3664	0.2853		1.66	0.00817	0.00327	0.00303
6707.2	0.4043	0.3447	0.273		1.6728	0.0074	0.00313	0.00246
6758.4	0.3822	0.344	0.2591		1.6856	0.00744	0.00308	0.00217
6809.6	0.3948	0.3468	0.2772		1.6984	0.0068	0.00269	0.00311
6860.8	0.3883	0.3629	0.2441		1.7112	0.00704	0.00279	0.00303
6912	0.3914	0.3461	0.2688		1.724	0.0074	0.00279	0.00299
6963.2	0.3697	0.3371	0.2603		1.7368	0.00696	0.00245	0.00254
7014.4	0.399	0.328	0.2514		1.7496	0.00752	0.0026	0.00311
7065.6	0.3933	0.3405	0.2576		1.7624	0.00619	0.00308	0.0025
7116.8	0.402	0.3308	0.2541		1.7752	0.00724	0.00318	0.00262
7168	0.3883	0.3245	0.246		1.788	0.00724	0.00289	0.00221
7219.2	0.3917	0.335	0.2634		1.8008	0.00752	0.00279	0.00283
7270.4	0.3921	0.3133	0.2803		1.8136	0.00716	0.00212	0.00238
7321.6	0.375	0.3098	0.2337		1.8264	0.00655	0.00298	0.00242
7372.8	0.3963	0.3119	0.2549		1.8392	0.00635	0.0026	0.00229
7424	0.3712	0.3105	0.2414		1.852	0.00688	0.00313	0.00238
7475.2	0.391	0.3071	0.2318		1.8648	0.00655	0.00294	0.00266
7526.4	0.3769	0.3384	0.2537		1.8776	0.00619	0.00332	0.00266
7577.6	0.37	0.3266	0.2406		1.8904	0.00587	0.00313	0.00246
7628.8	0.3769	0.2973	0.2418		1.9032	0.00538	0.0025	0.0027
7680	0.3719	0.3189	0.231		1.916	0.0066	0.00274	0.00246
7731.2	0.3579	0.3175	0.2356		1.9288	0.00607	0.00231	0.00262
7782.4	0.3678	0.3217	0.246		1.9416	0.00575	0.00255	0.0018
7833.6	0.3647	0.298	0.2526		1.9544	0.00559	0.00265	0.00242
7884.8	0.3609	0.3001	0.2599		1.9672	0.00639	0.00274	0.00168
7936	0.3518	0.3175	0.2352		1.98	0.00559	0.00274	0.00242
7987.2	0.3449	0.2854	0.2422		1.9928	0.00591	0.0025	0.00172
8038.4	0.3651	0.2896	0.2452		2.0056	0.00478	0.00178	0.00201
8089.6	0.351	0.2826	0.2406		2.0184	0.00591	0.00241	0.0027
8140.8	0.3659	0.2882	0.2294		2.0312	0.00635	0.00207	0.00225
8192	0.3506	0.3071	0.2179		2.044	0.00575	0.00212	0.00156
8243.2	0.348	0.2792	0.2395		2.0568	0.00502	0.00289	0.00205
8294.4	0.3674	0.2882	0.2244		2.0696	0.00559	0.00231	0.00156
8345.6	0.359	0.2868	0.2476		2.0824	0.00551	0.00188	0.00205
8396.8	0.3476	0.3071	0.2341		2.0952	0.0049	0.00265	0.00172
8448	0.348	0.2889	0.2237		2.108	0.00571	0.00197	0.00148
8499.2	0.3427	0.2771	0.2302		2.1208	0.00502	0.00255	0.00213
8550.4	0.3446	0.2973	0.2213		2.1336	0.00551	0.00183	0.0016
8601.6	0.3423	0.3085	0.2229		2.1464	0.00547	0.00164	0.00213
8652.8	0.3232	0.2694	0.2275		2.1592	0.00478	0.00274	0.00221
8704	0.3377	0.2833	0.2391		2.172	0.00502	0.00178	0.00242
8755.2	0.3434	0.2805	0.2217		2.1848	0.00494	0.00217	0.00152
8806.4	0.3419	0.2966	0.2233		2.1976	0.00542	0.00337	0.00229
8857.6	0.3331	0.275	0.2256		2.2104	0.00534	0.00274	0.00164
8908.8	0.3206	0.2945	0.2098		2.2232	0.0049	0.00173	0.00213
8960	0.3503	0.2875	0.2271		2.236	0.00397	0.00202	0.00213
9011.2	0.3392	0.2575	0.2017		2.2488	0.00506	0.00255	0.0018
9062.4	0.3472	0.2708	0.224		2.2616	0.00405	0.00212	0.00172
9113.6	0.3407	0.2861	0.2213		2.2744	0.00421	0.00269	0.00184
9164.8	0.3259	0.2694	0.2052		2.2872	0.00458	0.00245	0.00201
9216	0.3255	0.275	0.2244		2.3	0.00466	0.00236	0.0016
9267.2	0.324	0.2729	0.2075		2.3128	0.00563	0.00231	0.00184
9318.4	0.3377	0.275	0.2187		2.3256	0.00502	0.00255	0.00139
9369.6	0.3347	0.2645	0.2017		2.3384	0.00498	0.00202	0.00176
9420.8	0.3324	0.2701	0.2032		2.3512	0.00498	0.00241	0.00184
9472	0.3145	0.2492	0.2071		2.364	0.00409	0.00188	0.00172
9523.2	0.3076	0.254	0.2133		2.3768	0.00474	0.00217	0.00172
9574.4	0.3012	0.2499	0.209		2.3896	0.00482	0.00183	0.00127
9625.6	0.3145	0.2617	0.224		2.4024	0.00365	0.00231	0.00172
9676.8	0.3126	0.2575	0.2079		2.4152	0.00429	0.00202	0.00127
9728	0.2959	0.2687	0.2075		2.428	0.00405	0.0026	0.00193
9779.2	0.3141	0.2464	0.1901		2.4408	0.00413	0.00217	0.00139
9830.4	0.3122	0.2666	0.1859		2.4536	0.00361	0.00188	0.00209
9881.6	0.3061	0.2722	0.1874		2.4664	0.00421	0.00202	0.00148
9932.8	0.3217	0.2429	0.1743		2.4792	0.00454	0.00173	0.00164
9984	0.3145	0.2659	0.1886		2.492	0.0053	0.00164	0.00152
10035.2	0.3088	0.2582	0.199		2.5048	0.00353	0.00164	0.00176
10086.4	0.286	0.2596	0.1909		2.5176	0.00434	0.00173	0.00135
10137.6	0.3103	0.2359	0.1828		2.5304	0.00462	0.00274	0.00152
10188.8	0.3054	0.2492	0.2028		2.5432	0.00429	0.00207	0.00131
10240	0.305	0.2603	0.2106		2.556	0.00385	0.00178	0.00152
10291.2	0.3023	0.2638	0.1897		2.5688	0.00438	0.00289	0.00188
10342.4	0.2784	0.2561	0.1901		2.5816	0.00349	0.00245	0.00115
10393.6	0.2921	0.2729	0.1793		2.5944	0.00486	0.00193	0.00176
10444.8	0.3031	0.2533	0.2028		2.6072	0.00425	0.00241	0.00152
10496	0.305	0.2492	0.1951		2.62	0.00393	0.00188	0.00139
10547.2	0.3038	0.2499	0.1847		2.6328	0.00381	0.00202	0.00139
10598.4	0.2742	0.2408	0.1921		2.6456	0.00405	0.00144	0.00176
10649.6	0.2784	0.2247	0.1801		2.6584	0.00369	0.00173	0.00111
10700.8	0.2886	0.2373	0.1743		2.6712	0.00393	0.00269	0.00168
10752	0.2818	0.2526	0.1709		2.684	0.00405	0.00202	0.00119
10803.2	0.294	0.2192	0.182		2.6968	0.00425	0.00168	0.00107
10854.4	0.289	0.2596	0.1793		2.7096	0.00397	0.00202	0.00168
10905.6	0.2955	0.231	0.1809		2.7224	0.00296	0.00149	0.00131
10956.8	0.2959	0.2275	0.1824		2.7352	0.00296	0.0014	0.00135
11008	0.3012	0.2094	0.1832		2.748	0.00405	0.00144	0.00127
11059.2	0.2917	0.2031	0.1709		2.7608	0.00365	0.00159	0.00148
11110.4	0.2795	0.2226	0.1894		2.7736	0.00361	0.00135	0.00103
11161.6	0.2852	0.2387	0.1793		2.7864	0.00316	0.00236	0.00123
11212.8	0.2723	0.2289	0.1589		2.7992	0.00365	0.0012	0.00135
11264	0.2666	0.2164	0.1701		2.812	0.00397	0.00101	0.00094408
11315.2	0.2913	0.2199	0.1724		2.8248	0.00438	0.00164	0.00090317
11366.4	0.2867	0.2303	0.1786		2.8376	0.00373	0.00183	0.00094408
11417.6	0.2696	0.2254	0.1701		2.8504	0.00434	0.00168	0.00164
11468.8	0.2753	0.2401	0.1843		2.8632	0.00357	0.00202	0.00135
11520	0.2749	0.2247	0.1635		2.876	0.00296	0.00168	0.00131
11571.2	0.2666	0.2589	0.1766		2.8888	0.00377	0.00188	0.00107
11622.4	0.2597	0.1947	0.1612		2.9016	0.00369	0.00125	0.00103
11673.6	0.2688	0.2303	0.1724		2.9144	0.00316	0.0014	0.00139
11724.8	0.289	0.2296	0.1697		2.9272	0.00353	0.00149	0.00107
11776	0.2795	0.2324	0.1523		2.94	0.00292	0.00173	0.00139
11827.2	0.2757	0.2254	0.1662		2.9528	0.003	0.00168	0.00098498
11878.4	0.2818	0.2164	0.1651		2.9656	0.00312	0.00144	0.00107
11929.6	0.2723	0.2052	0.1647		2.9784	0.00373	0.00207	0.00143
11980.8	0.2707	0.2192	0.1631		2.9912	0.00325	0.00154	0.00139
12032	0.2711	0.231	0.1689		3.004	0.00316	0.00135	0.00111
12083.2	0.27	0.2387	0.1709		3.0168	0.00401	0.00154	0.00111
12134.4	0.2483	0.2157	0.1724		3.0296	0.00353	0.00144	0.00135
12185.6	0.2616	0.2296	0.1631		3.0424	0.00304	0.00159	0.00152
12236.8	0.2707	0.1968	0.1497		3.0552	0.00381	0.00135	0.00123
12288	0.2658	0.2185	0.1597		3.068	0.00361	0.00178	0.00073955
12339.2	0.286	0.2303	0.1666		3.0808	0.00284	0.00101	0.00115
12390.4	0.2525	0.2199	0.1616		3.0936	0.00329	0.0013	0.00131
12441.6	0.2563	0.2115	0.167		3.1064	0.00385	0.00125	0.00053503
12492.8	0.2548	0.2059	0.1589		3.1192	0.00377	0.0012	0.00127
12544	0.2589	0.1961	0.15		3.132	0.00284	0.0013	0.00123
12595.2	0.2601	0.2289	0.167		3.1448	0.00337	0.00173	0.00078046
12646.4	0.2453	0.2115	0.1577		3.1576	0.00208	0.0012	0.00098498
12697.6	0.2395	0.222	0.1624		3.1704	0.00256	0.00159	0.00115
12748.8	0.2525	0.1857	0.1612		3.1832	0.00292	0.00173	0.00082136
12800	0.2711	0.2066	0.1616		3.196	0.00333	0.0013	0.00131
12851.2	0.265	0.2101	0.1662		3.2088	0.00337	0.00081867	0.00090317
12902.4	0.2647	0.2017	0.172		3.2216	0.00264	0.0013	0.00103
12953.6	0.2616	0.215	0.1577		3.2344	0.0022	0.00116	0.00103
13004.8	0.2513	0.2115	0.1682		3.2472	0.00272	0.00183	0.00115
13056	0.238	0.2017	0.1516		3.26	0.00288	0.0012	0.00107
13107.2	0.2586	0.1947	0.1535		3.2728	0.00312	0.00173	0.00069865
13158.4	0.2586	0.2045	0.1581		3.2856	0.00312	0.00197	0.00094408
13209.6	0.2403	0.194	0.1612		3.2984	0.003	0.00101	0.00119
13260.8	0.2483	0.1996	0.1539		3.3112	0.0024	0.00159	0.00115
13312	0.2582	0.208	0.1581		3.324	0.003	0.000963	0.00069865
13363.2	0.2338	0.1961	0.1497		3.3368	0.00268	0.00149	0.00061684
13414.4	0.2464	0.2157	0.1593		3.3496	0.00256	0.0014	0.00094408
13465.6	0.2308	0.1906	0.1655		3.3624	0.00292	0.0013	0.00119
13516.8	0.2426	0.2059	0.1558		3.3752	0.00304	0.00149	0.00053503
13568	0.2441	0.178	0.1485		3.388	0.00212	0.00111	0.00078046
13619.2	0.2403	0.2136	0.162		3.4008	0.00244	0.0013	0.00127
13670.4	0.2342	0.2017	0.1554		3.4136	0.0022	0.00106	0.00098498
13721.6	0.2274	0.1836	0.1435		3.4264	0.00252	0.0013	0.00045322
13772.8	0.2376	0.194	0.1443		3.4392	0.00272	0.00149	0.00073955
13824	0.2586	0.1843	0.1566		3.452	0.00248	0.0014	0.00107
13875.2	0.2255	0.2031	0.1443		3.4648	0.00232	0.00135	0.00107
13926.4	0.2502	0.1899	0.1427		3.4776	0.00248	0.00159	0.00094408
13977.6	0.2361	0.1808	0.1554		3.4904	0.00256	0.0014	0.00086227
14028.8	0.2236	0.2059	0.1389		3.5032	0.00216	0.00086678	0.00073955
14080	0.2357	0.1947	0.1458		3.516	0.00208	0.0014	0.00069865
14131.2	0.2494	0.1954	0.1435		3.5288	0.00272	0.00086678	0.00111
14182.4	0.2251	0.1857	0.1431		3.5416	0.00208	0.00111	0.00119
14233.6	0.2297	0.192	0.1562		3.5544	0.00252	0.00091489	0.00127
14284.8	0.2175	0.1989	0.1466		3.5672	0.00296	0.00173	0.00107
14336	0.2422	0.1836	0.1392		3.58	0.00203	0.0012	0.00078046
14387.2	0.2289	0.1787	0.1473		3.5928	0.00272	0.00101	0.00115
14438.4	0.1977	0.1947	0.135		3.6056	0.00195	0.00125	0.00073955
14489.6	0.2434	0.1927	0.1431		3.6184	0.00284	0.00164	0.00090317
14540.8	0.2285	0.1927	0.1639		3.6312	0.00284	0.000963	0.00103
14592	0.2285	0.2031	0.1516		3.644	0.00212	0.0013	0.00156
14643.2	0.2278	0.1899	0.1365		3.6568	0.0028	0.00101	0.00078046
14694.4	0.23	0.1843	0.145		3.6696	0.00248	0.00154	0.00115
14745.6	0.2323	0.1717	0.1443		3.6824	0.0026	0.00111	0.00082136
14796.8	0.238	0.1724	0.1346		3.6952	0.00244	0.00086678	0.00086227
14848	0.2122	0.1843	0.1431		3.708	0.00232	0.00106	0.00082136
14899.2	0.2285	0.1745	0.1431		3.7208	0.00288	0.00101	0.00061684
14950.4	0.2357	0.192	0.1377		3.7336	0.00191	0.00135	0.00078046
15001.6	0.2163	0.1752	0.1446		3.7464	0.00224	0.000963	0.00037141
15052.8	0.2266	0.1682	0.1385		3.7592	0.00256	0.00101	0.00073955
15104	0.238	0.1717	0.1296		3.772	0.00232	0.00144	0.00061684
15155.2	0.2251	0.1871	0.1354		3.7848	0.00264	0.00091489	0.00090317
15206.4	0.2266	0.178	0.1304		3.7976	0.00248	0.00125	0.00061684
15257.6	0.2137	0.1571	0.1281		3.8104	0.00199	0.00067433	0.00045322
15308.8	0.2205	0.1536	0.1419		3.8232	0.00224	0.00086678	0.00069865
15360	0.2304	0.192	0.1335		3.836	0.00268	0.00091489	0.00086227
15411.2	0.216	0.1682	0.1431		3.8488	0.00167	0.00111	0.00049413
15462.4	0.2392	0.1864	0.135		3.8616	0.00191	0.00116	0.00065775
15513.6	0.2217	0.1975	0.1319		3.8744	0.00224	0.00111	0.00107
15564.8	0.2133	0.1731	0.1304		3.8872	0.00244	0.0013	0.00069865
15616	0.2217	0.1689	0.1284		3.9	0.0024	0.00111	0.00098498
15667.2	0.222	0.1745	0.147		3.9128	0.00228	0.00086678	0.00065775
15718.4	0.2076	0.1487	0.147		3.9256	0.00187	0.00033755	0.00057594
15769.6	0.2152	0.1801	0.1342		3.9384	0.00191	0.00125	0.00041232
15820.8	0.216	0.1557	0.1458		3.9512	0.00272	0.00135	0.00057594
15872	0.2163	0.1522	0.135		3.964	0.00236	0.000963	0.00098498
15923.2	0.2144	0.1592	0.1196		3.9768	0.00216	0.00101	0.00053503
15974.4	0.2175	0.1675	0.1327		3.9896	0.00268	0.00091489	0.00069865
16025.6	0.216	0.1627	0.1323		4.0024	0.00212	0.00057811	0.00098498
16076.8	0.2076	0.1703	0.1365		4.0152	0.0022	0.00101	0.00078046
16128	0.2175	0.1878	0.1211		4.028	0.00248	0.000963	0.00061684
16179.2	0.2266	0.1878	0.1342		4.0408	0.00256	0.0012	0.00061684
16230.4	0.1969	0.1536	0.1416		4.0536	0.0024	0.0012	0.00082136
16281.6	0.219	0.1864	0.1338		4.0664	0.00195	0.00086678	0.00033051
16332.8	0.2118	0.1857	0.1288		4.0792	0.00236	0.00091489	0.00061684
16384	0.1966	0.1906	0.1288		4.092	0.00212	0.000963	0.00078046
16435.2	0.1962	0.1654	0.1335		4.1048	0.00216	0.0014	0.00086227
16486.4	0.2053	0.1585	0.1323		4.1176	0.00179	0.00081867	0.00098498
16537.6	0.2125	0.1599	0.1362		4.1304	0.00208	0.00057811	0.00111
16588.8	0.2087	0.1703	0.1196		4.1432	0.00199	0.0012	0.00065775
16640	0.2106	0.1396	0.1396		4.156	0.00232	0.00081867	0.00086227
16691.2	0.2076	0.1668	0.1377		4.1688	0.00191	0.00067433	0.00073955
16742.4	0.2015	0.171	0.125		4.1816	0.00191	0.00125	0.00069865
16793.6	0.2053	0.1424	0.135		4.1944	0.00179	0.0013	0.00053503
16844.8	0.2091	0.1766	0.1192		4.2072	0.00228	0.00125	0.00073955
16896	0.2148	0.1571	0.1362		4.22	0.00191	0.00111	0.00053503
16947.2	0.2091	0.1529	0.1315		4.2328	0.00216	0.000963	0.00086227
16998.4	0.1977	0.1703	0.12		4.2456	0.00195	0.000963	0.00057594
17049.6	0.2064	0.1592	0.1281		4.2584	0.00224	0.00144	0.00078046
17100.8	0.2038	0.1536	0.13		4.2712	0.00208	0.00101	0.00078046
17152	0.219	0.1627	0.1223		4.284	0.00163	0.00072244	0.00103
17203.2	0.1977	0.1557	0.1277		4.2968	0.00195	0.00053	0.00065775
17254.4	0.1966	0.1703	0.1207		4.3096	0.00183	0.00072244	0.00045322
17305.6	0.2251	0.1627	0.1211		4.3224	0.00159	0.00144	0.00078046
17356.8	0.2118	0.1473	0.1354		4.3352	0.00151	0.00091489	0.00090317
17408	0.1966	0.1829	0.1261		4.348	0.00171	0.00072244	0.00078046
17459.2	0.192	0.1724	0.1207		4.3608	0.00212	0.00101	0.00053503
17510.4	0.2061	0.1627	0.1288		4.3736	0.00228	0.00062622	0.00061684
17561.6	0.2007	0.1717	0.1211		4.3864	0.00195	0.00043377	0.00061684
17612.8	0.203	0.1571	0.1142		4.3992	0.00208	0.00101	0.00073955
17664	0.195	0.1613	0.1188		4.412	0.00203	0.00072244	0.00065775
17715.2	0.1973	0.1515	0.1207		4.4248	0.00199	0.00067433	0.00065775
17766.4	0.2042	0.1508	0.1115		4.4376	0.00159	0.000963	0.00049413
17817.6	0.1901	0.1578	0.1111		4.4504	0.00264	0.00048189	0.00103
17868.8	0.2023	0.1557	0.1103		4.4632	0.00179	0.00081867	0.00086227
17920	0.2026	0.1606	0.113		4.476	0.00143	0.000963	0.00045322
17971.2	0.2023	0.1745	0.1173		4.4888	0.00195	0.00086678	0.0002896
18022.4	0.2019	0.1452	0.1192		4.5016	0.00171	0.00101	0.00082136
18073.6	0.1954	0.1368	0.1215		4.5144	0.00183	0.00081867	0.00049413
18124.8	0.1874	0.1599	0.1261		4.5272	0.00171	0.00091489	0.00098498
18176	0.1836	0.1773	0.1234		4.54	0.00183	0.00086678	0.00069865
18227.2	0.1943	0.155	0.1196		4.5528	0.00167	0.00077055	0.00061684
18278.4	0.1935	0.1403	0.1177		4.5656	0.00159	0.00077055	0.00049413
18329.6	0.2042	0.1473	0.1072		4.5784	0.00175	0.00067433	0.00045322
18380.8	0.187	0.1452	0.1177		4.5912	0.00179	0.00053	0.00061684
18432	0.1832	0.132	0.1165		4.604	0.00191	0.00057811	0.00115
18483.2	0.1882	0.1396	0.1107		4.6168	0.00151	0.000963	0.00078046
18534.4	0.1996	0.148	0.1096		4.6296	0.00195	0.00081867	0.00049413
18585.6	0.1874	0.1487	0.1211		4.6424	0.00212	0.00067433	0.00057594
18636.8	0.1798	0.1529	0.1142		4.6552	0.00208	0.00062622	0.00078046
18688	0.1863	0.1571	0.1177		4.668	0.00151	0.00072244	0.00053503
18739.2	0.1802	0.1592	0.1076		4.6808	0.00171	0.00111	0.00065775
18790.4	0.1882	0.1613	0.1177		4.6936	0.00187	0.00149	0.00041232
18841.6	0.1893	0.1682	0.1234		4.7064	0.00187	0.00067433	0.00049413
18892.8	0.1791	0.1501	0.1126		4.7192	0.00175	0.00067433	0.00103
18944	0.1878	0.1299	0.1146		4.732	0.00171	0.00106	0.00041232
18995.2	0.1954	0.1515	0.1161		4.7448	0.00163	0.00062622	0.00053503
19046.4	0.1863	0.1355	0.1277		4.7576	0.00135	0.00106	0.00057594
19097.6	0.1775	0.1647	0.1134		4.7704	0.00139	0.00057811	0.00045322
19148.8	0.1844	0.1536	0.1069		4.7832	0.00143	0.00053	0.00090317
19200	0.1958	0.1522	0.1057		4.796	0.00203	0.00086678	0.00049413
19251.2	0.1859	0.1452	0.1053		4.8088	0.00216	0.00106	0.00041232
19302.4	0.187	0.1466	0.1169		4.8216	0.00203	0.00057811	0.00069865
19353.6	0.1969	0.1431	0.0999		4.8344	0.00131	0.00077055	0.00053503
19404.8	0.1619	0.1564	0.1219		4.8472	0.00127	0.00091489	0.0002896
19456	0.203	0.1361	0.1072		4.86	0.00159	0.00057811	0.00065775
19507.2	0.1749	0.1327	0.1103		4.8728	0.00135	0.00062622	0.00073955
19558.4	0.1886	0.162	0.1069		4.8856	0.00224	0.00091489	0.00090317
19609.6	0.1802	0.1501	0.1146		4.8984	0.00228	0.00101	0.00041232
19660.8	0.1771	0.1368	0.1069		4.9112	0.00175	0.00062622	0.00069865
19712	0.1737	0.1654	0.1049		4.924	0.00155	0.00067433	0.00016689
19763.2	0.1889	0.1313	0.1076		4.9368	0.00086455	0.00072244	0.00041232
19814.4	0.1745	0.1417	0.1057		4.9496	0.00127	0.00091489	0.00053503
19865.6	0.1867	0.141	0.1057		4.9624	0.00143	0.00101	0.00053503
19916.8	0.1764	0.1494	0.1072		4.9752	0.00163	0.00062622	0.0002896
19968	0.1695	0.1299	0.1011		4.988	0.00163	0.000963	0.00086227
20019.2	0.1939	0.1501	0.115		5.0008	0.00187	0.000963	0.00090317
20070.4	0.1566	0.1438	0.1142		5.0136	0.00163	0.00062622	0.00041232
20121.6	0.1733	0.1438	0.1049		5.0264	0.00175	0.00086678	0.00086227
20172.8	0.173	0.1445	0.1242		5.0392	0.00123	0.00057811	0.00065775
20224	0.1806	0.1424	0.1084		5.052	0.00147	0.00067433	0.00078046
20275.2	0.1608	0.1368	0.0941		5.0648	0.00155	0.00072244	0.00082136
20326.4	0.1893	0.1306	0.1069		5.0776	0.00135	0.00048189	0.00049413
20377.6	0.1924	0.1417	0.0972		5.0904	0.00143	0.00062622	0.00037141
20428.8	0.1749	0.1536	0.1177		5.1032	0.00107	0.00077055	0.00065775
20480	0.1817	0.1501	0.1011		5.116	0.00191	0.00091489	0.00073955
20531.2	0.1684	0.1327	0.1107		5.1288	0.00199	0.00072244	0.00053503
20582.4	0.1737	0.1389	0.1103		5.1416	0.00119	0.00081867	0.00053503
20633.6	0.1779	0.148	0.1076		5.1544	0.00151	0.00116	0.0002487
20684.8	0.1616	0.1417	0.0953		5.1672	0.00139	0.00081867	0.00053503
20736	0.1737	0.1445	0.0968		5.18	0.00167	0.00101	0.00041232
20787.2	0.1802	0.1375	0.1034		5.1928	0.00155	0.00043377	0.00053503
20838.4	0.1825	0.1166	0.098		5.2056	0.00143	0.00072244	0.00053503
20889.6	0.1821	0.1494	0.1007		5.2184	0.00143	0.00067433	0.00037141
20940.8	0.1718	0.1382	0.1034		5.2312	0.00135	0.00072244	0.00053503
20992	0.1752	0.1382	0.0945		5.244	0.00171	0.00043377	0.00049413
21043.2	0.1684	0.1208	0.103		5.2568	0.00187	0.00081867	0.00057594
21094.4	0.1741	0.1501	0.1057		5.2696	0.00098562	0.00057811	0.00090317
21145.6	0.1543	0.1382	0.0968		5.2824	0.00155	0.00072244	0.00065775
21196.8	0.1596	0.1361	0.1015		5.2952	0.00143	0.00091489	0.00086227
21248	0.1673	0.148	0.0926		5.308	0.00139	0.00048189	0.00057594
21299.2	0.1718	0.1334	0.0972		5.3208	0.00115	0.00067433	0.00069865
21350.4	0.165	0.1264	0.0984		5.3336	0.00159	0.00067433	0.00041232
21401.6	0.1665	0.1431	0.1011		5.3464	0.00155	0.000963	0.00057594
21452.8	0.1775	0.118	0.1119		5.3592	0.00147	0.00067433	0.00037141
21504	0.165	0.118	0.113		5.372	0.00119	0.00043377	0.00049413
21555.2	0.1635	0.1334	0.1084		5.3848	0.00115	0.00062622	0.0002896
21606.4	0.1688	0.1445	0.1134		5.3976	0.00119	0.00072244	0.00033051
21657.6	0.1699	0.1466	0.0961		5.4104	0.00115	0.00091489	0.00041232
21708.8	0.1638	0.1327	0.0918		5.4232	0.00090491	0.00106	0.00057594
21760	0.1532	0.1431	0.0999		5.436	0.00127	0.00062622	0.0002896
21811.2	0.1612	0.1236	0.1134		5.4488	0.00183	0.00086678	0.00049413
21862.4	0.1517	0.1403	0.1072		5.4616	0.00135	0.00091489	0.00069865
21913.6	0.1627	0.1278	0.115		5.4744	0.00187	0.00053	0.00037141
21964.8	0.1722	0.1313	0.1007		5.4872	0.00111	0.00086678	0.00049413
22016	0.1737	0.1285	0.1084		5.5	0.00179	0.00043377	0.00037141
22067.2	0.1661	0.1152	0.1042		5.5128	0.00139	0.00028944	0.00041232
22118.4	0.1669	0.1327	0.1011		5.5256	0.00135	0.00062622	0.00061684
22169.6	0.1703	0.1355	0.0922		5.5384	0.00151	0.00033755	0.00065775
22220.8	0.1612	0.1452	0.1045		5.5512	0.00119	0.00043377	0.00033051
22272	0.1543	0.1327	0.0988		5.564	0.00135	0.00043377	0.00041232
22323.2	0.1589	0.1187	0.0961		5.5768	0.00090491	0.00048189	0.00037141
22374.4	0.1631	0.1417	0.1007		5.5896	0.00143	0.00081867	0.00045322
22425.6	0.1555	0.1201	0.0984		5.6024	0.00179	0.00077055	0.00020779
22476.8	0.1593	0.1348	0.0988		5.6152	0.00115	0.00062622	0.0002487
22528	0.1616	0.1348	0.0853		5.628	0.00135	0.00053	0.00065775
22579.2	0.1616	0.1271	0.0968		5.6408	0.00119	0.00057811	0.00041232
22630.4	0.1616	0.1313	0.0914		5.6536	0.00123	0.00072244	0.00069865
22681.6	0.1642	0.1208	0.1011		5.6664	0.00135	0.00057811	0.0002896
22732.8	0.1616	0.1264	0.0841		5.6792	0.00103	0.00072244	0.0002487
22784	0.1718	0.1271	0.1049		5.692	0.00094527	0.00086678	0.00041232
22835.2	0.1604	0.141	0.1076		5.7048	0.00111	0.00106	0.00045322
22886.4	0.1604	0.1215	0.0945		5.7176	0.00147	0.00053	0.00086227
22937.6	0.1585	0.1368	0.0995		5.7304	0.00151	0.00067433	0.00061684
22988.8	0.1585	0.1222	0.1034		5.7432	0.00143	0.00067433	0.00049413
23040	0.1501	0.1382	0.1034		5.756	0.00175	0.00043377	0.00049413
23091.2	0.1574	0.1159	0.0957		5.7688	0.00163	0.00072244	0.00069865
23142.4	0.1543	0.1306	0.0818		5.7816	0.00115	0.00072244	0.00065775
23193.6	0.1612	0.1368	0.0911		5.7944	0.00139	0.00106	0.0002487
23244.8	0.149	0.1187	0.088		5.8072	0.00139	0.00043377	0.00045322
23296	0.1501	0.1382	0.0995		5.82	0.00098562	7.6931e-07	0.00045322
23347.2	0.1676	0.1131	0.0922		5.8328	0.00139	0.00091489	0.00078046
23398.4	0.1479	0.125	0.0949		5.8456	0.00090491	0.00067433	0.00065775
23449.6	0.1604	0.1201	0.0968		5.8584	0.00139	0.00053	0.00016689
23500.8	0.1505	0.1313	0.0853		5.8712	0.00111	0.00048189	0.00045322
23552	0.1494	0.1285	0.0872		5.884	0.00086455	0.00053	0.00016689
23603.2	0.16	0.1159	0.0957		5.8968	0.00119	0.00028944	0.00016689
23654.4	0.1444	0.1278	0.0833		5.9096	0.00111	0.00101	0.00049413
23705.6	0.1513	0.1257	0.0884		5.9224	0.00127	0.00038566	0.00045322
23756.8	0.1623	0.1166	0.1049		5.9352	0.00111	0.00077055	0.00061684
23808	0.1665	0.1159	0.0922		5.948	0.00107	0.00053	0.00037141
23859.2	0.1528	0.1355	0.088		5.9608	0.00094527	0.00048189	0.00053503
23910.4	0.16	0.1341	0.098		5.9736	0.00147	0.00067433	0.00045322
23961.6	0.1547	0.1124	0.086		5.9864	0.00135	0.00072244	0.00065775
24012.8	0.1627	0.1006	0.0868		5.9992	0.00111	0.00024133	0.00061684
24064	0.1532	0.1236	0.0849		6.012	0.00115	0.00033755	0.00045322
24115.2	0.1608	0.1138	0.0895		6.0248	0.00119	0.00067433	0.00057594
24166.4	0.1631	0.1034	0.0884		6.0376	0.00115	0.00019322	0.00045322
24217.6	0.1539	0.1055	0.0853		6.0504	0.00086455	0.00038566	0.00078046
24268.8	0.1372	0.1334	0.0876		6.0632	0.00098562	0.00062622	0.00037141
24320	0.1494	0.1236	0.0891		6.076	0.00119	0.00057811	0.00041232
24371.2	0.1562	0.1243	0.0864		6.0888	0.00074348	0.00077055	0.0002487
24422.4	0.1498	0.1159	0.0714		6.1016	0.00131	0.00038566	0.00012598
24473.6	0.1486	0.1243	0.0961		6.1144	0.00090491	0.00057811	0.00041232
24524.8	0.1452	0.1229	0.1015		6.1272	0.00127	0.00048189	0.0002487
24576	0.1467	0.1173	0.0976		6.14	0.00098562	0.00038566	0.00057594
24627.2	0.1361	0.1187	0.0903		6.1528	0.00094527	0.00024133	0.00045322
24678.4	0.1551	0.1187	0.0895		6.1656	0.00135	0.00077055	0.00053503
24729.6	0.144	0.1041	0.0895		6.1784	0.00127	0.00053	0.00033051
24780.8	0.1475	0.1243	0.0941		6.1912	0.00098562	0.00028944	0.00065775
24832	0.1402	0.1375	0.0934		6.204	0.00090491	0.00057811	0.00016689
24883.2	0.1372	0.125	0.088		6.2168	0.00131	0.00053	0.00041232
24934.4	0.1539	0.1327	0.0953		6.2296	0.00119	0.00053	0.00061684
24985.6	0.1448	0.1278	0.0807		6.2424	0.00107	0.00057811	0.0002896
25036.8	0.1433	0.1229	0.086		6.2552	0.00078384	0.00038566	0.00020779
25088	0.1463	0.1215	0.0999		6.268	0.00127	0.00038566	0.00061684
25139.2	0.1604	0.1173	0.0887		6.2808	0.00119	0.00033755	0.00045322
25190.4	0.1421	0.1229	0.0787		6.2936	0.00107	0.00067433	0.00012598
25241.6	0.1532	0.1271	0.1011		6.3064	0.00058206	0.00028944	0.00065775
25292.8	0.1536	0.1166	0.0968		6.3192	0.00098562	0.00053	0.00033051
25344	0.1513	0.1152	0.0872		6.332	0.00098562	0.00053	0.00012598
25395.2	0.1577	0.1152	0.0833		6.3448	0.00078384	0.00033755	0.00057594
25446.4	0.1364	0.1327	0.0764		6.3576	0.00078384	0.00043377	0.00033051
25497.6	0.1395	0.1264	0.0833		6.3704	0.00135	0.00057811	0.0002896
25548.8	0.1562	0.1166	0.0841		6.3832	0.00098562	0.00019322	0.0002487
25600	0.1498	0.1103	0.0787		6.396	0.00086455	0.00024133	0.00033051
25651.2	0.1338	0.1068	0.0857		6.4088	0.00119	0.00057811	0.00016689
25702.4	0.1353	0.1299	0.0845		6.4216	0.00135	0.00053	0.00016689
25753.6	0.1463	0.1062	0.0837		6.4344	0.00103	0.00028944	0.00037141
25804.8	0.1383	0.1264	0.0868		6.4472	0.00115	0.00101	0.00049413
25856	0.1414	0.1306	0.078		6.46	0.00090491	0.00038566	0.00016689
25907.2	0.1326	0.1068	0.0853		6.4728	0.0008242	0.00048189	0.00016689
25958.4	0.1475	0.1062	0.0926		6.4856	0.00086455	0.00053	0.00037141
26009.6	0.1475	0.1034	0.0972		6.4984	0.00070313	0.00048189	0.00041232
26060.8	0.1566	0.0999	0.0914		6.5112	0.00094527	0.00033755	0.00045322
26112	0.1418	0.0985	0.0841		6.524	0.00123	0.00043377	0.00041232
26163.2	0.1429	0.111	0.0772		6.5368	0.00090491	0.0001451	0.00078046
26214.4	0.1281	0.1194	0.0741		6.5496	0.00107	0.00053	0.00053503
26265.6	0.1562	0.102	0.0853		6.5624	0.00135	0.00057811	0.00033051
26316.8	0.1467	0.1103	0.0833		6.5752	0.00143	0.00062622	0.00016689
26368	0.1345	0.0999	0.0807		6.588	0.00098562	0.00048189	0.00020779
26419.2	0.1265	0.1089	0.0745		6.6008	0.00098562	0.00028944	0.0002896
26470.4	0.1421	0.1257	0.0876		6.6136	0.00070313	0.00091489	0.0002896
26521.6	0.1479	0.1159	0.0749		6.6264	0.00123	0.00057811	0.00061684
26572.8	0.1406	0.1048	0.0845		6.6392	0.00086455	0.00072244	0.00016689
26624	0.1391	0.1257	0.0895		6.652	0.0008242	0.00038566	0.00049413
26675.2	0.1479	0.1124	0.0729		6.6648	0.0008242	0.00038566	0.00057594
26726.4	0.1414	0.1006	0.0733		6.6776	0.00119	0.00038566	0.00049413
26777.6	0.1444	0.1075	0.0814		6.6904	0.00115	0.00033755	0.00016689
26828.8	0.1448	0.1264	0.0841		6.7032	0.00078384	0.00057811	0.00012598
26880	0.1437	0.1075	0.0884		6.716	0.00098562	0.00028944	0.00037141
26931.2	0.1448	0.1194	0.0833		6.7288	0.00115	0.00038566	0.00037141
26982.4	0.1353	0.1166	0.0884		6.7416	0.00074348	0.00028944	0.00020779
27033.6	0.1452	0.1013	0.0733		6.7544	0.00090491	0.00028944	0.00041232
27084.8	0.1399	0.1048	0.0787		6.7672	0.0005417	9.6992e-05	0.00057594
27136	0.1334	0.1145	0.0772		6.78	0.00098562	0.00043377	0.00037141
27187.2	0.1345	0.1222	0.0772		6.7928	0.00107	0.00043377	0.00033051
27238.4	0.1383	0.1215	0.0787		6.8056	0.00070313	0.00077055	0.00033051
27289.6	0.1498	0.1145	0.0772		6.8184	0.00163	0.00048189	0.0002487
27340.8	0.1353	0.1299	0.0783		6.8312	0.00090491	0.00086678	0.00037141
27392	0.1395	0.1048	0.0691		6.844	0.00111	0.00038566	0.00053503
27443.2	0.1425	0.1201	0.0899		6.8568	0.00038028	0.00072244	0.00033051
27494.4	0.1364	0.1006	0.0864		6.8696	0.00070313	0.00053	0.00037141
27545.6	0.1243	0.111	0.0884		6.8824	0.00127	0.00038566	0.00045322
27596.8	0.1342	0.1048	0.0807		6.8952	0.00078384	0.00062622	0.0002487
27648	0.1288	0.0901	0.0791		6.908	0.00111	0.00043377	0.0002896
27699.2	0.122	0.0985	0.0772		6.9208	0.00131	0.00057811	0.00037141
27750.4	0.1486	0.1062	0.0749		6.9336	0.00107	0.00038566	8.508e-05
27801.6	0.1421	0.1131	0.0822		6.9464	0.00078384	0.00072244	0.00016689
27852.8	0.1383	0.1103	0.0783		6.9592	0.00111	0.00038566	0.00037141
27904	0.125	0.1034	0.0768		6.972	0.00103	4.8881e-05	8.508e-05
27955.2	0.1125	0.0957	0.0691		6.9848	0.00111	0.00033755	0.00037141
28006.4	0.1342	0.1034	0.0737		6.9976	0.00078384	0.00062622	0.0002896
28057.6	0.1399	0.1103	0.0826		7.0104	0.00078384	0.00019322	0.00016689
28108.8	0.1406	0.1173	0.0822		7.0232	0.0008242	0.00053	0.00041232
28160	0.1353	0.1145	0.0722		7.036	0.00086455	0.00048189	0.00049413
28211.2	0.1334	0.1152	0.083		7.0488	0.00070313	0.00024133	0.00049413
28262.4	0.1353	0.1096	0.0822		7.0616	0.00070313	0.0001451	0.0002487
28313.6	0.1383	0.1194	0.0772		7.0744	0.00058206	0.00048189	0.00065775
28364.8	0.1311	0.1027	0.0714		7.0872	0.00090491	0.00028944	0.00073955
28416	0.1395	0.1236	0.0645		7.1	0.00094527	0.00019322	0.00016689
28467.2	0.1269	0.1117	0.0699		7.1128	0.00090491	0.00057811	0.0002487
28518.4	0.1342	0.1062	0.0737		7.1256	0.00094527	0.00043377	3.2704e-06
28569.6	0.1528	0.0894	0.083		7.1384	0.00103	0.00091489	0.0002487
28620.8	0.1368	0.1215	0.0783		7.1512	0.00111	0.00053	0.0002896
28672	0.122	0.0978	0.0702		7.164	0.00094527	0.00038566	0.00037141
28723.2	0.1319	0.0957	0.0845		7.1768	0.00070313	0.00038566	0.00037141
28774.4	0.1349	0.0992	0.0849		7.1896	0.00103	0.00043377	0.0002896
28825.6	0.1167	0.0957	0.0795		7.2024	0.00123	0.00038566	0.00033051
28876.8	0.1307	0.1041	0.0722		7.2152	0.00094527	0.00057811	0.00069865
28928	0.1227	0.1006	0.0818		7.228	0.0008242	0.00062622	0.0002487
28979.2	0.1205	0.0922	0.0783		7.2408	0.00078384	0.00043377	0.00049413
29030.4	0.1345	0.1041	0.0737		7.2536	0.0005417	9.6992e-05	0.0002896
29081.6	0.1197	0.1082	0.0679		7.2664	0.00103	0.00077055	0.0002896
29132.8	0.1315	0.0971	0.071		7.2792	0.00078384	0.00033755	0.0002487
29184	0.1338	0.1006	0.0641		7.292	0.00094527	0.00033755	0.0002896
29235.2	0.1292	0.1068	0.0633		7.3048	0.0008242	0.00057811	0.0002896
29286.4	0.1254	0.0992	0.078		7.3176	0.00086455	0.00028944	0.00057594
29337.6	0.1239	0.0915	0.0911		7.3304	0.00074348	0.00038566	0.00061684
29388.8	0.1243	0.0999	0.0841		7.3432	0.00042064	0.00024133	0.00045322
29440	0.1342	0.1055	0.0733		7.356	0.00090491	9.6992e-05	0.00012598
29491.2	0.1269	0.0936	0.0756		7.3688	0.00058206	0.00024133	0.00037141
29542.4	0.1304	0.1062	0.0737		7.3816	0.0008242	0.00067433	0.00053503
29593.6	0.1246	0.0936	0.0768		7.3944	0.00058206	0.00038566	0.00020779
29644.8	0.1307	0.1117	0.0695		7.4072	0.00115	0.00038566	0.00045322
29696	0.1285	0.1055	0.0745		7.42	0.00066277	0.00024133	0.0002487
29747.2	0.1319	0.1013	0.0683		7.4328	0.0005417	0.00019322	0.00033051
29798.4	0.1163	0.1034	0.0691		7.4456	0.00107	0.00048189	0.00041232
29849.6	0.1193	0.0908	0.0768		7.4584	0.00107	0.00062622	0.00012598
29900.8	0.1258	0.1055	0.071		7.4712	0.00094527	0.00033755	0.00016689
29952	0.1193	0.1138	0.0691		7.484	0.00090491	0.00019322	0.0002896
30003.2	0.1288	0.0943	0.0791		7.4968	0.00098562	0.00033755	0.00020779
30054.4	0.1224	0.1089	0.071		7.5096	0.00090491	0.00024133	0.00020779
30105.6	0.1182	0.1034	0.0756		7.5224	0.00094527	0.00043377	0.0002896
30156.8	0.1364	0.0964	0.0714		7.5352	0.00066277	0.00053	0.0002487
30208	0.1224	0.1048	0.0641		7.548	0.00066277	0.0001451	0.00049413
30259.2	0.1265	0.1194	0.0753		7.5608	0.00094527	0.00057811	0.00053503
30310.4	0.1277	0.1124	0.0745		7.5736	0.00078384	0.00038566	0.00033051
30361.6	0.1235	0.1131	0.0633		7.5864	0.00090491	0.00028944	0.00020779
30412.8	0.1258	0.0915	0.0722		7.5992	0.00062242	0.00038566	0.00045322
30464	0.1129	0.1027	0.0722		7.612	0.00098562	0.00048189	0.00041232
30515.2	0.1136	0.0978	0.0737		7.6248	0.00139	0.00038566	0.00057594
30566.4	0.117	0.1138	0.0706		7.6376	0.00090491	0.00043377	0.0002487
30617.6	0.1235	0.0999	0.0764		7.6504	0.00066277	0.00048189	0.00037141
30668.8	0.1197	0.081	0.0818		7.6632	0.00074348	0.00038566	0.0002487
30720	0.1246	0.0943	0.061		7.676	0.0008242	0.00053	0.00016689
30771.2	0.117	0.102	0.0621		7.6888	0.00074348	0.00028944	4.4175e-05
30822.4	0.1182	0.0859	0.0764		7.7016	0.00098562	0.00038566	0.00016689
30873.6	0.1224	0.0992	0.0675		7.7144	0.00086455	0.00053	0.00016689
30924.8	0.1262	0.0978	0.0702		7.7272	0.0008242	0.00028944	0.0002487
30976	0.1334	0.1138	0.0695		7.74	0.00058206	0.00057811	0.00057594
31027.2	0.1216	0.0971	0.0776		7.7528	0.00078384	0.00024133	8.508e-05
31078.4	0.1178	0.0824	0.0587		7.7656	0.00074348	9.6992e-05	8.508e-05
31129.6	0.1265	0.0741	0.0672		7.7784	0.00107	0.00081867	0.00012598
31180.8	0.1148	0.1075	0.0745		7.7912	0.00058206	0.00028944	0.0002896
31232	0.122	0.0978	0.0702		7.804	0.0008242	0.00043377	0.0002487
31283.2	0.1186	0.0964	0.0625		7.8168	0.00078384	0.00043377	0.0002896
31334.4	0.1178	0.0992	0.0691		7.8296	0.00058206	0.00019322	8.508e-05
31385.6	0.1243	0.0978	0.0733		7.8424	0.00103	0.00038566	4.4175e-05
31436.8	0.1151	0.081	0.0606		7.8552	0.00066277	0.00048189	0.0002896
31488	0.1109	0.0957	0.0672		7.868	0.00074348	0.00043377	0.00037141
31539.2	0.1174	0.0957	0.0702		7.8808	0.00050135	0.00048189	0.0002896
31590.4	0.1193	0.0873	0.0699		7.8936	0.00050135	0.00072244	0.00033051
31641.6	0.1235	0.1048	0.078		7.9064	0.00094527	0.00024133	0.00016689
31692.8	0.1296	0.0894	0.0648		7.9192	0.0005417	0.00019322	0.00057594
31744	0.1109	0.1034	0.0683		7.932	0.00107	0.00024133	0.00016689
31795.2	0.1262	0.0992	0.0645		7.9448	0.0005417	0.00038566	0.00037141
31846.4	0.1277	0.0894	0.0637		7.9576	0.00078384	9.6992e-05	0.0002487
31897.6	0.1311	0.0971	0.0714		7.9704	0.00107	0.00048189	0.0002896
31948.8	0.1201	0.0901	0.0664		7.9832	0.00074348	0.00033755	0.00033051
32000	0.1212	0.0957	0.0695		7.996	0.00066277	0.00028944	0.00037141
32051.2	0.1197	0.095	0.0633		8.0088	0.00066277	0.0001451	0.00037141
32102.4	0.106	0.0964	0.0629		8.0216	0.00074348	0.00048189	0.0002487
32153.6	0.1254	0.1006	0.061		8.0344	0.00062242	4.8881e-05	0.00049413
32204.8	0.1239	0.095	0.0768		8.0472	0.00098562	0.0001451	0.0002896
32256	0.1167	0.0985	0.0695		8.06	0.00074348	0.00028944	0.00033051
32307.2	0.1129	0.0971	0.0602		8.0728	0.00074348	0.00062622	0.00012598
32358.4	0.1136	0.0894	0.066		8.0856	0.00046099	0.00028944	0.00033051
32409.6	0.1132	0.1117	0.0579		8.0984	0.00046099	0.00033755	0.00041232
32460.8	0.1117	0.0859	0.0648		8.1112	0.00074348	0.00033755	-3.7634e-05
32512	0.1193	0.088	0.0714		8.124	0.00042064	0.00043377	0.00020779
32563.2	0.1186	0.0999	0.0656		8.1368	0.00062242	4.8881e-05	0.0002487
32614.4	0.1246	0.0824	0.0606		8.1496	0.00078384	0.00067433	0.00020779
32665.6	0.1098	0.0943	0.0664		8.1624	0.00066277	0.00038566	0.00033051
32716.8	0.1186	0.0922	0.0702		8.1752	0.00070313	0.00038566	0.00041232
32768	0.1109	0.0845	0.0702		8.188	0.00078384	0.00019322	0.0002896
32819.2	0.1071	0.0908	0.066		8.2008	0.00074348	0.00062622	0.00033051
32870.4	0.1205	0.0838	0.056		8.2136	0.00086455	7.6931e-07	0.00016689
32921.6	0.1231	0.0776	0.0645		8.2264	0.00070313	0.00028944	0.0002896
32972.8	0.1167	0.081	0.0621		8.2392	0.00066277	0.00033755	0.0002896
33024	0.1193	0.0992	0.0668		8.252	0.00050135	7.6931e-07	0.00037141
33075.2	0.1212	0.1055	0.0541		8.2648	0.00066277	0.00019322	0.0002896
33126.4	0.1155	0.0887	0.0656		8.2776	0.00050135	0.00067433	0.0002487
33177.6	0.1193	0.0873	0.0702		8.2904	0.00042064	0.00024133	0.00016689
33228.8	0.1148	0.0971	0.0583		8.3032	0.00062242	0.00028944	0.00033051
33280	0.109	0.0929	0.0637		8.316	0.00066277	0.00024133	0.00016689
33331.2	0.1098	0.0894	0.066		8.3288	0.00078384	0.00019322	0.00020779
33382.4	0.114	0.1013	0.0656		8.3416	0.00042064	9.6992e-05	-3.7634e-05
33433.6	0.1231	0.0824	0.0729		8.3544	0.00107	0.00043377	0.00016689
33484.8	0.1148	0.0915	0.0652		8.3672	0.00058206	0.00033755	8.508e-05
33536	0.1262	0.0915	0.0618		8.38	0.00038028	0.00019322	0.00020779
33587.2	0.1186	0.0985	0.0702		8.3928	0.00070313	4.8881e-05	8.508e-05
33638.4	0.1075	0.088	0.0656		8.4056	0.00074348	0.00033755	0.0002487
33689.6	0.1094	0.0943	0.0621		8.4184	0.00038028	0.00019322	0.00033051
33740.8	0.1011	0.0943	0.0591		8.4312	0.00046099	4.8881e-05	0.00033051
33792	0.1144	0.0901	0.0552		8.444	0.00033992	0.00048189	0.00020779
33843.2	0.114	0.081	0.0614		8.4568	0.00046099	0.0001451	8.508e-05
33894.4	0.117	0.0922	0.0679		8.4696	0.00029957	0.00043377	3.2704e-06
33945.6	0.114	0.0936	0.0668		8.4824	0.00078384	0.00038566	0.0002896
33996.8	0.106	0.0936	0.0564		8.4952	0.0005417	0.00043377	0.0002896
34048	0.1087	0.0894	0.0648		8.508	0.00086455	9.6992e-05	0.0002487
34099.2	0.1193	0.1013	0.0598		8.5208	0.0008242	0.00043377	0.00016689
34150.4	0.1068	0.0866	0.0702		8.5336	0.00033992	4.8881e-05	0.0002487
34201.6	0.1151	0.0971	0.066		8.5464	0.00050135	0.00053	0.00037141
34252.8	0.1182	0.0894	0.0629		8.5592	0.00058206	0.00043377	0.00020779
34304	0.1083	0.0866	0.0652		8.572	0.00033992	0.00077055	0.0002896
34355.2	0.1102	0.0887	0.061		8.5848	0.0008242	0.00033755	0.0002896
34406.4	0.1068	0.0901	0.0652		8.5976	0.0008242	0.00038566	0.0002896
34457.6	0.1167	0.0964	0.0702		8.6104	0.0005417	0.00024133	0.00033051
34508.8	0.1121	0.0915	0.0656		8.6232	0.0008242	9.6992e-05	0.0002896
34560	0.1079	0.095	0.0672		8.636	0.00058206	0.00019322	0.00033051
34611.2	0.1155	0.1013	0.0733		8.6488	0.00062242	0.00024133	0.00033051
34662.4	0.1109	0.0803	0.0587		8.6616	0.00078384	0.00048189	0.0002487
34713.6	0.1056	0.088	0.0621		8.6744	0.0005417	0.00028944	0.00020779
34764.8	0.0999	0.0915	0.061		8.6872	0.00086455	0.00024133	0.0002487
34816	0.109	0.0803	0.0672		8.7	0.00074348	0.00038566	4.4175e-05
34867.2	0.1014	0.0727	0.0675		8.7128	0.00094527	0.00038566	0.00016689
34918.4	0.1155	0.0929	0.0729		8.7256	0.00090491	0.00048189	4.4175e-05
34969.6	0.1243	0.0866	0.0594		8.7384	0.00086455	0.00043377	0.00016689
35020.8	0.1129	0.0859	0.0648		8.7512	0.00062242	0.00057811	-3.7634e-05
35072	0.1087	0.0873	0.0629		8.764	0.00066277	0.00019322	0.00041232
35123.2	0.1079	0.0929	0.0602		8.7768	0.00062242	0.00053	0.0002896
35174.4	0.103	0.0922	0.0583		8.7896	0.00086455	0.00019322	0.00020779
35225.6	0.1026	0.0831	0.0591		8.8024	0.00078384	0.00024133	0.00016689
35276.8	0.1064	0.0803	0.0571		8.8152	0.00050135	0.00024133	0.00016689
35328	0.103	0.0824	0.0621		8.828	0.00058206	9.6992e-05	0.00016689
35379.2	0.1052	0.0852	0.0656		8.8408	0.00070313	0.00019322	0.0002896
35430.4	0.1049	0.0866	0.0618		8.8536	0.00046099	0.00024133	8.508e-05
35481.6	0.1094	0.0887	0.0672		8.8664	0.00038028	7.6931e-07	0.0002487
35532.8	0.1163	0.0964	0.0656		8.8792	0.00058206	0.00033755	0.00041232
35584	0.106	0.0922	0.0594		8.892	0.00094527	0.00019322	0.00016689
35635.2	0.1018	0.0859	0.0587		8.9048	0.00058206	0.00043377	4.4175e-05
35686.4	0.1094	0.102	0.0568		8.9176	0.00042064	0.00043377	4.4175e-05
35737.6	0.1018	0.0957	0.0679		8.9304	0.00078384	0.00043377	0.00020779
35788.8	0.1075	0.0852	0.0591		8.9432	0.00013814	0.00033755	0.00012598
35840	0.1064	0.0943	0.0637		8.956	0.00074348	0.00043377	0.0002896
35891.2	0.0946	0.0734	0.0625		8.9688	0.00066277	0.00028944	0.0002896
35942.4	0.1071	0.0817	0.056		8.9816	0.00062242	0.00028944	0.0002487
35993.6	0.114	0.0936	0.0633		8.9944	0.00025921	0.00033755	3.2704e-06
36044.8	0.1117	0.095	0.0637		9.0072	0.0005417	0.00019322	0.00037141
36096	0.1178	0.0803	0.0498		9.02	0.00090491	0.00043377	3.2704e-06
36147.2	0.1026	0.0824	0.0621		9.0328	0.00058206	0.00024133	0.00016689
36198.4	0.0984	0.081	0.0679		9.0456	0.00062242	0.00024133	0.00016689
36249.6	0.1045	0.0817	0.0564		9.0584	0.00074348	4.8881e-05	4.4175e-05
36300.8	0.1083	0.095	0.0656		9.0712	0.00033992	0.00053	0.00020779
36352	0.09	0.0873	0.0514		9.084	0.0008242	0.00053	0.00033051
36403.2	0.1049	0.0769	0.0594		9.0968	0.0005417	0.0001451	-3.7634e-05
36454.4	0.1068	0.0922	0.0691		9.1096	0.00058206	9.6992e-05	0.0002487
36505.6	0.1022	0.0901	0.066		9.1224	0.00050135	0.00048189	3.2704e-06
36556.8	0.0938	0.0734	0.0568		9.1352	0.00074348	0.00028944	0.00033051
36608	0.098	0.0943	0.0637		9.148	0.00046099	0.00033755	3.2704e-06
36659.2	0.1106	0.0887	0.061		9.1608	0.0008242	0.00048189	0.0002487
36710.4	0.1083	0.0831	0.0714		9.1736	0.00042064	7.6931e-07	3.2704e-06
36761.6	0.1132	0.0922	0.0641		9.1864	0.00078384	0.00019322	8.508e-05
36812.8	0.1083	0.0643	0.0602		9.1992	0.00086455	0.00043377	8.508e-05
36864	0.106	0.0873	0.0756		9.212	0.0001785	9.6992e-05	0.0002487
36915.2	0.0938	0.0915	0.0544		9.2248	0.00062242	-4.7342e-05	0.00020779
36966.4	0.1064	0.0838	0.0656		9.2376	0.00058206	0.00062622	0.0002896
37017.6	0.1007	0.0776	0.0548		9.2504	0.00058206	0.00033755	0.00037141
37068.8	0.1003	0.0957	0.0548		9.2632	0.00058206	0.00043377	4.4175e-05
37120	0.1189	0.095	0.0579		9.276	0.00058206	0.00024133	0.00037141
37171.2	0.1014	0.0894	0.0602		9.2888	0.00070313	0.0001451	0.00037141
37222.4	0.0915	0.0782	0.0652		9.3016	0.00066277	0.00033755	0.00012598
37273.6	0.0976	0.0978	0.0568		9.3144	0.00029957	0.00033755	8.508e-05
37324.8	0.1064	0.0769	0.061		9.3272	0.00038028	0.0001451	0.00020779
37376	0.1003	0.0817	0.0668		9.34	0.00042064	7.6931e-07	0.00033051
37427.2	0.1052	0.1089	0.0614		9.3528	0.00050135	0.00048189	0.00020779
37478.4	0.1106	0.0831	0.0541		9.3656	0.00058206	0.00024133	0.00037141
37529.6	0.1075	0.0782	0.0506		9.3784	0.00062242	0.00028944	0.00053503
37580.8	0.1083	0.0838	0.0583		9.3912	0.00042064	0.00028944	0.00020779
37632	0.1018	0.0936	0.0652		9.404	0.00066277	7.6931e-07	0.00033051
37683.2	0.0904	0.0908	0.061		9.4168	0.00042064	0.00028944	0.00020779
37734.4	0.0999	0.0762	0.061		9.4296	0.00062242	9.6992e-05	3.2704e-06
37785.6	0.0992	0.0985	0.0529		9.4424	0.00042064	9.6992e-05	0.00012598
37836.8	0.0961	0.0601	0.0575		9.4552	0.00025921	4.8881e-05	4.4175e-05
37888	0.1026	0.0971	0.0587		9.468	0.00062242	0.00028944	0.00033051
37939.2	0.0965	0.0769	0.0533		9.4808	0.0005417	0.00043377	0.00033051
37990.4	0.1068	0.0776	0.0571		9.4936	0.00062242	4.8881e-05	0.00020779
38041.6	0.0992	0.095	0.0506		9.5064	0.0005417	7.6931e-07	0.0002487
38092.8	0.122	0.0664	0.0629		9.5192	0.00042064	0.00038566	0.00037141
38144	0.106	0.0901	0.056		9.532	0.00070313	4.8881e-05	0.00020779
38195.2	0.0915	0.0776	0.0529		9.5448	0.00033992	7.6931e-07	0.00016689
38246.4	0.0923	0.0852	0.0618		9.5576	0.00066277	4.8881e-05	0.0002896
38297.6	0.1011	0.0706	0.0537		9.5704	0.00042064	-4.7342e-05	-3.7634e-05
38348.8	0.0934	0.0762	0.0544		9.5832	0.00074348	0.00028944	8.508e-05
38400	0.1018	0.0727	0.0587		9.596	0.00046099	0.00024133	0.00041232
38451.2	0.0938	0.0824	0.0594		9.6088	0.00025921	0.00048189	0.00012598
38502.4	0.0995	0.0796	0.0463		9.6216	0.00042064	0.00043377	0.00041232
38553.6	0.0995	0.072	0.0579		9.6344	0.00058206	7.6931e-07	0.00020779
38604.8	0.0995	0.0824	0.0575		9.6472	0.00042064	4.8881e-05	0.00016689
38656	0.0934	0.0713	0.056		9.66	0.00050135	0.00038566	8.508e-05
38707.2	0.106	0.0859	0.051		9.6728	0.00033992	9.6992e-05	0.00016689
38758.4	0.0999	0.0741	0.0568		9.6856	0.00058206	7.6931e-07	-7.8539e-05
38809.6	0.0984	0.0769	0.0602		9.6984	0.00013814	0.00057811	0.00012598
38860.8	0.0923	0.0873	0.0494		9.7112	0.00050135	0.0001451	0.0002896
38912	0.1113	0.0831	0.0564		9.724	0.00070313	0.00038566	8.508e-05
38963.2	0.0961	0.0601	0.0514		9.7368	0.00021886	0.00024133	0.00020779
39014.4	0.1018	0.0824	0.0517		9.7496	0.00033992	0.00048189	0.00012598
39065.6	0.0965	0.0692	0.0521		9.7624	0.0005417	7.6931e-07	0.00020779
39116.8	0.0984	0.0699	0.0621		9.7752	0.0005417	0.00048189	0.00045322
39168	0.1075	0.0692	0.0591		9.788	0.00038028	0.00024133	-3.7634e-05
39219.2	0.0934	0.0741	0.0544		9.8008	0.00058206	0.00048189	4.4175e-05
39270.4	0.1003	0.0894	0.0475		9.8136	0.00050135	0.00019322	0.00012598
39321.6	0.0946	0.0755	0.0564		9.8264	0.00033992	0.00033755	0.00012598
39372.8	0.1045	0.0615	0.0525		9.8392	0.00062242	0.00019322	4.4175e-05
39424	0.0957	0.0678	0.0564		9.852	9.7788e-05	0.0001451	0.00020779
39475.2	0.0915	0.0762	0.049		9.8648	0.00050135	-9.5454e-05	4.4175e-05
39526.4	0.0915	0.0664	0.0487		9.8776	0.00058206	0.00024133	0.00020779
39577.6	0.1007	0.0713	0.0614		9.8904	0.00046099	-4.7342e-05	0.00033051
39628.8	0.0942	0.0838	0.0556		9.9032	0.00025921	9.6992e-05	4.4175e-05
39680	0.0999	0.0908	0.0417		9.916	0.00046099	0.00033755	0.00037141
39731.2	0.0832	0.0748	0.0618		9.9288	0.00050135	0.0001451	0.0002487
39782.4	0.1003	0.0866	0.0537		9.9416	0.00042064	0.00024133	4.4175e-05
39833.6	0.0839	0.0873	0.0602		9.9544	0.00062242	0.00024133	3.2704e-06
39884.8	0.0976	0.0643	0.0656		9.9672	0.00033992	0.00038566	0.0002896
39936	0.0923	0.0817	0.0575		9.98	0.00046099	9.6992e-05	8.508e-05
39987.2	0.095	0.0838	0.0579		9.9928	0.00046099	0.00024133	4.4175e-05
40038.4	0.1083	0.0664	0.0517		10.0056	0.00046099	0.00033755	0.0002487
40089.6	0.0976	0.0852	0.0537		10.0184	0.00062242	0.0001451	0.0002487
40140.8	0.0866	0.0845	0.0571		10.0312	0.00050135	0.00043377	0.00012598
40192	0.0931	0.0685	0.0602		10.044	0.00058206	9.6992e-05	0.00012598
40243.2	0.0992	0.0796	0.0552		10.0568	0.0001785	9.6992e-05	0.00033051
40294.4	0.0992	0.0838	0.049		10.0696	0.00050135	-0.00014357	0.00049413
40345.6	0.0942	0.0803	0.0463		10.0824	0.00046099	0.00038566	0.00012598
40396.8	0.0889	0.0713	0.0533		10.0952	0.00033992	0.00024133	0.00016689
40448	0.0942	0.081	0.0502		10.108	0.0005417	0.00028944	0.00016689
40499.2	0.0843	0.0887	0.0614		10.1208	0.00033992	0.00033755	8.508e-05
40550.4	0.0866	0.0866	0.0494		10.1336	0.00074348	0.0001451	0.00033051
40601.6	0.0896	0.0831	0.0517		10.1464	0.00094527	0.0001451	8.508e-05
40652.8	0.1083	0.0866	0.0502		10.1592	0.00050135	0.00048189	0.0002487
40704	0.0988	0.0685	0.0575		10.172	0.00050135	0.0001451	-3.7634e-05
40755.2	0.098	0.0776	0.0571		10.1848	9.7788e-05	0.00019322	3.2704e-06
40806.4	0.0881	0.0852	0.0479		10.1976	0.00042064	0.00019322	0.00016689
40857.6	0.0893	0.0901	0.0621		10.2104	0.00038028	9.6992e-05	0.00020779
40908.8	0.0904	0.0873	0.0494		10.2232	0.00029957	0.00024133	8.508e-05
40960	0.1033	0.0782	0.0498		10.236	0.00058206	0.0001451	0.00016689
41011.2	0.1068	0.0908	0.0529		10.2488	0.00029957	0.00048189	0.00016689
41062.4	0.0847	0.0852	0.0452		10.2616	0.00025921	0.00028944	0.00033051
41113.6	0.0931	0.0796	0.0525		10.2744	0.00033992	0.0001451	8.508e-05
41164.8	0.0984	0.081	0.0652		10.2872	0.00066277	0.00053	-3.7634e-05
41216	0.0946	0.0734	0.0452		10.3	0.00070313	0.00024133	8.508e-05
41267.2	0.0877	0.0824	0.0621		10.3128	0.00029957	0.00048189	8.508e-05
41318.4	0.0828	0.0845	0.0594		10.3256	0.00042064	9.6992e-05	0.00016689
41369.6	0.0904	0.0866	0.0571		10.3384	0.00042064	0.00024133	0.00012598
41420.8	0.1129	0.0685	0.0456		10.3512	0.00033992	9.6992e-05	0.0002896
41472	0.0847	0.0789	0.0548		10.364	0.0001785	4.8881e-05	-0.00016035
41523.2	0.0847	0.0852	0.0529		10.3768	0.00042064	7.6931e-07	0.00033051
41574.4	0.0908	0.0859	0.0463		10.3896	0.0005417	-4.7342e-05	4.4175e-05
41625.6	0.0923	0.0776	0.0502		10.4024	0.0001785	0.00038566	8.508e-05
41676.8	0.0976	0.0915	0.0564		10.4152	0.00066277	0.00053	0.0002896
41728	0.1022	0.0699	0.056		10.428	0.00029957	0.00033755	0.0002487
41779.2	0.09	0.065	0.0548		10.4408	0.00033992	-4.7342e-05	0.00012598
41830.4	0.1049	0.0734	0.0502		10.4536	0.00046099	0.0001451	0.00012598
41881.6	0.087	0.0762	0.0544		10.4664	0.00042064	4.8881e-05	0.00041232
41932.8	0.0953	0.0789	0.0571		10.4792	0.00046099	0.00019322	0.0002487
41984	0.0965	0.0727	0.0514		10.492	0.00066277	0.00053	-3.7634e-05
42035.2	0.0843	0.0936	0.0533		10.5048	0.0005417	0.0001451	0.00045322
42086.4	0.095	0.0699	0.0556		10.5176	0.00062242	0.00019322	0.00012598
42137.6	0.0775	0.072	0.0556		10.5304	0.00046099	-4.7342e-05	3.2704e-06
42188.8	0.0965	0.0713	0.0544		10.5432	0.00033992	0.00033755	3.2704e-06
42240	0.0866	0.095	0.0463		10.556	0.00066277	0.00033755	3.2704e-06
42291.2	0.095	0.0803	0.0541		10.5688	0.0008242	0.00062622	8.508e-05
42342.4	0.0885	0.081	0.0517		10.5816	0.00042064	9.6992e-05	-0.00011944
42393.6	0.0866	0.0608	0.0456		10.5944	0.00038028	0.0001451	4.4175e-05
42444.8	0.0938	0.0727	0.0517		10.6072	0.00033992	0.0001451	8.508e-05
42496	0.0908	0.0845	0.0483		10.62	0.00021886	0.00019322	0.00016689
42547.2	0.0938	0.088	0.0498		10.6328	0.0005417	0.00019322	0.00012598
42598.4	0.0877	0.0894	0.0483		10.6456	0.00062242	0.00038566	-3.7634e-05
42649.6	0.0965	0.0734	0.0579		10.6584	0.00029957	0.00024133	0.00033051
42700.8	0.095	0.0706	0.0413		10.6712	9.7788e-05	0.00028944	0.00020779
42752	0.0881	0.0727	0.0471		10.684	0.00046099	0.00024133	0.00045322
42803.2	0.0934	0.0741	0.0487		10.6968	0.00042064	9.6992e-05	0.0002487
42854.4	0.0934	0.0671	0.0514		10.7096	0.00058206	9.6992e-05	0.0002896
42905.6	0.0992	0.0803	0.0568		10.7224	0.0005417	4.8881e-05	0.00012598
42956.8	0.095	0.0824	0.0568		10.7352	0.00042064	0.00033755	8.508e-05
43008	0.1033	0.0796	0.0475		10.748	0.00029957	0.00024133	0.00016689
43059.2	0.0805	0.0706	0.0529		10.7608	0.00046099	0.0001451	8.508e-05
43110.4	0.09	0.0664	0.051		10.7736	0.00062242	-4.7342e-05	0.0002487
43161.6	0.0885	0.0957	0.0529		10.7864	0.0005417	9.6992e-05	-3.7634e-05
43212.8	0.0957	0.0755	0.0479		10.7992	0.00042064	0.00024133	4.4175e-05
43264	0.0923	0.0985	0.0483		10.812	0.00046099	0.00033755	0.0002487
43315.2	0.0889	0.0713	0.0448		10.8248	0.00050135	9.6992e-05	0.00016689
43366.4	0.0965	0.0762	0.0537		10.8376	0.00033992	0.00067433	-3.7634e-05
43417.6	0.0938	0.0636	0.0436		10.8504	0.00042064	0.00053	0.00020779
43468.8	0.0858	0.0769	0.0448		10.8632	1.7076e-05	7.6931e-07	-3.7634e-05
43520	0.0851	0.0727	0.0537		10.876	0.00025921	0.00038566	8.508e-05
43571.2	0.0942	0.0734	0.0471		10.8888	0.00042064	0.00057811	-3.7634e-05
43622.4	0.0832	0.0796	0.0521		10.9016	0.0001785	0.0001451	0.0002487
43673.6	0.09	0.0894	0.0498		10.9144	0.00050135	0.00043377	0.00012598
43724.8	0.0992	0.0594	0.0448		10.9272	0.00033992	4.8881e-05	-7.8539e-05
43776	0.0866	0.0636	0.0552		10.94	0.00029957	0.00033755	0.0002896
43827.2	0.0893	0.0629	0.0541		10.9528	0.00062242	0.00028944	0.00012598
43878.4	0.0908	0.0699	0.0602		10.9656	0.00025921	0.00038566	3.2704e-06
43929.6	0.0874	0.0706	0.0564		10.9784	0.00029957	0.00043377	-7.8539e-05
43980.8	0.0824	0.0796	0.0483		10.9912	0.00033992	0.00038566	-7.8539e-05
44032	0.0904	0.0636	0.0483		11.004	0.00050135	9.6992e-05	0.00041232
44083.2	0.0973	0.0796	0.0483		11.0168	0.00058206	0.00038566	0.00020779
44134.4	0.0893	0.0741	0.0494		11.0296	0.00070313	0.00019322	4.4175e-05
44185.6	0.0843	0.0789	0.0494		11.0424	0.00046099	0.00028944	0.00037141
44236.8	0.0862	0.0699	0.0467		11.0552	0.00050135	0.0001451	0.0002896
44288	0.0904	0.081	0.051		11.068	0.00029957	4.8881e-05	0.00012598
44339.2	0.1003	0.0706	0.0506		11.0808	0.00033992	0.00019322	0.0002487
44390.4	0.0889	0.0671	0.0425		11.0936	0.00042064	4.8881e-05	0.00012598
44441.6	0.0866	0.0573	0.049		11.1064	0.0005417	0.00043377	0.00012598
44492.8	0.09	0.0643	0.0514		11.1192	0.00058206	0.00033755	0.00016689
44544	0.0851	0.0657	0.044		11.132	0.00042064	9.6992e-05	0.00037141
44595.2	0.0889	0.0692	0.0425		11.1448	0.00021886	7.6931e-07	0.00012598
44646.4	0.0934	0.0866	0.0517		11.1576	0.00042064	0.00053	0.0002896
44697.6	0.0828	0.0748	0.049		11.1704	0.00058206	-9.5454e-05	8.508e-05
44748.8	0.0801	0.072	0.0471		11.1832	0.00042064	9.6992e-05	3.2704e-06
44800	0.0866	0.0762	0.0521		11.196	0.00033992	7.6931e-07	0.00012598
44851.2	0.0824	0.0727	0.0475		11.2088	0.00021886	0.00024133	0.00012598
44902.4	0.0931	0.0692	0.0456		11.2216	0.00050135	0.00024133	0.00016689
44953.6	0.0908	0.0776	0.0452		11.2344	0.0001785	0.00043377	4.4175e-05
45004.8	0.0858	0.0615	0.0548		11.2472	0.00025921	0.00048189	4.4175e-05
45056	0.0794	0.0755	0.0483		11.26	0.00013814	0.00024133	3.2704e-06
45107.2	0.1056	0.072	0.0463		11.2728	0.00042064	0.0001451	4.4175e-05
45158.4	0.0801	0.0782	0.0479		11.2856	0.00042064	0.00024133	8.508e-05
45209.6	0.0771	0.0664	0.0402		11.2984	0.00038028	4.8881e-05	0.0002487
45260.8	0.0828	0.0622	0.0467		11.3112	0.0005417	7.6931e-07	0.00020779
45312	0.082	0.0622	0.051		11.324	0.00021886	7.6931e-07	8.508e-05
45363.2	0.0813	0.0643	0.0498		11.3368	0.00025921	0.00053	4.4175e-05
45414.4	0.0824	0.0706	0.0502		11.3496	0.0005417	-4.7342e-05	-7.8539e-05
45465.6	0.0851	0.0748	0.0498		11.3624	0.00033992	4.8881e-05	0.00012598
45516.8	0.0748	0.0706	0.0448		11.3752	0.00066277	0.00028944	8.508e-05
45568	0.0904	0.0748	0.0452		11.388	0.00033992	0.00024133	0.00016689
45619.2	0.0912	0.0601	0.0471		11.4008	0.0001785	-9.5454e-05	0.0002487
45670.4	0.0809	0.0789	0.0456		11.4136	9.7788e-05	4.8881e-05	0.00016689
45721.6	0.0866	0.0643	0.0487		11.4264	0.00029957	4.8881e-05	0.00016689
45772.8	0.0817	0.0831	0.056		11.4392	0.0001785	0.00024133	0.00033051
45824	0.0839	0.0762	0.0517		11.452	0.0005417	0.00028944	0.0002896
45875.2	0.0824	0.0803	0.049		11.4648	0.00058206	0.0001451	0.00016689
45926.4	0.082	0.0573	0.0429		11.4776	0.00062242	0.00024133	8.508e-05
45977.6	0.0832	0.0657	0.0452		11.4904	0.00025921	0.00033755	0.00037141
46028.8	0.0809	0.081	0.0463		11.5032	0.00029957	4.8881e-05	4.4175e-05
46080	0.0893	0.065	0.0483		11.516	0.00038028	0.00024133	-7.8539e-05
46131.2	0.0893	0.081	0.0475		11.5288	9.7788e-05	4.8881e-05	0.00016689
46182.4	0.0874	0.0706	0.0517		11.5416	0.00042064	0.00038566	0.00016689
46233.6	0.0851	0.0671	0.0502		11.5544	0.00025921	0.00024133	0.00020779
46284.8	0.0794	0.0755	0.0467		11.5672	0.00062242	-4.7342e-05	0.00041232
46336	0.0858	0.0664	0.0548		11.58	0.00046099	0.00038566	3.2704e-06
46387.2	0.0839	0.0776	0.046		11.5928	9.7788e-05	0.0001451	8.508e-05
46438.4	0.0942	0.0692	0.0467		11.6056	0.00033992	0.00024133	0.00016689
46489.6	0.0752	0.065	0.0456		11.6184	0.00066277	0.0001451	-0.00011944
46540.8	0.0763	0.0629	0.039		11.6312	0.00042064	4.8881e-05	4.4175e-05
46592	0.0904	0.0671	0.0448		11.644	0.00046099	7.6931e-07	8.508e-05
46643.2	0.0893	0.0796	0.046		11.6568	0.0005417	0.00072244	4.4175e-05
46694.4	0.095	0.0762	0.0413		11.6696	0.00025921	-9.5454e-05	0.00012598
46745.6	0.0843	0.0601	0.0544		11.6824	5.7432e-05	0.0001451	0.00012598
46796.8	0.0767	0.065	0.0471		11.6952	0.00033992	0.00033755	8.508e-05
46848	0.0836	0.0706	0.051		11.708	0.00029957	0.00024133	8.508e-05
46899.2	0.0893	0.0706	0.0564		11.7208	0.00046099	4.8881e-05	0.00012598
46950.4	0.0748	0.0538	0.049		11.7336	0.00066277	0.0001451	4.4175e-05
47001.6	0.0756	0.0615	0.0379		11.7464	0.0001785	0.00028944	8.508e-05
47052.8	0.0904	0.0615	0.051		11.7592	0.00021886	0.00033755	0.00016689
47104	0.0798	0.065	0.0448		11.772	0.00013814	0.00019322	0.0002896
47155.2	0.0839	0.0664	0.0436		11.7848	9.7788e-05	4.8881e-05	-7.8539e-05
47206.4	0.0782	0.0727	0.0444		11.7976	0.00033992	4.8881e-05	8.508e-05
47257.6	0.0775	0.0873	0.0456		11.8104	0.00029957	0.00024133	0.00037141
47308.8	0.0839	0.0706	0.0417		11.8232	0.00062242	0.00019322	-7.8539e-05
47360	0.0915	0.0601	0.0452		11.836	0.00025921	0.00019322	8.508e-05
47411.2	0.0874	0.0734	0.0433		11.8488	0.00046099	0.00033755	3.2704e-06
47462.4	0.0832	0.0789	0.0436		11.8616	0.00042064	9.6992e-05	8.508e-05
47513.6	0.0896	0.0587	0.0417		11.8744	0.00029957	9.6992e-05	0.0002487
47564.8	0.082	0.0629	0.0433		11.8872	0.00025921	4.8881e-05	0.0002896
47616	0.0775	0.0636	0.0502		11.9	0.00025921	0.00033755	3.2704e-06
47667.2	0.0775	0.0636	0.0467		11.9128	0.00038028	0.00019322	0.0002896
47718.4	0.0847	0.0727	0.0402		11.9256	0.00029957	9.6992e-05	8.508e-05
47769.6	0.0794	0.0755	0.0429		11.9384	0.00033992	4.8881e-05	8.508e-05
47820.8	0.0961	0.0476	0.0471		11.9512	0.00058206	0.00028944	4.4175e-05
47872	0.074	0.065	0.0402		11.964	0.00042064	0.00019322	4.4175e-05
47923.2	0.0798	0.0734	0.0479		11.9768	9.7788e-05	-9.5454e-05	3.2704e-06
47974.4	0.0794	0.0824	0.0433		11.9896	0.00033992	0.00024133	0.0002487
48025.6	0.0938	0.0713	0.0429		12.0024	0.00021886	9.6992e-05	0.00012598
48076.8	0.0817	0.0692	0.0402		12.0152	0.00025921	7.6931e-07	3.2704e-06
48128	0.0668	0.0573	0.0452		12.028	0.00058206	4.8881e-05	0.00016689
48179.2	0.0687	0.0852	0.0425		12.0408	0.00046099	0.0001451	0.0002487
48230.4	0.0759	0.065	0.0444		12.0536	0.00046099	0.0001451	0.00016689
48281.6	0.0843	0.0664	0.0471		12.0664	0.00033992	0.00028944	8.508e-05
48332.8	0.0752	0.0615	0.0402		12.0792	0.0001785	9.6992e-05	-3.7634e-05
48384	0.082	0.0664	0.0433		12.092	0.00021886	0.00019322	0.0002487
48435.2	0.0843	0.0699	0.0429		12.1048	0.00021886	7.6931e-07	8.508e-05
48486.4	0.0756	0.0601	0.0421		12.1176	0.00033992	9.6992e-05	8.508e-05
48537.6	0.0733	0.0608	0.0471		12.1304	0.00038028	0.0001451	-3.7634e-05
48588.8	0.0759	0.0685	0.046		12.1432	0.00013814	0.00019322	0.00020779
48640	0.0836	0.0664	0.0471		12.156	9.7788e-05	-9.5454e-05	0.00033051
48691.2	0.0759	0.0657	0.0452		12.1688	9.7788e-05	0.0001451	0.0002896
48742.4	0.0805	0.0789	0.0487		12.1816	0.00021886	0.00048189	0.00016689
48793.6	0.0771	0.0699	0.0409		12.1944	0.00025921	0.00038566	0.0002896
48844.8	0.0896	0.065	0.0521		12.2072	0.0001785	4.8881e-05	4.4175e-05
48896	0.0851	0.0734	0.0483		12.22	0.00029957	0.0001451	0.00012598
48947.2	0.0836	0.0699	0.0425		12.2328	0.00042064	-4.7342e-05	0.00016689
48998.4	0.0824	0.0615	0.0448		12.2456	0.00013814	4.8881e-05	0.00020779
49049.6	0.0896	0.0678	0.0483		12.2584	0.00050135	9.6992e-05	0.00016689
49100.8	0.0885	0.0741	0.0425		12.2712	0.00074348	0.00033755	0.00037141
49152	0.082	0.058	0.0359		12.284	0.00038028	0.00019322	0.00016689
49203.2	0.0721	0.0748	0.0444		12.2968	0.00058206	0.00038566	0.00037141
49254.4	0.0866	0.0727	0.0382		12.3096	0.00025921	0.00019322	0.00020779
49305.6	0.0828	0.058	0.0452		12.3224	0.00050135	4.8881e-05	0.00020779
49356.8	0.0786	0.0678	0.0409		12.3352	0.00042064	0.00019322	-0.00011944
49408	0.0813	0.0664	0.0406		12.348	0.00033992	0.00024133	-7.8539e-05
49459.2	0.0775	0.0629	0.0433		12.3608	0.00046099	0.00048189	-0.00011944
49510.4	0.0839	0.0622	0.0409		12.3736	0.00058206	7.6931e-07	4.4175e-05
49561.6	0.0786	0.0727	0.0475		12.3864	0.00033992	9.6992e-05	0.00020779
49612.8	0.0794	0.0608	0.0413		12.3992	0.00046099	0.0001451	8.508e-05
49664	0.0843	0.0643	0.0498		12.412	0.0001785	0.00019322	0.00020779
49715.2	0.0721	0.0692	0.049		12.4248	0.00050135	0.00019322	8.508e-05
49766.4	0.0786	0.0587	0.0317		12.4376	0.0001785	4.8881e-05	0.00012598
49817.6	0.0775	0.0671	0.0463		12.4504	0.00033992	-4.7342e-05	3.2704e-06
49868.8	0.0775	0.0664	0.0379		12.4632	0.00050135	7.6931e-07	8.508e-05
49920	0.0786	0.0629	0.0456		12.476	0.0001785	0.00024133	8.508e-05
49971.2	0.0794	0.0657	0.0394		12.4888	9.7788e-05	0.00043377	0.00012598
50022.4	0.0851	0.0706	0.0402		12.5016	0.0005417	0.00019322	8.508e-05
50073.6	0.0778	0.0755	0.0514		12.5144	0.00025921	9.6992e-05	0.0002896
50124.8	0.0881	0.0622	0.0463		12.5272	0.00038028	0.00019322	0.00033051
50176	0.0832	0.0552	0.0463		12.54	0.00029957	0.00053	0.00045322
50227.2	0.082	0.0678	0.0386		12.5528	0.0005417	0.00033755	0.00020779
50278.4	0.0805	0.0629	0.0452		12.5656	0.0001785	0.00028944	0.00016689
50329.6	0.0817	0.0601	0.0444		12.5784	0.00050135	0.00028944	0.00016689
50380.8	0.0752	0.0636	0.0467		12.5912	0.00021886	0.0001451	3.2704e-06
50432	0.0813	0.0622	0.0398		12.604	0.00025921	-9.5454e-05	0.00012598
50483.2	0.0729	0.0643	0.0375		12.6168	0.00042064	0.00028944	0.00012598
50534.4	0.0794	0.065	0.0379		12.6296	0.00029957	-9.5454e-05	0.00037141
50585.6	0.0771	0.0587	0.0433		12.6424	0.00013814	0.00019322	4.4175e-05
50636.8	0.0752	0.0803	0.0406		12.6552	0.00033992	-4.7342e-05	8.508e-05
50688	0.0771	0.0699	0.0413		12.668	0.00025921	-9.5454e-05	0.0002487
50739.2	0.0737	0.0601	0.0436		12.6808	0.00046099	0.0001451	-7.8539e-05
50790.4	0.0706	0.0657	0.0444		12.6936	0.00038028	0.00019322	8.508e-05
50841.6	0.0778	0.0559	0.0402		12.7064	0.00013814	0.0001451	-0.00016035
50892.8	0.0862	0.0671	0.046		12.7192	0.00021886	-4.7342e-05	3.2704e-06
50944	0.0729	0.0685	0.0409		12.732	0.00033992	0.00043377	0.00033051
50995.2	0.0759	0.0685	0.0444		12.7448	0.00038028	9.6992e-05	-7.8539e-05
51046.4	0.0748	0.058	0.0448		12.7576	0.00029957	0.0001451	0.00012598
51097.6	0.0824	0.0713	0.0348		12.7704	0.0001785	4.8881e-05	0.0002487
51148.8	0.0706	0.0517	0.051		12.7832	0.00046099	0.00019322	8.508e-05
51200	0.0771	0.0643	0.0498		12.796	0.00062242	0.00024133	8.508e-05
51251.2	0.0817	0.0573	0.0471		12.8088	9.7788e-05	0.00028944	0.00012598
51302.4	0.0824	0.0748	0.0344		12.8216	0.00025921	-9.5454e-05	4.4175e-05
51353.6	0.071	0.0552	0.0406		12.8344	0.00033992	0.0001451	4.4175e-05
51404.8	0.0778	0.0636	0.046		12.8472	0.00038028	0.00033755	0.0002487
51456	0.0733	0.0636	0.0475		12.86	0.00021886	0.00019322	0.00012598
51507.2	0.0752	0.0559	0.0417		12.8728	0.00029957	0.0001451	8.508e-05
51558.4	0.0638	0.065	0.0398		12.8856	0.00029957	0.00028944	0.00016689
51609.6	0.0752	0.0622	0.0433		12.8984	0.00038028	0.00024133	3.2704e-06
51660.8	0.082	0.0685	0.0367		12.9112	0.00033992	4.8881e-05	8.508e-05
51712	0.0725	0.0664	0.039		12.924	0.0001785	9.6992e-05	0.00012598
51763.2	0.0706	0.065	0.0382		12.9368	0.0001785	0.00038566	3.2704e-06
51814.4	0.0889	0.0573	0.0471		12.9496	0.00042064	0.00019322	0.0002487
51865.6	0.071	0.0636	0.0317		12.9624	0.00021886	0.00028944	0.00020779
51916.8	0.0771	0.0685	0.0375		12.9752	0.00025921	0.00038566	3.2704e-06
51968	0.0737	0.0678	0.0352		12.988	0.00029957	0.00024133	3.2704e-06
52019.2	0.0759	0.0664	0.044		13.0008	0.00021886	-4.7342e-05	8.508e-05
52070.4	0.0748	0.0538	0.0382		13.0136	0.00038028	0.0001451	0.00016689
52121.6	0.0801	0.058	0.044		13.0264	0.00013814	7.6931e-07	-3.7634e-05
52172.8	0.0752	0.0608	0.0413		13.0392	0.00050135	0.00033755	4.4175e-05
52224	0.0786	0.0545	0.0406		13.052	0.00021886	0.00024133	0.00020779
52275.2	0.068	0.0685	0.0452		13.0648	0.0001785	0.00033755	8.508e-05
52326.4	0.0786	0.0587	0.0436		13.0776	0.00038028	4.8881e-05	3.2704e-06
52377.6	0.0798	0.0462	0.0382		13.0904	0.00013814	4.8881e-05	3.2704e-06
52428.8	0.082	0.0601	0.0386		13.1032	0.00046099	9.6992e-05	0.00012598
52480	0.0645	0.0573	0.0394		13.116	0.00025921	-9.5454e-05	0.0002487
52531.2	0.0676	0.0545	0.0394		13.1288	0.00025921	-4.7342e-05	4.4175e-05
52582.4	0.0706	0.0573	0.0452		13.1416	0.0001785	0.0001451	0.00041232
52633.6	0.0729	0.0545	0.0398		13.1544	0.00029957	-9.5454e-05	8.508e-05
52684.8	0.0748	0.051	0.0452		13.1672	0.00021886	-4.7342e-05	8.508e-05
52736	0.0706	0.0594	0.0444		13.18	0.00013814	9.6992e-05	8.508e-05
52787.2	0.0733	0.0524	0.0375		13.1928	0.00033992	0.00028944	0.00016689
52838.4	0.0657	0.0524	0.039		13.2056	0.00038028	-4.7342e-05	4.4175e-05
52889.6	0.0805	0.0713	0.0436		13.2184	0.00046099	4.8881e-05	-3.7634e-05
52940.8	0.0786	0.0636	0.0359		13.2312	0.00038028	0.00019322	-7.8539e-05
52992	0.0687	0.0629	0.0502		13.244	0.00066277	0.0001451	4.4175e-05
53043.2	0.0687	0.0462	0.039		13.2568	0.00029957	4.8881e-05	-3.7634e-05
53094.4	0.0702	0.0706	0.0483		13.2696	9.7788e-05	9.6992e-05	-3.7634e-05
53145.6	0.0786	0.0671	0.0332		13.2824	0.00029957	0.00028944	0.00016689
53196.8	0.0649	0.0636	0.0444		13.2952	0.00038028	0.00019322	0.0002487
53248	0.0798	0.0608	0.0456		13.308	0.00021886	-0.00023979	-3.7634e-05
53299.2	0.0619	0.0629	0.0367		13.3208	0.00033992	7.6931e-07	0.00012598
53350.4	0.0649	0.0713	0.0444		13.3336	0.00021886	-4.7342e-05	0.00012598
53401.6	0.0824	0.058	0.0429		13.3464	0.00013814	-0.00014357	0.0002487
53452.8	0.0676	0.0636	0.0386		13.3592	0.0001785	0.00024133	0.00033051
53504	0.0687	0.072	0.0406		13.372	0.00029957	0.00024133	8.508e-05
53555.2	0.0748	0.0615	0.0425		13.3848	0.00058206	0.00019322	8.508e-05
53606.4	0.0687	0.0671	0.0371		13.3976	0.00042064	0.00024133	3.2704e-06
53657.6	0.0714	0.0559	0.0452		13.4104	0.00029957	0.00043377	0.00016689
53708.8	0.0877	0.0671	0.0452		13.4232	0.0001785	0.00028944	8.508e-05
53760	0.0763	0.0538	0.0359		13.436	0.00038028	7.6931e-07	0.00012598
53811.2	0.0706	0.0503	0.0487		13.4488	0.00025921	0.00028944	0.00012598
53862.4	0.0596	0.0566	0.0398		13.4616	0.00021886	0.00024133	8.508e-05
53913.6	0.0668	0.0671	0.0375		13.4744	0.00013814	0.00019322	0.00012598
53964.8	0.0771	0.0476	0.0263		13.4872	0.00013814	0.00033755	0.0002487
54016	0.0786	0.0552	0.0433		13.5	0.00013814	0.0001451	3.2704e-06
54067.2	0.0759	0.0629	0.0471		13.5128	0.00021886	0.00019322	8.508e-05
54118.4	0.0706	0.0657	0.0409		13.5256	0.0001785	-4.7342e-05	0.00012598
54169.6	0.0634	0.0789	0.0425		13.5384	0.00038028	9.6992e-05	8.508e-05
54220.8	0.0801	0.0538	0.0398		13.5512	0.00025921	0.0001451	4.4175e-05
54272	0.074	0.0587	0.0386		13.564	0.00029957	9.6992e-05	0.00012598
54323.2	0.079	0.0664	0.034		13.5768	-2.328e-05	0.00019322	-7.8539e-05
54374.4	0.0752	0.0594	0.039		13.5896	0.0001785	-4.7342e-05	0.00020779
54425.6	0.0733	0.0552	0.0413		13.6024	0.00025921	0.0001451	4.4175e-05
54476.8	0.0718	0.0538	0.0348		13.6152	0.00021886	7.6931e-07	0.0002487
54528	0.0695	0.0538	0.0433		13.628	0.00033992	0.00033755	3.2704e-06
54579.2	0.0691	0.0608	0.0413		13.6408	0.00029957	0.0001451	0.00037141
54630.4	0.0782	0.0636	0.0413		13.6536	0.00042064	4.8881e-05	0.0002487
54681.6	0.0653	0.0601	0.0421		13.6664	0.00029957	-4.7342e-05	0.0002487
54732.8	0.0687	0.0587	0.0336		13.6792	0.00042064	0.0001451	3.2704e-06
54784	0.0668	0.0601	0.0479		13.692	0.00021886	0.00019322	0.0002896
54835.2	0.0634	0.0538	0.0344		13.7048	0.00029957	0.00024133	3.2704e-06
54886.4	0.0683	0.0706	0.0386		13.7176	0.00021886	7.6931e-07	8.508e-05
54937.6	0.0729	0.0636	0.0417		13.7304	0.00038028	9.6992e-05	4.4175e-05
54988.8	0.0737	0.0657	0.0329		13.7432	0.00033992	0.00024133	8.508e-05
55040	0.0729	0.0608	0.0375		13.756	-6.3637e-05	0.0001451	0.00016689
55091.2	0.0706	0.0587	0.0367		13.7688	9.7788e-05	0.00019322	0.00012598
55142.4	0.0653	0.0692	0.0371		13.7816	0.00042064	0.00024133	3.2704e-06
55193.6	0.0706	0.0552	0.0359		13.7944	0.00021886	7.6931e-07	0.00016689
55244.8	0.0645	0.0531	0.0355		13.8072	0.00033992	7.6931e-07	0.00020779
55296	0.0721	0.0615	0.0436		13.82	9.7788e-05	-0.00019168	0.00012598
55347.2	0.0676	0.0566	0.0398		13.8328	0.00013814	4.8881e-05	0.0002896
55398.4	0.0661	0.058	0.0382		13.8456	0.00021886	0.00019322	8.508e-05
55449.6	0.0664	0.051	0.0352		13.8584	0.00038028	0.00043377	0.00020779
55500.8	0.0664	0.0622	0.039		13.8712	0.00021886	9.6992e-05	-3.7634e-05
55552	0.071	0.0699	0.0402		13.884	0.00025921	0.0001451	4.4175e-05
55603.2	0.0771	0.0615	0.034		13.8968	0.00038028	0.0001451	0.00012598
55654.4	0.0622	0.0643	0.0367		13.9096	9.7788e-05	0.00019322	0.00016689
55705.6	0.0676	0.0552	0.0413		13.9224	0.00033992	0.00028944	3.2704e-06
55756.8	0.0649	0.0559	0.0475		13.9352	0.00013814	7.6931e-07	0.00020779
55808	0.0699	0.0587	0.0382		13.948	0.00025921	4.8881e-05	3.2704e-06
55859.2	0.0676	0.0545	0.0363		13.9608	0.00025921	0.00024133	4.4175e-05
55910.4	0.0706	0.0524	0.0352		13.9736	0.00033992	4.8881e-05	0.00037141
55961.6	0.063	0.0587	0.034		13.9864	0.00021886	0.00028944	8.508e-05
56012.8	0.0638	0.0587	0.0413		13.9992	0.00029957	4.8881e-05	3.2704e-06
56064	0.0721	0.0587	0.0409		14.012	0.00021886	0.00028944	-7.8539e-05
56115.2	0.0676	0.0657	0.034		14.0248	0.00025921	4.8881e-05	0.00016689
56166.4	0.0649	0.0531	0.0363		14.0376	0.00013814	-4.7342e-05	0.0002487
56217.6	0.0668	0.0559	0.0433		14.0504	0.00029957	0.00019322	0.00020779
56268.8	0.0699	0.0524	0.0394		14.0632	5.7432e-05	0.0001451	-7.8539e-05
56320	0.0767	0.0601	0.0305		14.076	0.00050135	0.00033755	0.00041232
56371.2	0.0645	0.0566	0.0402		14.0888	0.0001785	0.00028944	0.0002896
56422.4	0.068	0.0503	0.0371		14.1016	0.00029957	9.6992e-05	-3.7634e-05
56473.6	0.0699	0.0601	0.0402		14.1144	0.00029957	0.00028944	8.508e-05
56524.8	0.0683	0.0566	0.0406		14.1272	0.00021886	4.8881e-05	8.508e-05
56576	0.0683	0.0517	0.0406		14.14	0.00029957	-9.5454e-05	0.00012598
56627.2	0.0661	0.0559	0.0425		14.1528	0.0001785	0.00024133	0.00012598
56678.4	0.0756	0.0496	0.0313		14.1656	0.00013814	4.8881e-05	-7.8539e-05
56729.6	0.0699	0.0552	0.0375		14.1784	0.00042064	4.8881e-05	0.0002896
56780.8	0.0676	0.0462	0.0429		14.1912	0.00038028	4.8881e-05	4.4175e-05
56832	0.0714	0.042	0.0417		14.204	0.00029957	4.8881e-05	4.4175e-05
56883.2	0.0661	0.0678	0.0433		14.2168	0.00066277	0.00019322	0.00012598
56934.4	0.0729	0.0489	0.0386		14.2296	0.00029957	4.8881e-05	0.00020779
56985.6	0.0714	0.0573	0.0413		14.2424	5.7432e-05	0.00019322	3.2704e-06
57036.8	0.0676	0.0517	0.0402		14.2552	1.7076e-05	0.00019322	-7.8539e-05
57088	0.0699	0.0643	0.0429		14.268	0.00013814	4.8881e-05	-3.7634e-05
57139.2	0.0687	0.0427	0.0467		14.2808	0.00025921	9.6992e-05	0.0002487
57190.4	0.0649	0.0503	0.0406		14.2936	9.7788e-05	7.6931e-07	8.508e-05
57241.6	0.0581	0.0601	0.0413		14.3064	0.00033992	-4.7342e-05	0.0002487
57292.8	0.0657	0.0573	0.0394		14.3192	0.00029957	0.00033755	8.508e-05
57344	0.0687	0.051	0.0352		14.332	9.7788e-05	7.6931e-07	0.0002896
57395.2	0.0683	0.0671	0.0386		14.3448	5.7432e-05	-9.5454e-05	3.2704e-06
57446.4	0.0661	0.0601	0.0332		14.3576	0.00021886	4.8881e-05	0.00012598
57497.6	0.0615	0.0524	0.0386		14.3704	0.0001785	0.00024133	-3.7634e-05
57548.8	0.0817	0.0573	0.0394		14.3832	5.7432e-05	0.00024133	8.508e-05
57600	0.0626	0.0629	0.0375		14.396	0.00033992	-4.7342e-05	4.4175e-05
57651.2	0.0699	0.0524	0.0336		14.4088	0.00021886	-9.5454e-05	0.00020779
57702.4	0.0661	0.0678	0.0359		14.4216	0.0001785	7.6931e-07	-0.00011944
57753.6	0.0721	0.0699	0.0382		14.4344	-2.328e-05	0.00028944	0.00016689
57804.8	0.0683	0.0671	0.0352		14.4472	1.7076e-05	0.00024133	3.2704e-06
57856	0.0718	0.058	0.0379		14.46	5.7432e-05	0.00024133	0.00012598
57907.2	0.0687	0.051	0.0409		14.4728	1.7076e-05	0.00019322	4.4175e-05
57958.4	0.0657	0.0517	0.0332		14.4856	0.00033992	0.00038566	4.4175e-05
58009.6	0.0653	0.058	0.029		14.4984	0.00021886	9.6992e-05	0.00016689
58060.8	0.0611	0.0545	0.0375		14.5112	0.00033992	0.00019322	8.508e-05
58112	0.0729	0.0664	0.0394		14.524	0.00033992	0.00024133	8.508e-05
58163.2	0.0619	0.0552	0.0359		14.5368	0.00050135	4.8881e-05	4.4175e-05
58214.4	0.0771	0.0552	0.0406		14.5496	0.00066277	4.8881e-05	-3.7634e-05
58265.6	0.0622	0.058	0.0382		14.5624	0.00025921	-4.7342e-05	0.00012598
58316.8	0.0695	0.0636	0.034		14.5752	0.0005417	0.0001451	0.00020779
58368	0.0714	0.0476	0.0406		14.588	0.00021886	0.00019322	0.00020779
58419.2	0.0702	0.0517	0.0329		14.6008	0.00021886	0.00024133	4.4175e-05
58470.4	0.0691	0.0587	0.0367		14.6136	0.00021886	0.0001451	8.508e-05
58521.6	0.0622	0.0538	0.0359		14.6264	0.00033992	0.00019322	0.00016689
58572.8	0.0626	0.0587	0.0329		14.6392	0.0001785	4.8881e-05	0.00012598
58624	0.0622	0.0517	0.0352		14.652	0.00021886	0.00019322	0.00016689
58675.2	0.0577	0.0608	0.0371		14.6648	0.00029957	-0.00014357	0.00012598
58726.4	0.0592	0.0587	0.0417		14.6776	0.0001785	7.6931e-07	4.4175e-05
58777.6	0.0729	0.0524	0.0386		14.6904	0.00029957	4.8881e-05	-3.7634e-05
58828.8	0.0615	0.0496	0.0302		14.7032	0.00046099	4.8881e-05	-3.7634e-05
58880	0.0782	0.0601	0.0344		14.716	0.00021886	-4.7342e-05	0.00012598
58931.2	0.0657	0.0545	0.0402		14.7288	0.00021886	-4.7342e-05	-7.8539e-05
58982.4	0.0702	0.0517	0.0371		14.7416	0.00013814	7.6931e-07	4.4175e-05
59033.6	0.0661	0.0545	0.0425		14.7544	0.00021886	-0.00023979	0.00012598
59084.8	0.0786	0.0496	0.0436		14.7672	0.00050135	9.6992e-05	0.0002896
59136	0.0535	0.0608	0.0406		14.78	0.00038028	0.0001451	4.4175e-05
59187.2	0.0733	0.0692	0.0302		14.7928	-6.3637e-05	4.8881e-05	0.00020779
59238.4	0.0649	0.051	0.0406		14.8056	0.00058206	9.6992e-05	4.4175e-05
59289.6	0.0653	0.0545	0.0313		14.8184	0.00029957	4.8881e-05	3.2704e-06
59340.8	0.0649	0.0469	0.0267		14.8312	0.0001785	9.6992e-05	0.00016689
59392	0.0721	0.0496	0.0352		14.844	0.00042064	0.0001451	0.00016689
59443.2	0.0645	0.0531	0.0317		14.8568	0.0001785	9.6992e-05	4.4175e-05
59494.4	0.0676	0.0678	0.0456		14.8696	0.00025921	9.6992e-05	0.0002487
59545.6	0.0672	0.0531	0.0313		14.8824	0.0001785	0.00043377	0.00012598
59596.8	0.0615	0.0483	0.0321		14.8952	0.00038028	4.8881e-05	-3.7634e-05
59648	0.0611	0.0399	0.0286		14.908	0.00013814	9.6992e-05	3.2704e-06
59699.2	0.0657	0.0559	0.0286		14.9208	0.00025921	0.00019322	8.508e-05
59750.4	0.0622	0.0531	0.0398		14.9336	1.7076e-05	-0.00014357	0.00020779
59801.6	0.0645	0.0559	0.0409		14.9464	0.00013814	0.00019322	-7.8539e-05
59852.8	0.0733	0.051	0.0452		14.9592	0.00042064	9.6992e-05	0.00033051
59904	0.0668	0.0538	0.0413		14.972	0.00029957	-0.00019168	4.4175e-05
59955.2	0.0748	0.0692	0.0398		14.9848	0.0001785	0.00028944	8.508e-05
60006.4	0.0615	0.0657	0.0425		14.9976	0.00013814	0.00033755	8.508e-05
60057.6	0.0642	0.0476	0.0375		15.0104	-0.00010399	0.0001451	0.0002487
60108.8	0.0657	0.0462	0.0371		15.0232	0.00013814	0.00019322	0.00012598
60160	0.074	0.0608	0.0363		15.036	0.00038028	-4.7342e-05	0.0002487
60211.2	0.0733	0.0538	0.0398		15.0488	0.00025921	0.00033755	-3.7634e-05
60262.4	0.0699	0.0573	0.034		15.0616	0.0001785	0.0001451	0.00041232
60313.6	0.0626	0.0692	0.0444		15.0744	0.00042064	0.00024133	3.2704e-06
60364.8	0.0687	0.0552	0.0336		15.0872	0.00025921	9.6992e-05	3.2704e-06
60416	0.0562	0.0594	0.0329		15.1	-2.328e-05	-4.7342e-05	0.00012598
60467.2	0.0664	0.0538	0.0352		15.1128	0.00029957	7.6931e-07	0.00012598
60518.4	0.0664	0.0503	0.0298		15.1256	0.00025921	0.0001451	0.00016689
60569.6	0.0657	0.0483	0.0294		15.1384	9.7788e-05	9.6992e-05	0.0002896
60620.8	0.0642	0.051	0.0329		15.1512	0.0001785	4.8881e-05	3.2704e-06
60672	0.0725	0.0622	0.0382		15.164	0.00021886	0.0001451	3.2704e-06
60723.2	0.0649	0.0545	0.0286		15.1768	0.00013814	9.6992e-05	0.00012598
60774.4	0.068	0.0538	0.0344		15.1896	-6.3637e-05	0.00028944	3.2704e-06
60825.6	0.0626	0.0503	0.0286		15.2024	0.00021886	4.8881e-05	8.508e-05
60876.8	0.0615	0.0566	0.0263		15.2152	9.7788e-05	-0.00019168	0.00020779
60928	0.0577	0.0671	0.0355		15.228	0.00013814	-9.5454e-05	4.4175e-05
60979.2	0.0645	0.0699	0.0344		15.2408	0.00021886	-0.00023979	3.2704e-06
61030.4	0.0649	0.0629	0.0332		15.2536	0.0001785	7.6931e-07	-0.00011944
61081.6	0.0634	0.0552	0.0309		15.2664	0.00025921	9.6992e-05	-7.8539e-05
61132.8	0.0683	0.0601	0.0321		15.2792	0.00029957	9.6992e-05	-3.7634e-05
61184	0.0706	0.0566	0.0344		15.292	0.00038028	9.6992e-05	0.00037141
61235.2	0.0695	0.0636	0.0332		15.3048	0.00042064	0.00053	4.4175e-05
61286.4	0.0569	0.0455	0.0367		15.3176	-2.328e-05	0.00019322	4.4175e-05
61337.6	0.0603	0.0601	0.0298		15.3304	0.00025921	9.6992e-05	4.4175e-05
61388.8	0.0672	0.0455	0.034		15.3432	9.7788e-05	-4.7342e-05	0.00020779
61440	0.0565	0.0552	0.0352		15.356	0.00042064	0.00043377	0.00012598
61491.2	0.071	0.0496	0.0313		15.3688	0.00025921	-4.7342e-05	-3.7634e-05
61542.4	0.0634	0.0427	0.0379		15.3816	0.00013814	0.00019322	0.00016689
61593.6	0.0603	0.0517	0.0448		15.3944	1.7076e-05	-4.7342e-05	0.00016689
61644.8	0.0539	0.0566	0.034		15.4072	0.00021886	0.00043377	-3.7634e-05
61696	0.0565	0.0489	0.0305		15.42	0.00021886	-4.7342e-05	0.00020779
61747.2	0.0573	0.058	0.0352		15.4328	0.00029957	0.00024133	3.2704e-06
61798.4	0.0588	0.0483	0.0352		15.4456	0.0001785	0.0001451	3.2704e-06
61849.6	0.0611	0.0573	0.0313		15.4584	9.7788e-05	4.8881e-05	0.00012598
61900.8	0.0581	0.0559	0.0348		15.4712	0.0001785	7.6931e-07	0.0002487
61952	0.0558	0.0531	0.0329		15.484	9.7788e-05	0.00024133	0.00033051
62003.2	0.0588	0.0489	0.0352		15.4968	0.00013814	7.6931e-07	0.00016689
62054.4	0.0611	0.0552	0.0332		15.5096	0.00025921	9.6992e-05	4.4175e-05
62105.6	0.0695	0.0503	0.0332		15.5224	0.00013814	0.00033755	3.2704e-06
62156.8	0.0695	0.051	0.0371		15.5352	0.00013814	0.00024133	-7.8539e-05
62208	0.0626	0.0455	0.034		15.548	-6.3637e-05	9.6992e-05	8.508e-05
62259.2	0.0573	0.0517	0.0371		15.5608	0.00025921	0.00038566	0.0002896
62310.4	0.0615	0.0406	0.0355		15.5736	1.7076e-05	7.6931e-07	8.508e-05
62361.6	0.068	0.0496	0.0355		15.5864	0.00013814	0.00019322	4.4175e-05
62412.8	0.0622	0.0483	0.0302		15.5992	5.7432e-05	4.8881e-05	0.0002487
62464	0.063	0.0392	0.0379		15.612	9.7788e-05	-4.7342e-05	8.508e-05
62515.2	0.0603	0.0615	0.0317		15.6248	9.7788e-05	0.00024133	0.00012598
62566.4	0.0581	0.051	0.0325		15.6376	0.0005417	4.8881e-05	0.00016689
62617.6	0.0596	0.0489	0.0286		15.6504	9.7788e-05	0.0001451	0.00016689
62668.8	0.063	0.0657	0.0379		15.6632	0.00013814	0.0001451	0.00020779
62720	0.0615	0.0615	0.0317		15.676	0.00013814	9.6992e-05	4.4175e-05
62771.2	0.063	0.0531	0.0329		15.6888	0.00033992	0.0001451	-0.00011944
62822.4	0.0622	0.035	0.034		15.7016	0.00038028	-9.5454e-05	0.00020779
62873.6	0.0634	0.0538	0.0348		15.7144	1.7076e-05	0.00028944	4.4175e-05
62924.8	0.0581	0.0524	0.0305		15.7272	0.00025921	0.00028944	0.00020779
62976	0.0664	0.0503	0.0382		15.74	5.7432e-05	0.00019322	4.4175e-05
63027.2	0.0592	0.0448	0.0267		15.7528	0.00021886	4.8881e-05	4.4175e-05
63078.4	0.0634	0.0524	0.0355		15.7656	0.00025921	0.00019322	-3.7634e-05
63129.6	0.0584	0.0545	0.0317		15.7784	0.00013814	0.00033755	0.00016689
63180.8	0.0676	0.0503	0.0321		15.7912	0.00013814	-0.00014357	4.4175e-05
63232	0.0622	0.0559	0.0336		15.804	0.0001785	9.6992e-05	3.2704e-06
63283.2	0.0695	0.058	0.0286		15.8168	0.0001785	-4.7342e-05	0.00016689
63334.4	0.0592	0.0531	0.029		15.8296	0.00021886	7.6931e-07	-3.7634e-05
63385.6	0.0649	0.0545	0.0352		15.8424	5.7432e-05	0.00028944	3.2704e-06
63436.8	0.0546	0.0503	0.0382		15.8552	0.00013814	-0.00014357	0.00016689
63488	0.0638	0.0448	0.0359		15.868	-0.00010399	4.8881e-05	-3.7634e-05
63539.2	0.0642	0.0476	0.0406		15.8808	1.7076e-05	0.0001451	0.00012598
63590.4	0.0592	0.0657	0.0363		15.8936	9.7788e-05	9.6992e-05	8.508e-05
63641.6	0.0676	0.0455	0.0329		15.9064	9.7788e-05	-0.00019168	0.0002487
63692.8	0.0691	0.0664	0.0317		15.9192	5.7432e-05	9.6992e-05	8.508e-05
63744	0.0588	0.0476	0.0398		15.932	5.7432e-05	9.6992e-05	0.00020779
63795.2	0.0584	0.0483	0.0352		15.9448	5.7432e-05	0.00024133	4.4175e-05
63846.4	0.0622	0.0524	0.0286		15.9576	5.7432e-05	0.00024133	-3.7634e-05
63897.6	0.0565	0.0524	0.0363		15.9704	1.7076e-05	0.00053	4.4175e-05
63948.8	0.0531	0.0517	0.0321		15.9832	0.00029957	0.00024133	3.2704e-06
64000	0.06	0.0559	0.0329		15.996	0.00025921	-4.7342e-05	-3.7634e-05
64051.2	0.0649	0.0594	0.0329		16.0088	5.7432e-05	9.6992e-05	3.2704e-06
64102.4	0.0615	0.0489	0.0379		16.0216	0.00025921	0.0001451	-7.8539e-05
64153.6	0.0638	0.0559	0.0355		16.0344	0.00013814	4.8881e-05	8.508e-05
64204.8	0.0619	0.0434	0.0394		16.0472	0.00029957	4.8881e-05	3.2704e-06
64256	0.0611	0.0483	0.0309		16.06	0.0001785	-4.7342e-05	0.00016689
64307.2	0.0683	0.0552	0.0332		16.0728	0.0001785	0.00024133	0.00012598
64358.4	0.0562	0.0503	0.0313		16.0856	-2.328e-05	0.0001451	0.00020779
64409.6	0.0653	0.0496	0.0251		16.0984	0.00021886	0.0001451	-0.00011944
64460.8	0.0501	0.0552	0.0359		16.1112	0.00029957	0.0001451	0.0002487
64512	0.0565	0.051	0.0298		16.124	-6.3637e-05	-9.5454e-05	0.00016689
64563.2	0.0653	0.0483	0.0329		16.1368	0.00013814	0.00019322	4.4175e-05
64614.4	0.0645	0.0455	0.039		16.1496	0.00025921	0.00019322	0.00012598
64665.6	0.052	0.0545	0.0355		16.1624	0.0001785	0.00019322	8.508e-05
64716.8	0.0588	0.0448	0.0251		16.1752	0.00025921	0.00024133	3.2704e-06
64768	0.0657	0.0455	0.0305		16.188	0.00021886	4.8881e-05	0.00020779
64819.2	0.0607	0.0483	0.029		16.2008	0.00025921	0.00038566	3.2704e-06
64870.4	0.055	0.058	0.0325		16.2136	0.00013814	7.6931e-07	0.0002896
64921.6	0.0581	0.0489	0.0421		16.2264	0.00025921	4.8881e-05	-3.7634e-05
64972.8	0.0535	0.0496	0.0332		16.2392	0.00025921	7.6931e-07	-7.8539e-05
65024	0.0622	0.0496	0.0294		16.252	0.00029957	0.00019322	4.4175e-05
65075.2	0.0573	0.0601	0.0417		16.2648	0.00021886	7.6931e-07	0.00012598
65126.4	0.0619	0.065	0.0352		16.2776	0.0001785	0.0001451	4.4175e-05
65177.6	0.0653	0.0524	0.0359		16.2904	9.7788e-05	9.6992e-05	0.00012598
65228.8	0.0516	0.0413	0.0355		16.3032	-2.328e-05	0.00019322	3.2704e-06
65280	0.0642	0.0566	0.0329		16.316	0.00025921	7.6931e-07	3.2704e-06
65331.2	0.0573	0.0434	0.0355		16.3288	0.00029957	-4.7342e-05	0.00020779
65382.4	0.0619	0.0441	0.0321		16.3416	0.00013814	7.6931e-07	-3.7634e-05
65433.6	0.0505	0.0455	0.0236		16.3544	0.00021886	0.00024133	4.4175e-05
65484.8	0.0622	0.0517	0.0309		16.3672	0.00021886	9.6992e-05	0.00012598
65536	0.0478	0.0476	0.0298		16.38	1.7076e-05	0.00028944	4.4175e-05
65587.2	0.0501	0.0489	0.029		16.3928	0.00013814	0.0001451	4.4175e-05
65638.4	0.0535	0.0524	0.039		16.4056	0.00025921	0.00019322	0.00012598
65689.6	0.0596	0.0601	0.0302		16.4184	0.00021886	0.00033755	0.00020779
65740.8	0.0531	0.0476	0.0302		16.4312	-2.328e-05	9.6992e-05	4.4175e-05
65792	0.0535	0.0538	0.034		16.444	1.7076e-05	0.00019322	0.00012598
65843.2	0.063	0.0496	0.0317		16.4568	0.0001785	4.8881e-05	3.2704e-06
65894.4	0.0607	0.042	0.029		16.4696	0.00029957	7.6931e-07	0.0002487
65945.6	0.0592	0.0594	0.0309		16.4824	0.00013814	9.6992e-05	0.00012598
65996.8	0.0642	0.0601	0.0294		16.4952	0.0001785	0.00024133	0.00020779
66048	0.055	0.0559	0.0375		16.508	0.00021886	0.00053	4.4175e-05
66099.2	0.0474	0.0489	0.0294		16.5208	9.7788e-05	0.00019322	-7.8539e-05
66150.4	0.0607	0.0517	0.0309		16.5336	5.7432e-05	7.6931e-07	3.2704e-06
66201.6	0.0512	0.0385	0.0344		16.5464	9.7788e-05	0.00019322	0.00020779
66252.8	0.0592	0.0552	0.0363		16.5592	-6.3637e-05	-4.7342e-05	0.00020779
66304	0.0581	0.0427	0.0313		16.572	0.00025921	9.6992e-05	-0.00011944
66355.2	0.047	0.0413	0.0294		16.5848	9.7788e-05	-9.5454e-05	0.00012598
66406.4	0.052	0.0364	0.0379		16.5976	9.7788e-05	-9.5454e-05	0.00016689
66457.6	0.0497	0.0517	0.0363		16.6104	5.7432e-05	4.8881e-05	0.00016689
66508.8	0.0592	0.0594	0.0313		16.6232	0.00029957	0.00024133	-0.00011944
66560	0.0592	0.042	0.0302		16.636	5.7432e-05	0.00019322	-7.8539e-05
66611.2	0.0554	0.0441	0.0309		16.6488	0.0001785	0.0001451	-3.7634e-05
66662.4	0.0577	0.0524	0.029		16.6616	0.00013814	0.00024133	0.00020779
66713.6	0.0584	0.0517	0.0317		16.6744	0.00025921	4.8881e-05	8.508e-05
66764.8	0.0569	0.0469	0.0309		16.6872	5.7432e-05	0.0001451	4.4175e-05
66816	0.0622	0.0448	0.0294		16.7	0.00046099	7.6931e-07	0.00016689
66867.2	0.0592	0.0385	0.0363		16.7128	0.00038028	0.00024133	0.00016689
66918.4	0.06	0.0434	0.0305		16.7256	1.7076e-05	4.8881e-05	-7.8539e-05
66969.6	0.0592	0.0643	0.0436		16.7384	0.00021886	7.6931e-07	-3.7634e-05
67020.8	0.0565	0.0496	0.0298		16.7512	1.7076e-05	-4.7342e-05	0.00016689
67072	0.0588	0.0496	0.0336		16.764	5.7432e-05	4.8881e-05	4.4175e-05
67123.2	0.0588	0.0573	0.0275		16.7768	0.0001785	7.6931e-07	0.00012598
67174.4	0.0569	0.0615	0.0302		16.7896	0.00029957	0.0001451	0.00020779
67225.6	0.0596	0.0538	0.0313		16.8024	5.7432e-05	0.00028944	4.4175e-05
67276.8	0.0573	0.0441	0.0329		16.8152	0.0001785	-0.00019168	-3.7634e-05
67328	0.052	0.0538	0.0244		16.828	5.7432e-05	0.0001451	8.508e-05
67379.2	0.0524	0.0476	0.0286		16.8408	0.0001785	0.00024133	3.2704e-06
67430.4	0.055	0.0524	0.0302		16.8536	1.7076e-05	0.00024133	0.0002896
67481.6	0.0539	0.0434	0.0336		16.8664	1.7076e-05	0.0001451	4.4175e-05
67532.8	0.0649	0.0594	0.0309		16.8792	0.00021886	0.00019322	3.2704e-06
67584	0.0535	0.0483	0.029		16.892	0.0001785	7.6931e-07	-3.7634e-05
67635.2	0.0459	0.0392	0.0367		16.9048	0.00021886	-0.00019168	8.508e-05
67686.4	0.055	0.0476	0.0251		16.9176	0.00025921	4.8881e-05	0.00020779
67737.6	0.06	0.0413	0.0352		16.9304	0.00025921	0.00024133	3.2704e-06
67788.8	0.0577	0.0608	0.0282		16.9432	0.0001785	-0.00014357	-0.00011944
67840	0.0603	0.0483	0.0286		16.956	1.7076e-05	0.00019322	-3.7634e-05
67891.2	0.0642	0.0503	0.0282		16.9688	0.00029957	9.6992e-05	3.2704e-06
67942.4	0.0554	0.0559	0.0344		16.9816	0.00021886	0.00028944	-3.7634e-05
67993.6	0.0512	0.0448	0.0313		16.9944	9.7788e-05	9.6992e-05	8.508e-05
68044.8	0.0543	0.0476	0.0317		17.0072	0.00029957	7.6931e-07	0.00012598
68096	0.0569	0.051	0.0302		17.02	0.00021886	4.8881e-05	3.2704e-06
68147.2	0.0489	0.0517	0.0344		17.0328	0.00021886	7.6931e-07	8.508e-05
68198.4	0.052	0.0545	0.0329		17.0456	9.7788e-05	-4.7342e-05	-3.7634e-05
68249.6	0.06	0.0455	0.0251		17.0584	0.00046099	0.00028944	3.2704e-06
68300.8	0.0607	0.0427	0.0355		17.0712	0.00025921	9.6992e-05	0.00012598
68352	0.0554	0.0441	0.0286		17.084	9.7788e-05	0.00019322	0.00016689
68403.2	0.0543	0.0489	0.0244		17.0968	9.7788e-05	9.6992e-05	-3.7634e-05
68454.4	0.0573	0.0545	0.0367		17.1096	5.7432e-05	-4.7342e-05	4.4175e-05
68505.6	0.0581	0.0538	0.0309		17.1224	0.0001785	0.00028944	4.4175e-05
68556.8	0.052	0.0531	0.0186		17.1352	-2.328e-05	7.6931e-07	3.2704e-06
68608	0.0546	0.0427	0.0271		17.148	0.00021886	0.0001451	8.508e-05
68659.2	0.0607	0.0636	0.0309		17.1608	0.0001785	0.00019322	4.4175e-05
68710.4	0.055	0.0378	0.0329		17.1736	0.00038028	-9.5454e-05	3.2704e-06
68761.6	0.0565	0.0517	0.0313		17.1864	0.00013814	4.8881e-05	0.00020779
68812.8	0.0543	0.0524	0.0352		17.1992	0.00021886	-4.7342e-05	0.00012598
68864	0.052	0.0517	0.0302		17.212	0.00013814	4.8881e-05	-3.7634e-05
68915.2	0.0596	0.0489	0.0321		17.2248	0.00029957	0.0001451	0.00033051
68966.4	0.052	0.0469	0.029		17.2376	0.00013814	0.00048189	0.00016689
69017.6	0.0619	0.0566	0.0224		17.2504	0.0001785	9.6992e-05	3.2704e-06
69068.8	0.0573	0.0496	0.0282		17.2632	0.00025921	4.8881e-05	-7.8539e-05
69120	0.0512	0.0399	0.0302		17.276	9.7788e-05	-4.7342e-05	-0.00011944
69171.2	0.0493	0.0434	0.0367		17.2888	1.7076e-05	0.0001451	0.00041232
69222.4	0.0531	0.0476	0.029		17.3016	1.7076e-05	0.0001451	0.00012598
69273.6	0.06	0.0385	0.0367		17.3144	-2.328e-05	0.00019322	-3.7634e-05
69324.8	0.0539	0.0573	0.0302		17.3272	0.0001785	0.0001451	-3.7634e-05
69376	0.0607	0.0503	0.0278		17.34	1.7076e-05	4.8881e-05	0.00012598
69427.2	0.044	0.0427	0.0298		17.3528	1.7076e-05	7.6931e-07	3.2704e-06
69478.4	0.0558	0.0406	0.0286		17.3656	0.00013814	0.00019322	-7.8539e-05
69529.6	0.0584	0.0476	0.0271		17.3784	0.00013814	0.00019322	-3.7634e-05
69580.8	0.0592	0.0503	0.0317		17.3912	0.00021886	9.6992e-05	-3.7634e-05
69632	0.0478	0.0434	0.034		17.404	0.00029957	0.00019322	4.4175e-05
69683.2	0.0489	0.0552	0.0321		17.4168	0.00013814	9.6992e-05	3.2704e-06
69734.4	0.0584	0.0552	0.0302		17.4296	1.7076e-05	-4.7342e-05	4.4175e-05
69785.6	0.0546	0.0622	0.0313		17.4424	1.7076e-05	-4.7342e-05	8.508e-05
69836.8	0.0455	0.0545	0.0309		17.4552	5.7432e-05	-4.7342e-05	8.508e-05
69888	0.0554	0.0413	0.0329		17.468	0.00013814	-9.5454e-05	4.4175e-05
69939.2	0.0531	0.0517	0.0294		17.4808	0.00038028	-4.7342e-05	0.0002487
69990.4	0.0527	0.0448	0.024		17.4936	-2.328e-05	0.00024133	3.2704e-06
70041.6	0.0531	0.0483	0.0305		17.5064	0.00025921	-9.5454e-05	0.00012598
70092.8	0.0607	0.042	0.0298		17.5192	0.00025921	-0.00014357	3.2704e-06
70144	0.0527	0.0392	0.0255		17.532	0.00013814	-9.5454e-05	8.508e-05
70195.2	0.0546	0.0385	0.0332		17.5448	5.7432e-05	7.6931e-07	-7.8539e-05
70246.4	0.0539	0.0496	0.0275		17.5576	0.0001785	-4.7342e-05	0.0002896
70297.6	0.0573	0.0552	0.0309		17.5704	9.7788e-05	0.00019322	0.00012598
70348.8	0.055	0.0385	0.0263		17.5832	0.00025921	9.6992e-05	0.00012598
70400	0.0543	0.0483	0.0294		17.596	1.7076e-05	9.6992e-05	0.00016689
70451.2	0.0573	0.0455	0.0282		17.6088	0.0001785	9.6992e-05	3.2704e-06
70502.4	0.0546	0.051	0.0309		17.6216	5.7432e-05	0.00024133	8.508e-05
70553.6	0.0554	0.0552	0.0298		17.6344	0.00050135	9.6992e-05	3.2704e-06
70604.8	0.0497	0.0406	0.0309		17.6472	0.00025921	-9.5454e-05	4.4175e-05
70656	0.0573	0.0489	0.0294		17.66	0.00038028	4.8881e-05	0.00012598
70707.2	0.052	0.0455	0.0336		17.6728	0.00033992	-4.7342e-05	-3.7634e-05
70758.4	0.0562	0.0469	0.0275		17.6856	0.0001785	9.6992e-05	3.2704e-06
70809.6	0.0505	0.0469	0.0325		17.6984	1.7076e-05	0.0001451	0.0002487
70860.8	0.0554	0.0531	0.0209		17.7112	9.7788e-05	9.6992e-05	8.508e-05
70912	0.0615	0.0483	0.0317		17.724	5.7432e-05	9.6992e-05	0.00020779
70963.2	0.0543	0.0441	0.0255		17.7368	0.0001785	0.00033755	8.508e-05
71014.4	0.0569	0.0489	0.0298		17.7496	9.7788e-05	0.00048189	-3.7634e-05
71065.6	0.0463	0.0448	0.0232		17.7624	9.7788e-05	9.6992e-05	8.508e-05
71116.8	0.0505	0.0524	0.0321		17.7752	0.00021886	0.00019322	-0.00011944
71168	0.0451	0.0448	0.0282		17.788	0.00025921	-4.7342e-05	0.00016689
71219.2	0.0417	0.0559	0.0302		17.8008	-2.328e-05	-0.00014357	4.4175e-05
71270.4	0.0546	0.0413	0.0305		17.8136	0.00013814	-9.5454e-05	4.4175e-05
71321.6	0.052	0.0399	0.0263		17.8264	1.7076e-05	0.00028944	8.508e-05
71372.8	0.0596	0.0406	0.0313		17.8392	-0.00014435	7.6931e-07	4.4175e-05
71424	0.0527	0.0476	0.0321		17.852	0.00038028	9.6992e-05	-3.7634e-05
71475.2	0.0512	0.0434	0.0317		17.8648	9.7788e-05	9.6992e-05	0.00020779
71526.4	0.0611	0.0496	0.0302		17.8776	0.00021886	9.6992e-05	3.2704e-06
71577.6	0.0539	0.0545	0.0263		17.8904	0.00021886	9.6992e-05	3.2704e-06
71628.8	0.0425	0.0399	0.0336		17.9032	0.0001785	0.00028944	4.4175e-05
71680	0.0596	0.0489	0.0336		17.916	1.7076e-05	-4.7342e-05	8.508e-05
71731.2	0.0497	0.0434	0.034		17.9288	0.00021886	0.00024133	4.4175e-05
71782.4	0.0501	0.0301	0.0298		17.9416	0.0001785	-0.00014357	0.00041232
71833.6	0.0558	0.0489	0.0255		17.9544	0.00029957	4.8881e-05	8.508e-05
71884.8	0.0546	0.0483	0.0259		17.9672	9.7788e-05	0.0001451	8.508e-05
71936	0.0558	0.0441	0.0259		17.98	0.0001785	9.6992e-05	4.4175e-05
71987.2	0.047	0.0427	0.0294		17.9928	0.00013814	0.0001451	3.2704e-06
72038.4	0.0535	0.0524	0.0325		18.0056	5.7432e-05	-4.7342e-05	0.00016689
72089.6	0.0455	0.0427	0.0336		18.0184	0.00029957	9.6992e-05	0.0002896
72140.8	0.0447	0.0434	0.0224		18.0312	0.00042064	0.00028944	0.00020779
72192	0.0535	0.0552	0.0302		18.044	0.00013814	9.6992e-05	-3.7634e-05
72243.2	0.0546	0.0531	0.0267		18.0568	-2.328e-05	7.6931e-07	-0.00016035
72294.4	0.0478	0.0496	0.0325		18.0696	-2.328e-05	9.6992e-05	4.4175e-05
72345.6	0.0638	0.0496	0.0278		18.0824	0.00038028	0.00033755	0.00012598
72396.8	0.0421	0.0448	0.0336		18.0952	9.7788e-05	0.00019322	0.00012598
72448	0.0611	0.0483	0.0275		18.108	0.00021886	-9.5454e-05	8.508e-05
72499.2	0.06	0.051	0.0336		18.1208	1.7076e-05	9.6992e-05	8.508e-05
72550.4	0.0501	0.0476	0.0267		18.1336	-2.328e-05	4.8881e-05	8.508e-05
72601.6	0.0527	0.0441	0.0263		18.1464	9.7788e-05	0.00024133	4.4175e-05
72652.8	0.0489	0.0441	0.0228		18.1592	9.7788e-05	4.8881e-05	-7.8539e-05
72704	0.0478	0.0448	0.0352		18.172	5.7432e-05	9.6992e-05	0.00016689
72755.2	0.047	0.0476	0.0302		18.1848	0.00025921	4.8881e-05	4.4175e-05
72806.4	0.0489	0.0483	0.0359		18.1976	0.0001785	9.6992e-05	0.00016689
72857.6	0.0421	0.0489	0.0263		18.2104	1.7076e-05	0.00033755	-7.8539e-05
72908.8	0.052	0.0503	0.0286		18.2232	0.00013814	0.0001451	4.4175e-05
72960	0.0535	0.0469	0.029		18.236	5.7432e-05	0.00028944	-3.7634e-05
73011.2	0.0508	0.051	0.0325		18.2488	-2.328e-05	-9.5454e-05	0.00016689
73062.4	0.0516	0.0448	0.0217		18.2616	1.7076e-05	7.6931e-07	3.2704e-06
73113.6	0.0577	0.0406	0.0321		18.2744	1.7076e-05	4.8881e-05	4.4175e-05
73164.8	0.0524	0.0462	0.0309		18.2872	0.00013814	4.8881e-05	8.508e-05
73216	0.0584	0.0615	0.0309		18.3	1.7076e-05	0.0001451	-3.7634e-05
73267.2	0.0486	0.0364	0.0251		18.3128	0.00013814	0.00033755	0.00012598
73318.4	0.0535	0.0378	0.0248		18.3256	5.7432e-05	7.6931e-07	3.2704e-06
73369.6	0.0584	0.0503	0.0278		18.3384	0.00025921	0.0001451	-0.00011944
73420.8	0.0546	0.0462	0.0305		18.3512	0.00021886	0.00024133	0.00020779
73472	0.0512	0.0566	0.0267		18.364	0.0001785	9.6992e-05	0.0002896
73523.2	0.0501	0.0399	0.029		18.3768	0.00025921	7.6931e-07	8.508e-05
73574.4	0.0588	0.0441	0.0232		18.3896	0.00021886	4.8881e-05	0.00012598
73625.6	0.0516	0.042	0.0271		18.4024	0.00021886	0.00019322	-0.00016035
73676.8	0.0508	0.0385	0.0275		18.4152	9.7788e-05	9.6992e-05	-3.7634e-05
73728	0.0584	0.0399	0.0275		18.428	0.0001785	0.0001451	4.4175e-05
73779.2	0.0463	0.0336	0.0309		18.4408	1.7076e-05	4.8881e-05	0.00012598
73830.4	0.0512	0.0448	0.0286		18.4536	0.00021886	9.6992e-05	-0.00011944
73881.6	0.0417	0.0601	0.029		18.4664	1.7076e-05	0.00024133	0.0002896
73932.8	0.0577	0.0489	0.0224		18.4792	0.00029957	0.00019322	-7.8539e-05
73984	0.0447	0.0489	0.0298		18.492	1.7076e-05	-9.5454e-05	3.2704e-06
74035.2	0.0497	0.051	0.0255		18.5048	0.0001785	0.00024133	8.508e-05
74086.4	0.0546	0.0483	0.029		18.5176	0.00013814	4.8881e-05	-3.7634e-05
74137.6	0.052	0.0385	0.029		18.5304	-2.328e-05	0.00024133	3.2704e-06
74188.8	0.0554	0.0448	0.0259		18.5432	9.7788e-05	4.8881e-05	4.4175e-05
74240	0.044	0.0413	0.029		18.556	9.7788e-05	0.00033755	0.00012598
74291.2	0.0455	0.0455	0.0255		18.5688	-6.3637e-05	0.00019322	0.00020779
74342.4	0.0508	0.0434	0.0379		18.5816	0.00013814	0.00038566	0.00016689
74393.6	0.0558	0.0483	0.0255		18.5944	0.00033992	0.0001451	-0.00011944
74444.8	0.044	0.035	0.0294		18.6072	0.00013814	-9.5454e-05	-3.7634e-05
74496	0.0558	0.0406	0.0232		18.62	0.00021886	7.6931e-07	8.508e-05
74547.2	0.0527	0.0469	0.0302		18.6328	1.7076e-05	7.6931e-07	-7.8539e-05
74598.4	0.0584	0.0503	0.0275		18.6456	9.7788e-05	4.8881e-05	3.2704e-06
74649.6	0.0558	0.0413	0.0294		18.6584	0.00029957	0.00033755	3.2704e-06
74700.8	0.052	0.0462	0.0298		18.6712	1.7076e-05	7.6931e-07	-3.7634e-05
74752	0.055	0.0427	0.0271		18.684	0.0001785	0.00028944	0.00012598
74803.2	0.0584	0.0301	0.0278		18.6968	0.0001785	4.8881e-05	4.4175e-05
74854.4	0.0558	0.0427	0.0309		18.7096	-2.328e-05	7.6931e-07	3.2704e-06
74905.6	0.0474	0.0448	0.0298		18.7224	0.00013814	7.6931e-07	4.4175e-05
74956.8	0.0463	0.0455	0.0286		18.7352	0.00021886	0.00028944	8.508e-05
75008	0.0516	0.0441	0.029		18.748	-2.328e-05	9.6992e-05	8.508e-05
75059.2	0.0569	0.0413	0.0194		18.7608	1.7076e-05	0.00019322	0.00012598
75110.4	0.0505	0.0517	0.0267		18.7736	1.7076e-05	-4.7342e-05	3.2704e-06
75161.6	0.0516	0.0469	0.0236		18.7864	0.00038028	0.00024133	-3.7634e-05
75212.8	0.0558	0.0308	0.0248		18.7992	0.00013814	7.6931e-07	-7.8539e-05
75264	0.0569	0.0455	0.0313		18.812	0.00038028	0.00028944	0.0002487
75315.2	0.0554	0.0413	0.0259		18.8248	0.00025921	0.0001451	4.4175e-05
75366.4	0.0565	0.0448	0.0278		18.8376	0.00013814	-4.7342e-05	3.2704e-06
75417.6	0.0474	0.0462	0.0201		18.8504	0.00033992	7.6931e-07	8.508e-05
75468.8	0.0467	0.0364	0.0271		18.8632	0.00029957	-9.5454e-05	0.00016689
75520	0.0565	0.0371	0.0359		18.876	0.00013814	9.6992e-05	0.0002487
75571.2	0.0516	0.0427	0.0267		18.8888	5.7432e-05	4.8881e-05	-0.00016035
75622.4	0.0478	0.0489	0.0267		18.9016	0.0001785	-0.00014357	0.00037141
75673.6	0.0459	0.0364	0.0321		18.9144	9.7788e-05	0.00048189	4.4175e-05
75724.8	0.0428	0.0503	0.0232		18.9272	9.7788e-05	0.00033755	4.4175e-05
75776	0.0531	0.0489	0.0232		18.94	0.0001785	7.6931e-07	8.508e-05
75827.2	0.0425	0.0552	0.0259		18.9528	5.7432e-05	-0.00014357	0.00012598
75878.4	0.0428	0.0476	0.0282		18.9656	0.0001785	0.00028944	4.4175e-05
75929.6	0.0508	0.0503	0.0317		18.9784	1.7076e-05	0.00033755	0.00012598
75980.8	0.052	0.0496	0.0282		18.9912	0.0001785	0.00019322	-3.7634e-05
76032	0.0501	0.0399	0.0217		19.004	5.7432e-05	7.6931e-07	0.00016689
76083.2	0.0527	0.0392	0.0298		19.0168	1.7076e-05	9.6992e-05	0.00012598
76134.4	0.0539	0.0448	0.0251		19.0296	9.7788e-05	-0.00023979	-3.7634e-05
76185.6	0.0539	0.0441	0.0267		19.0424	-2.328e-05	9.6992e-05	8.508e-05
76236.8	0.0508	0.0385	0.0232		19.0552	9.7788e-05	4.8881e-05	0.00016689
76288	0.0524	0.0448	0.0282		19.068	5.7432e-05	-0.00014357	-0.00011944
76339.2	0.0474	0.0399	0.0302		19.0808	-2.328e-05	7.6931e-07	0.00016689
76390.4	0.0493	0.0462	0.0259		19.0936	1.7076e-05	0.00038566	3.2704e-06
76441.6	0.0546	0.051	0.0294		19.1064	0.00013814	0.0001451	3.2704e-06
76492.8	0.0565	0.0531	0.034		19.1192	9.7788e-05	4.8881e-05	4.4175e-05
76544	0.044	0.0399	0.0244		19.132	-2.328e-05	0.0001451	-3.7634e-05
76595.2	0.0486	0.0406	0.0271		19.1448	0.00021886	-4.7342e-05	-3.7634e-05
76646.4	0.0505	0.0385	0.0209		19.1576	0.0001785	-0.00014357	4.4175e-05
76697.6	0.0447	0.0357	0.0255		19.1704	0.00021886	7.6931e-07	8.508e-05
76748.8	0.0505	0.0336	0.0305		19.1832	0.00013814	0.00028944	-0.00011944
76800	0.047	0.042	0.0282		19.196	9.7788e-05	0.00019322	0.00012598
76851.2	0.0455	0.0441	0.0259		19.2088	9.7788e-05	7.6931e-07	0.00012598
76902.4	0.0573	0.0406	0.0186		19.2216	0.00021886	9.6992e-05	4.4175e-05
76953.6	0.0455	0.0413	0.0236		19.2344	5.7432e-05	-0.00019168	3.2704e-06
77004.8	0.0516	0.0273	0.0236		19.2472	1.7076e-05	9.6992e-05	-7.8539e-05
77056	0.0596	0.0469	0.024		19.26	-2.328e-05	0.00019322	8.508e-05
77107.2	0.0588	0.0524	0.029		19.2728	0.00021886	0.0001451	0.00016689
77158.4	0.0634	0.0448	0.0286		19.2856	0.0001785	9.6992e-05	0.00012598
77209.6	0.044	0.0434	0.0278		19.2984	9.7788e-05	4.8881e-05	4.4175e-05
77260.8	0.0493	0.0441	0.0278		19.3112	0.00021886	0.0001451	4.4175e-05
77312	0.0505	0.0434	0.0302		19.324	-2.328e-05	4.8881e-05	0.00016689
77363.2	0.0455	0.0287	0.0236		19.3368	0.00013814	-4.7342e-05	0.00020779
77414.4	0.052	0.0448	0.0248		19.3496	9.7788e-05	-0.00014357	3.2704e-06
77465.6	0.0474	0.0489	0.0228		19.3624	0.0001785	4.8881e-05	0.00012598
77516.8	0.0489	0.0392	0.0255		19.3752	9.7788e-05	4.8881e-05	0.00012598
77568	0.0421	0.0476	0.0228		19.388	-6.3637e-05	-4.7342e-05	8.508e-05
77619.2	0.0486	0.0448	0.0236		19.4008	0.00038028	-0.00023979	3.2704e-06
77670.4	0.0478	0.0392	0.0263		19.4136	9.7788e-05	7.6931e-07	-7.8539e-05
77721.6	0.0447	0.0483	0.034		19.4264	-2.328e-05	0.0001451	3.2704e-06
77772.8	0.0486	0.0399	0.0221		19.4392	0.00013814	0.00028944	4.4175e-05
77824	0.0588	0.0357	0.0205		19.452	9.7788e-05	4.8881e-05	8.508e-05
77875.2	0.0463	0.0427	0.0224		19.4648	5.7432e-05	0.00024133	3.2704e-06
77926.4	0.0489	0.0357	0.0244		19.4776	9.7788e-05	0.00024133	3.2704e-06
77977.6	0.0543	0.0308	0.0325		19.4904	0.00013814	-4.7342e-05	0.00020779
78028.8	0.0413	0.0399	0.0259		19.5032	-6.3637e-05	9.6992e-05	-3.7634e-05
78080	0.0478	0.0385	0.0197		19.516	5.7432e-05	7.6931e-07	0.00012598
78131.2	0.0497	0.0455	0.0317		19.5288	0.00021886	0.00033755	8.508e-05
78182.4	0.0436	0.0483	0.0244		19.5416	9.7788e-05	4.8881e-05	8.508e-05
78233.6	0.0546	0.0371	0.0251		19.5544	9.7788e-05	7.6931e-07	8.508e-05
78284.8	0.0478	0.0378	0.0282		19.5672	-2.328e-05	0.00024133	0.00016689
78336	0.0516	0.0371	0.0275		19.58	5.7432e-05	0.00019322	3.2704e-06
78387.2	0.0505	0.0496	0.0248		19.5928	5.7432e-05	7.6931e-07	0.00016689
78438.4	0.0459	0.0413	0.0224		19.6056	0.0001785	0.0001451	0.00020779
78489.6	0.0565	0.0434	0.0251		19.6184	0.00013814	0.0001451	-3.7634e-05
78540.8	0.0546	0.0531	0.0271		19.6312	0.00013814	7.6931e-07	0.00012598
78592	0.0432	0.0357	0.0236		19.644	0.0001785	0.00019322	0.00016689
78643.2	0.0467	0.0385	0.0282		19.6568	9.7788e-05	4.8881e-05	3.2704e-06
78694.4	0.0562	0.0329	0.029		19.6696	9.7788e-05	0.00019322	-3.7634e-05
78745.6	0.0516	0.035	0.0275		19.6824	0.00013814	7.6931e-07	3.2704e-06
78796.8	0.0463	0.0413	0.0217		19.6952	0.00013814	9.6992e-05	0.00016689
78848	0.0535	0.0336	0.0244		19.708	-2.328e-05	0.0001451	4.4175e-05
78899.2	0.0562	0.0552	0.0248		19.7208	9.7788e-05	0.00019322	3.2704e-06
78950.4	0.0413	0.0462	0.0263		19.7336	0.00013814	9.6992e-05	-0.00011944
79001.6	0.0539	0.0357	0.024		19.7464	0.00021886	9.6992e-05	3.2704e-06
79052.8	0.0486	0.0406	0.0236		19.7592	9.7788e-05	-4.7342e-05	-0.00011944
79104	0.0478	0.0496	0.0232		19.772	0.00013814	-4.7342e-05	4.4175e-05
79155.2	0.0417	0.0455	0.0228		19.7848	1.7076e-05	0.00019322	8.508e-05
79206.4	0.0436	0.0399	0.0305		19.7976	9.7788e-05	7.6931e-07	-3.7634e-05
79257.6	0.0512	0.0385	0.0251		19.8104	0.00013814	4.8881e-05	-3.7634e-05
79308.8	0.0478	0.0364	0.0275		19.8232	0.00029957	4.8881e-05	8.508e-05
79360	0.0451	0.0336	0.0251		19.836	-2.328e-05	4.8881e-05	0.00012598
79411.2	0.0558	0.0336	0.0224		19.8488	0.00025921	7.6931e-07	-3.7634e-05
79462.4	0.0368	0.051	0.0221		19.8616	0.00013814	-0.00014357	-3.7634e-05
79513.6	0.0505	0.0378	0.0217		19.8744	0.00013814	-9.5454e-05	0.00037141
79564.8	0.0486	0.0462	0.0259		19.8872	9.7788e-05	-4.7342e-05	8.508e-05
79616	0.0444	0.0594	0.0275		19.9	0.00013814	9.6992e-05	0.00016689
79667.2	0.0402	0.0406	0.0244		19.9128	9.7788e-05	0.00043377	-7.8539e-05
79718.4	0.0486	0.0371	0.0267		19.9256	0.0001785	0.00024133	8.508e-05
79769.6	0.0482	0.0434	0.0309		19.9384	5.7432e-05	0.0001451	-7.8539e-05
79820.8	0.0505	0.0399	0.0263		19.9512	-6.3637e-05	0.00019322	4.4175e-05
79872	0.0482	0.0448	0.0236		19.964	9.7788e-05	0.0001451	0.00012598
79923.2	0.0497	0.0357	0.0282		19.9768	9.7788e-05	-0.00014357	3.2704e-06
79974.4	0.0409	0.0399	0.0221		19.9896	9.7788e-05	-4.7342e-05	0.00020779
80025.6	0.0478	0.0413	0.0294		20.0024	9.7788e-05	0.0001451	3.2704e-06
80076.8	0.047	0.0392	0.0267		20.0152	0.00029957	4.8881e-05	-3.7634e-05
80128	0.0455	0.0538	0.0224		20.028	0.00021886	4.8881e-05	3.2704e-06
80179.2	0.055	0.0448	0.024		20.0408	9.7788e-05	0.00033755	0.00012598
80230.4	0.0451	0.0434	0.0267		20.0536	-0.00010399	0.00019322	4.4175e-05
80281.6	0.0546	0.0517	0.0251		20.0664	-2.328e-05	4.8881e-05	0.00016689
80332.8	0.052	0.0496	0.0263		20.0792	5.7432e-05	4.8881e-05	0.00012598
80384	0.0505	0.0378	0.0255		20.092	1.7076e-05	4.8881e-05	3.2704e-06
80435.2	0.0436	0.0378	0.0305		20.1048	1.7076e-05	0.0001451	0.00012598
80486.4	0.047	0.0357	0.0271		20.1176	0.0001785	0.0001451	4.4175e-05
80537.6	0.0474	0.0364	0.0259		20.1304	-2.328e-05	0.00038566	0.00016689
80588.8	0.0501	0.042	0.0217		20.1432	0.0001785	9.6992e-05	4.4175e-05
80640	0.044	0.0385	0.0248		20.156	0.0001785	9.6992e-05	-3.7634e-05
80691.2	0.0406	0.0441	0.0286		20.1688	5.7432e-05	0.0001451	3.2704e-06
80742.4	0.0531	0.0406	0.0286		20.1816	1.7076e-05	0.00024133	-7.8539e-05
80793.6	0.0394	0.0413	0.0302		20.1944	1.7076e-05	0.00028944	0.00012598
80844.8	0.0482	0.0469	0.0259		20.2072	1.7076e-05	-0.00014357	0.00012598
80896	0.0497	0.0371	0.0271		20.22	9.7788e-05	0.00019322	3.2704e-06
80947.2	0.0455	0.0434	0.0313		20.2328	9.7788e-05	0.0001451	4.4175e-05
80998.4	0.0455	0.0448	0.0275		20.2456	1.7076e-05	0.00028944	-3.7634e-05
81049.6	0.0474	0.0448	0.0271		20.2584	0.00033992	9.6992e-05	0.00012598
81100.8	0.0524	0.051	0.0221		20.2712	0.00013814	-9.5454e-05	0.00020779
81152	0.039	0.0378	0.0197		20.284	0.00025921	7.6931e-07	8.508e-05
81203.2	0.0413	0.0315	0.0313		20.2968	5.7432e-05	0.00043377	0.00012598
81254.4	0.0497	0.0413	0.024		20.3096	0.00025921	9.6992e-05	4.4175e-05
81305.6	0.0398	0.0392	0.0275		20.3224	1.7076e-05	-4.7342e-05	8.508e-05
81356.8	0.0455	0.0378	0.0217		20.3352	1.7076e-05	4.8881e-05	4.4175e-05
81408	0.0508	0.0385	0.0217		20.348	0.00021886	4.8881e-05	-3.7634e-05
81459.2	0.0394	0.0427	0.024		20.3608	9.7788e-05	4.8881e-05	0.00016689
81510.4	0.0543	0.0357	0.0251		20.3736	5.7432e-05	-4.7342e-05	0.0002487
81561.6	0.0527	0.0441	0.0275		20.3864	0.00029957	-0.00014357	0.00020779
81612.8	0.0425	0.0343	0.0248		20.3992	-6.3637e-05	4.8881e-05	-3.7634e-05
81664	0.0417	0.0371	0.0259		20.412	0.00013814	-4.7342e-05	-3.7634e-05
81715.2	0.0364	0.0434	0.0224		20.4248	9.7788e-05	-9.5454e-05	3.2704e-06
81766.4	0.0478	0.0301	0.0275		20.4376	9.7788e-05	-0.00014357	8.508e-05
81817.6	0.0493	0.0496	0.0244		20.4504	-0.00010399	0.0001451	0.00012598
81868.8	0.0527	0.0392	0.0244		20.4632	5.7432e-05	-0.00014357	0.0002487
81920	0.0463	0.0489	0.0251		20.476	0.00013814	9.6992e-05	-3.7634e-05
81971.2	0.0531	0.0413	0.0248		20.4888	0.00021886	-4.7342e-05	3.2704e-06
82022.4	0.0508	0.0483	0.0236		20.5016	1.7076e-05	4.8881e-05	-3.7634e-05
82073.6	0.0459	0.0455	0.0263		20.5144	0.00013814	9.6992e-05	3.2704e-06
82124.8	0.0497	0.0469	0.0255		20.5272	0.00021886	9.6992e-05	-3.7634e-05
82176	0.0501	0.0448	0.0275		20.54	-2.328e-05	0.0001451	3.2704e-06
82227.2	0.0467	0.035	0.0294		20.5528	5.7432e-05	0.00024133	8.508e-05
82278.4	0.0394	0.035	0.0201		20.5656	1.7076e-05	-0.00014357	4.4175e-05
82329.6	0.0436	0.0517	0.0271		20.5784	9.7788e-05	-9.5454e-05	4.4175e-05
82380.8	0.0482	0.0503	0.0197		20.5912	0.0001785	7.6931e-07	-3.7634e-05
82432	0.0489	0.051	0.024		20.604	0.00025921	-0.00019168	-3.7634e-05
82483.2	0.0428	0.0517	0.0317		20.6168	-2.328e-05	4.8881e-05	3.2704e-06
82534.4	0.0516	0.058	0.0251		20.6296	-2.328e-05	-4.7342e-05	3.2704e-06
82585.6	0.0398	0.042	0.0244		20.6424	5.7432e-05	-4.7342e-05	3.2704e-06
82636.8	0.0463	0.0385	0.0263		20.6552	1.7076e-05	7.6931e-07	-0.00011944
82688	0.0447	0.0301	0.0224		20.668	0.00013814	9.6992e-05	4.4175e-05
82739.2	0.0417	0.0455	0.0251		20.6808	0.00013814	4.8881e-05	8.508e-05
82790.4	0.0493	0.0392	0.0282		20.6936	0.0001785	7.6931e-07	-3.7634e-05
82841.6	0.0432	0.0406	0.0213		20.7064	5.7432e-05	0.0001451	4.4175e-05
82892.8	0.0451	0.0427	0.0309		20.7192	1.7076e-05	0.0001451	0.00016689
82944	0.0474	0.0357	0.0201		20.732	5.7432e-05	4.8881e-05	4.4175e-05
82995.2	0.0451	0.0406	0.0255		20.7448	9.7788e-05	9.6992e-05	4.4175e-05
83046.4	0.0505	0.0434	0.024		20.7576	9.7788e-05	0.0001451	3.2704e-06
83097.6	0.0413	0.0441	0.0221		20.7704	0.00013814	4.8881e-05	-3.7634e-05
83148.8	0.0584	0.042	0.0282		20.7832	9.7788e-05	0.00038566	8.508e-05
83200	0.0512	0.0434	0.019		20.796	9.7788e-05	4.8881e-05	4.4175e-05
83251.2	0.0489	0.0343	0.0248		20.8088	-0.00010399	0.00033755	0.00020779
83302.4	0.0421	0.0385	0.0259		20.8216	5.7432e-05	-0.00019168	-3.7634e-05
83353.6	0.0508	0.0399	0.0305		20.8344	5.7432e-05	0.0001451	0.00020779
83404.8	0.0467	0.0427	0.0236		20.8472	1.7076e-05	7.6931e-07	8.508e-05
83456	0.0493	0.0427	0.029		20.86	0.00013814	4.8881e-05	0.00012598
83507.2	0.0459	0.0336	0.0236		20.8728	-6.3637e-05	9.6992e-05	4.4175e-05
83558.4	0.0444	0.0469	0.0221		20.8856	5.7432e-05	0.00019322	0.00012598
83609.6	0.0505	0.042	0.0228		20.8984	5.7432e-05	0.00028944	3.2704e-06
83660.8	0.0501	0.0392	0.0271		20.9112	0.00021886	7.6931e-07	0.00012598
83712	0.0531	0.0315	0.0224		20.924	9.7788e-05	-9.5454e-05	0.0002487
83763.2	0.0516	0.0315	0.0221		20.9368	0.00021886	-4.7342e-05	3.2704e-06
83814.4	0.0379	0.0392	0.0267		20.9496	9.7788e-05	0.00033755	-7.8539e-05
83865.6	0.0428	0.0434	0.0255		20.9624	-2.328e-05	4.8881e-05	4.4175e-05
83916.8	0.0413	0.0287	0.0244		20.9752	0.00021886	0.0001451	4.4175e-05
83968	0.0371	0.0392	0.0294		20.988	9.7788e-05	-9.5454e-05	0.00012598
84019.2	0.0436	0.0392	0.0209		21.0008	0.0001785	-9.5454e-05	-3.7634e-05
84070.4	0.0467	0.0343	0.029		21.0136	0.0001785	0.0001451	3.2704e-06
84121.6	0.047	0.0413	0.0224		21.0264	5.7432e-05	-9.5454e-05	8.508e-05
84172.8	0.0451	0.0462	0.0278		21.0392	5.7432e-05	4.8881e-05	8.508e-05
84224	0.0459	0.0385	0.0232		21.052	-0.00010399	0.0001451	0.00016689
84275.2	0.0451	0.0322	0.0244		21.0648	-6.3637e-05	0.00019322	-0.00011944
84326.4	0.0447	0.0441	0.0244		21.0776	1.7076e-05	7.6931e-07	-3.7634e-05
84377.6	0.0531	0.0378	0.019		21.0904	0.00025921	7.6931e-07	3.2704e-06
84428.8	0.0505	0.0434	0.0236		21.1032	1.7076e-05	9.6992e-05	3.2704e-06
84480	0.0474	0.0441	0.0224		21.116	0.00013814	9.6992e-05	0.00033051
84531.2	0.0421	0.051	0.0282		21.1288	0.00029957	7.6931e-07	0.00016689
84582.4	0.0432	0.0427	0.0271		21.1416	0.00025921	7.6931e-07	3.2704e-06
84633.6	0.047	0.0441	0.0282		21.1544	0.00013814	7.6931e-07	4.4175e-05
84684.8	0.0432	0.042	0.0221		21.1672	1.7076e-05	0.00038566	0.00012598
84736	0.0451	0.0392	0.0232		21.18	0.00013814	-4.7342e-05	0.00012598
84787.2	0.0474	0.0455	0.0259		21.1928	0.0001785	0.00024133	-7.8539e-05
84838.4	0.0577	0.0357	0.0286		21.2056	1.7076e-05	-4.7342e-05	0.00012598
84889.6	0.0417	0.0399	0.0271		21.2184	0.00013814	0.00024133	8.508e-05
84940.8	0.044	0.0427	0.0209		21.2312	0.0001785	9.6992e-05	0.0002896
84992	0.0497	0.0441	0.029		21.244	9.7788e-05	7.6931e-07	0.00020779
85043.2	0.0486	0.0462	0.0298		21.2568	0.00013814	0.00019322	-0.00011944
85094.4	0.0467	0.0357	0.0278		21.2696	0.00029957	-4.7342e-05	-3.7634e-05
85145.6	0.0436	0.0406	0.0267		21.2824	0.00025921	-9.5454e-05	3.2704e-06
85196.8	0.0482	0.0545	0.0244		21.2952	0.0001785	0.0001451	-3.7634e-05
85248	0.0406	0.0462	0.0282		21.308	0.00013814	-4.7342e-05	8.508e-05
85299.2	0.0459	0.0476	0.017		21.3208	9.7788e-05	0.00019322	0.00020779
85350.4	0.0375	0.0399	0.0267		21.3336	0.00013814	-0.00014357	8.508e-05
85401.6	0.0432	0.0371	0.0302		21.3464	9.7788e-05	-0.00014357	8.508e-05
85452.8	0.0421	0.0462	0.0305		21.3592	1.7076e-05	-0.00014357	4.4175e-05
85504	0.0394	0.0385	0.0259		21.372	9.7788e-05	-9.5454e-05	4.4175e-05
85555.2	0.0413	0.0406	0.0259		21.3848	1.7076e-05	-0.00019168	-3.7634e-05
85606.4	0.0387	0.0329	0.0232		21.3976	0.00013814	-4.7342e-05	0.00016689
85657.6	0.0406	0.0378	0.0221		21.4104	0.0001785	0.00024133	-7.8539e-05
85708.8	0.0371	0.0427	0.0224		21.4232	5.7432e-05	9.6992e-05	8.508e-05
85760	0.0432	0.0364	0.0236		21.436	0.00021886	-4.7342e-05	0.00016689
85811.2	0.0345	0.0392	0.0255		21.4488	0.00021886	4.8881e-05	-7.8539e-05
85862.4	0.0394	0.042	0.0186		21.4616	0.00013814	0.00019322	0.00016689
85913.6	0.0379	0.0413	0.0302		21.4744	9.7788e-05	9.6992e-05	-3.7634e-05
85964.8	0.0459	0.0308	0.0221		21.4872	5.7432e-05	7.6931e-07	4.4175e-05
86016	0.0467	0.0385	0.0217		21.5	-0.00010399	9.6992e-05	3.2704e-06
86067.2	0.0352	0.0343	0.0248		21.5128	5.7432e-05	0.00019322	-3.7634e-05
86118.4	0.0436	0.035	0.024		21.5256	0.00021886	0.00019322	-7.8539e-05
86169.6	0.0387	0.042	0.0232		21.5384	9.7788e-05	7.6931e-07	0.00020779
86220.8	0.0409	0.0385	0.0221		21.5512	-6.3637e-05	9.6992e-05	8.508e-05
86272	0.0337	0.0496	0.0213		21.564	0.0001785	4.8881e-05	3.2704e-06
86323.2	0.0524	0.0462	0.0259		21.5768	9.7788e-05	0.0001451	0.00012598
86374.4	0.0482	0.0496	0.0251		21.5896	9.7788e-05	0.0001451	8.508e-05
86425.6	0.0447	0.0315	0.0251		21.6024	-2.328e-05	9.6992e-05	8.508e-05
86476.8	0.0463	0.0385	0.0221		21.6152	5.7432e-05	0.00019322	8.508e-05
86528	0.0417	0.0385	0.0217		21.628	0.00021886	7.6931e-07	0.0002896
86579.2	0.047	0.0385	0.0213		21.6408	1.7076e-05	-4.7342e-05	3.2704e-06
86630.4	0.0447	0.0476	0.0271		21.6536	0.0001785	-0.00014357	-7.8539e-05
86681.6	0.0421	0.0378	0.0236		21.6664	5.7432e-05	0.00028944	0.00012598
86732.8	0.0394	0.0301	0.0305		21.6792	0.00025921	-0.00023979	0.00016689
86784	0.039	0.0399	0.0186		21.692	1.7076e-05	0.00033755	-7.8539e-05
86835.2	0.0459	0.0336	0.0317		21.7048	5.7432e-05	4.8881e-05	0.00012598
86886.4	0.044	0.0364	0.0259		21.7176	0.0001785	0.00019322	4.4175e-05
86937.6	0.0447	0.0385	0.0213		21.7304	1.7076e-05	-4.7342e-05	4.4175e-05
86988.8	0.0394	0.0329	0.0163		21.7432	0.00013814	0.0001451	8.508e-05
87040	0.0508	0.0385	0.0259		21.756	5.7432e-05	4.8881e-05	0.00020779
87091.2	0.0428	0.0441	0.0186		21.7688	-2.328e-05	4.8881e-05	3.2704e-06
87142.4	0.0398	0.0399	0.024		21.7816	5.7432e-05	7.6931e-07	0.00012598
87193.6	0.0371	0.0413	0.0309		21.7944	9.7788e-05	0.00028944	8.508e-05
87244.8	0.0493	0.0343	0.0236		21.8072	9.7788e-05	-0.00014357	8.508e-05
87296	0.0428	0.0434	0.0194		21.82	-2.328e-05	-0.00019168	3.2704e-06
87347.2	0.0436	0.0294	0.0251		21.8328	0.00021886	4.8881e-05	4.4175e-05
87398.4	0.0409	0.0371	0.0209		21.8456	-2.328e-05	0.00019322	-3.7634e-05
87449.6	0.0436	0.0378	0.0213		21.8584	0.0001785	-4.7342e-05	-7.8539e-05
87500.8	0.044	0.0385	0.0271		21.8712	0.00029957	4.8881e-05	0.00020779
87552	0.0417	0.0427	0.0213		21.884	5.7432e-05	0.00019322	3.2704e-06
87603.2	0.0421	0.0371	0.019		21.8968	0.00033992	7.6931e-07	0.00012598
87654.4	0.0406	0.0364	0.0197		21.9096	9.7788e-05	7.6931e-07	4.4175e-05
87705.6	0.055	0.0294	0.0232		21.9224	0.0001785	9.6992e-05	4.4175e-05
87756.8	0.0436	0.0469	0.0329		21.9352	9.7788e-05	-9.5454e-05	-7.8539e-05
87808	0.0406	0.0462	0.0182		21.948	0.0001785	0.00019322	3.2704e-06
87859.2	0.0387	0.0336	0.0278		21.9608	0.00013814	7.6931e-07	3.2704e-06
87910.4	0.0478	0.0399	0.0232		21.9736	-2.328e-05	4.8881e-05	0.00016689
87961.6	0.0409	0.0364	0.0209		21.9864	-6.3637e-05	7.6931e-07	-3.7634e-05
88012.8	0.0428	0.0399	0.024		21.9992	5.7432e-05	-0.00014357	-0.00016035
88064	0.0497	0.0385	0.0259		22.012	-0.00010399	0.00028944	3.2704e-06
88115.2	0.0379	0.0503	0.0263		22.0248	9.7788e-05	7.6931e-07	-7.8539e-05
88166.4	0.0432	0.0378	0.0224		22.0376	1.7076e-05	-0.00023979	-0.00011944
88217.6	0.0402	0.0483	0.0259		22.0504	0.00013814	0.00019322	4.4175e-05
88268.8	0.0428	0.0413	0.0201		22.0632	1.7076e-05	0.00024133	0.0002896
88320	0.0417	0.0343	0.0259		22.076	0.00021886	9.6992e-05	-3.7634e-05
88371.2	0.0463	0.0406	0.0248		22.0888	1.7076e-05	-0.00014357	-7.8539e-05
88422.4	0.0493	0.035	0.0251		22.1016	0.0001785	0.00024133	4.4175e-05
88473.6	0.0436	0.0378	0.0213		22.1144	1.7076e-05	9.6992e-05	0.00012598
88524.8	0.047	0.0462	0.0294		22.1272	-6.3637e-05	-4.7342e-05	8.508e-05
88576	0.0425	0.0322	0.0232		22.14	-2.328e-05	0.00024133	0.00020779
88627.2	0.0311	0.0399	0.0251		22.1528	-2.328e-05	9.6992e-05	-3.7634e-05
88678.4	0.0543	0.0399	0.0197		22.1656	0.00021886	4.8881e-05	3.2704e-06
88729.6	0.0417	0.0336	0.0248		22.1784	0.00021886	9.6992e-05	-0.00020125
88780.8	0.0352	0.035	0.0232		22.1912	-0.00010399	-4.7342e-05	0.00012598
88832	0.0417	0.0413	0.0251		22.204	-2.328e-05	7.6931e-07	0.00012598
88883.2	0.0402	0.0406	0.0186		22.2168	-2.328e-05	7.6931e-07	0.00016689
88934.4	0.0421	0.0413	0.0263		22.2296	5.7432e-05	-9.5454e-05	0.00037141
88985.6	0.0535	0.0336	0.0213		22.2424	1.7076e-05	9.6992e-05	8.508e-05
89036.8	0.0474	0.0322	0.024		22.2552	0.00029957	-4.7342e-05	0.00012598
89088	0.0428	0.0357	0.0255		22.268	-2.328e-05	7.6931e-07	-3.7634e-05
89139.2	0.0436	0.0455	0.0221		22.2808	1.7076e-05	0.0001451	4.4175e-05
89190.4	0.036	0.0489	0.0213		22.2936	9.7788e-05	-9.5454e-05	0.0002896
89241.6	0.0432	0.0266	0.0286		22.3064	0.00013814	7.6931e-07	8.508e-05
89292.8	0.0406	0.0455	0.0286		22.3192	9.7788e-05	4.8881e-05	0.00012598
89344	0.0341	0.0496	0.0255		22.332	0.00029957	0.00033755	4.4175e-05
89395.2	0.0311	0.0385	0.0278		22.3448	9.7788e-05	9.6992e-05	4.4175e-05
89446.4	0.0444	0.0371	0.0201		22.3576	0.0001785	4.8881e-05	-3.7634e-05
89497.6	0.044	0.0399	0.0205		22.3704	-0.00010399	0.00019322	8.508e-05
89548.8	0.0451	0.0343	0.0267		22.3832	0.00013814	-4.7342e-05	-3.7634e-05
89600	0.0459	0.042	0.0255		22.396	9.7788e-05	4.8881e-05	0.00020779
89651.2	0.044	0.0343	0.0194		22.4088	0.00013814	-0.00014357	0.00012598
89702.4	0.0455	0.0413	0.0201		22.4216	-6.3637e-05	-9.5454e-05	-0.00020125
89753.6	0.0413	0.0392	0.0194		22.4344	9.7788e-05	4.8881e-05	3.2704e-06
89804.8	0.039	0.0385	0.0286		22.4472	5.7432e-05	-4.7342e-05	4.4175e-05
89856	0.0527	0.0371	0.0194		22.46	5.7432e-05	9.6992e-05	8.508e-05
89907.2	0.047	0.042	0.0228		22.4728	0.00025921	0.0001451	-3.7634e-05
89958.4	0.0402	0.0357	0.0244		22.4856	0.00025921	0.00024133	4.4175e-05
90009.6	0.0436	0.035	0.0205		22.4984	-2.328e-05	0.00024133	0.00020779
90060.8	0.039	0.0357	0.024		22.5112	5.7432e-05	0.0001451	-3.7634e-05
90112	0.0394	0.0343	0.024		22.524	0.00021886	0.0001451	3.2704e-06
90163.2	0.0383	0.0434	0.0167		22.5368	-0.00014435	-9.5454e-05	-0.00016035
90214.4	0.0478	0.0406	0.0186		22.5496	0.0001785	9.6992e-05	-7.8539e-05
90265.6	0.0406	0.0392	0.0221		22.5624	-2.328e-05	-4.7342e-05	8.508e-05
90316.8	0.0463	0.0392	0.0213		22.5752	-2.328e-05	7.6931e-07	0.00012598
90368	0.0436	0.0392	0.0221		22.588	0.00025921	0.0001451	0.00033051
90419.2	0.0451	0.0336	0.0232		22.6008	9.7788e-05	4.8881e-05	-3.7634e-05
90470.4	0.0524	0.0413	0.019		22.6136	9.7788e-05	0.00019322	0.00016689
90521.6	0.0413	0.0378	0.0232		22.6264	0.00021886	0.00024133	0.00037141
90572.8	0.0444	0.0441	0.0205		22.6392	0.00025921	-4.7342e-05	0.00012598
90624	0.0459	0.0238	0.0205		22.652	-2.328e-05	7.6931e-07	4.4175e-05
90675.2	0.0451	0.0427	0.0186		22.6648	0.00025921	7.6931e-07	0.00016689
90726.4	0.0326	0.035	0.0221		22.6776	0.00013814	0.00024133	-0.00011944
90777.6	0.0402	0.0357	0.0248		22.6904	-2.328e-05	0.0001451	3.2704e-06
90828.8	0.047	0.0336	0.017		22.7032	9.7788e-05	0.00019322	0.00020779
90880	0.0383	0.0489	0.0197		22.716	5.7432e-05	9.6992e-05	8.508e-05
90931.2	0.0413	0.0469	0.0232		22.7288	1.7076e-05	7.6931e-07	4.4175e-05
90982.4	0.0447	0.0441	0.0224		22.7416	1.7076e-05	7.6931e-07	8.508e-05
91033.6	0.0406	0.0399	0.0236		22.7544	9.7788e-05	0.00019322	0.00033051
91084.8	0.044	0.035	0.0217		22.7672	-2.328e-05	0.00019322	0.00012598
91136	0.036	0.0483	0.0248		22.78	9.7788e-05	0.00019322	4.4175e-05
91187.2	0.0375	0.042	0.0217		22.7928	5.7432e-05	0.00038566	0.0002487
91238.4	0.044	0.0343	0.0224		22.8056	0.0001785	0.0001451	4.4175e-05
91289.6	0.0467	0.0455	0.0232		22.8184	5.7432e-05	0.0001451	-3.7634e-05
91340.8	0.0463	0.0392	0.0305		22.8312	0.00029957	9.6992e-05	0.00020779
91392	0.0421	0.0413	0.0209		22.844	0.0001785	4.8881e-05	-0.00011944
91443.2	0.0425	0.028	0.0209		22.8568	5.7432e-05	9.6992e-05	4.4175e-05
91494.4	0.0428	0.0336	0.0213		22.8696	0.0001785	4.8881e-05	4.4175e-05
91545.6	0.044	0.0385	0.0224		22.8824	1.7076e-05	0.0001451	0.00012598
91596.8	0.0356	0.0406	0.0228		22.8952	0.00013814	7.6931e-07	4.4175e-05
91648	0.0447	0.0371	0.0271		22.908	5.7432e-05	9.6992e-05	0.0002487
91699.2	0.0402	0.0392	0.0217		22.9208	5.7432e-05	7.6931e-07	4.4175e-05
91750.4	0.0387	0.035	0.0221		22.9336	0.00013814	0.00024133	4.4175e-05
91801.6	0.0478	0.0343	0.0182		22.9464	-2.328e-05	4.8881e-05	0.00016689
91852.8	0.0406	0.0392	0.0263		22.9592	-6.3637e-05	7.6931e-07	-0.00016035
91904	0.0375	0.0301	0.0182		22.972	-0.00010399	4.8881e-05	-0.00011944
91955.2	0.0402	0.0343	0.0217		22.9848	0.00025921	7.6931e-07	-0.00011944
92006.4	0.0463	0.0287	0.0228		22.9976	5.7432e-05	7.6931e-07	4.4175e-05
92057.6	0.0455	0.0336	0.0302		23.0104	0.00013814	0.0001451	3.2704e-06
92108.8	0.0486	0.0385	0.0205		23.0232	5.7432e-05	-9.5454e-05	4.4175e-05
92160	0.0409	0.0329	0.024		23.036	0.00013814	9.6992e-05	3.2704e-06
92211.2	0.0379	0.0413	0.0232		23.0488	9.7788e-05	9.6992e-05	-7.8539e-05
92262.4	0.0436	0.0364	0.0186		23.0616	0.00013814	7.6931e-07	4.4175e-05
92313.6	0.039	0.0427	0.0197		23.0744	5.7432e-05	-9.5454e-05	3.2704e-06
92364.8	0.0352	0.0413	0.0255		23.0872	-2.328e-05	-4.7342e-05	4.4175e-05
92416	0.0352	0.035	0.024		23.1	9.7788e-05	-9.5454e-05	-0.00011944
92467.2	0.044	0.028	0.0236		23.1128	-2.328e-05	0.00019322	0.0002487
92518.4	0.0444	0.0343	0.0244		23.1256	1.7076e-05	7.6931e-07	-0.00011944
92569.6	0.0459	0.0406	0.0224		23.1384	0.00013814	-0.00019168	4.4175e-05
92620.8	0.0436	0.0392	0.0201		23.1512	9.7788e-05	9.6992e-05	-0.00011944
92672	0.0463	0.0378	0.0201		23.164	5.7432e-05	-4.7342e-05	8.508e-05
92723.2	0.0398	0.0294	0.0201		23.1768	0.00021886	0.00019322	8.508e-05
92774.4	0.0371	0.0496	0.0209		23.1896	-2.328e-05	0.0001451	0.00012598
92825.6	0.0451	0.0399	0.0213		23.2024	5.7432e-05	4.8881e-05	8.508e-05
92876.8	0.047	0.0392	0.0221		23.2152	-0.00010399	-4.7342e-05	-3.7634e-05
92928	0.036	0.0273	0.0209		23.228	0.00021886	4.8881e-05	-3.7634e-05
92979.2	0.0398	0.0434	0.0201		23.2408	-0.00010399	7.6931e-07	3.2704e-06
93030.4	0.0356	0.028	0.0286		23.2536	9.7788e-05	0.0001451	3.2704e-06
93081.6	0.0371	0.0427	0.0186		23.2664	0.00029957	-0.00014357	0.00012598
93132.8	0.0436	0.0336	0.0174		23.2792	-0.00010399	9.6992e-05	8.508e-05
93184	0.047	0.0385	0.0236		23.292	1.7076e-05	0.00024133	4.4175e-05
93235.2	0.0352	0.0371	0.0155		23.3048	1.7076e-05	0.0001451	3.2704e-06
93286.4	0.039	0.0455	0.0209		23.3176	0.00025921	7.6931e-07	4.4175e-05
93337.6	0.0398	0.0371	0.0209		23.3304	1.7076e-05	0.00048189	0.00016689
93388.8	0.036	0.035	0.0217		23.3432	0.0001785	9.6992e-05	3.2704e-06
93440	0.0387	0.0329	0.0194		23.356	9.7788e-05	4.8881e-05	4.4175e-05
93491.2	0.044	0.0413	0.0248		23.3688	0.0001785	-4.7342e-05	0.00012598
93542.4	0.0447	0.0413	0.0167		23.3816	0.00021886	-0.00019168	3.2704e-06
93593.6	0.0402	0.0413	0.0278		23.3944	0.0001785	9.6992e-05	8.508e-05
93644.8	0.0379	0.0336	0.0259		23.4072	-2.328e-05	0.0001451	0.00037141
93696	0.0493	0.0357	0.0209		23.42	0.00021886	-4.7342e-05	0.00012598
93747.2	0.0368	0.0385	0.019		23.4328	-2.328e-05	-4.7342e-05	-0.00016035
93798.4	0.0398	0.0343	0.0263		23.4456	5.7432e-05	7.6931e-07	0.00016689
93849.6	0.039	0.0427	0.0209		23.4584	-2.328e-05	9.6992e-05	3.2704e-06
93900.8	0.0371	0.0343	0.0275		23.4712	-0.00010399	-4.7342e-05	4.4175e-05
93952	0.0379	0.0364	0.0194		23.484	9.7788e-05	-4.7342e-05	8.508e-05
94003.2	0.0295	0.0322	0.0197		23.4968	-2.328e-05	4.8881e-05	4.4175e-05
94054.4	0.0379	0.0273	0.0197		23.5096	-2.328e-05	7.6931e-07	0.00012598
94105.6	0.0394	0.0315	0.0217		23.5224	5.7432e-05	7.6931e-07	0.0002896
94156.8	0.0455	0.0371	0.0201		23.5352	0.00013814	4.8881e-05	0.00016689
94208	0.039	0.0315	0.0255		23.548	9.7788e-05	0.00019322	-3.7634e-05
94259.2	0.0413	0.035	0.0236		23.5608	0.00013814	0.0001451	-3.7634e-05
94310.4	0.036	0.0273	0.0151		23.5736	-0.00010399	7.6931e-07	0.00020779
94361.6	0.039	0.0252	0.0267		23.5864	-6.3637e-05	4.8881e-05	4.4175e-05
94412.8	0.0451	0.0336	0.0197		23.5992	0.00013814	0.0001451	4.4175e-05
94464	0.0383	0.0413	0.0186		23.612	-2.328e-05	0.00028944	-7.8539e-05
94515.2	0.0364	0.0385	0.0224		23.6248	9.7788e-05	0.00024133	3.2704e-06
94566.4	0.0349	0.0336	0.0236		23.6376	0.00025921	-4.7342e-05	0.00012598
94617.6	0.0337	0.0273	0.0232		23.6504	5.7432e-05	4.8881e-05	4.4175e-05
94668.8	0.0417	0.0329	0.024		23.6632	0.00033992	0.00024133	3.2704e-06
94720	0.0375	0.0406	0.0186		23.676	1.7076e-05	0.00038566	4.4175e-05
94771.2	0.0398	0.0364	0.0182		23.6888	-2.328e-05	0.00028944	0.00016689
94822.4	0.036	0.0392	0.0271		23.7016	0.00013814	0.00019322	0.00020779
94873.6	0.0455	0.0357	0.0232		23.7144	-6.3637e-05	4.8881e-05	8.508e-05
94924.8	0.0413	0.0364	0.0217		23.7272	-6.3637e-05	-9.5454e-05	-3.7634e-05
94976	0.0387	0.0343	0.0147		23.74	9.7788e-05	0.0001451	0.00016689
95027.2	0.0341	0.0406	0.024		23.7528	1.7076e-05	7.6931e-07	4.4175e-05
95078.4	0.033	0.0413	0.0221		23.7656	5.7432e-05	7.6931e-07	0.00012598
95129.6	0.0368	0.0357	0.024		23.7784	0.00038028	0.00028944	0.00012598
95180.8	0.0444	0.0371	0.0209		23.7912	0.00013814	4.8881e-05	0.00012598
95232	0.0322	0.0378	0.0178		23.804	-6.3637e-05	4.8881e-05	-3.7634e-05
95283.2	0.036	0.0385	0.0194		23.8168	-6.3637e-05	0.00024133	-0.00011944
95334.4	0.0371	0.0343	0.0255		23.8296	5.7432e-05	7.6931e-07	0.0002896
95385.6	0.0417	0.0329	0.0201		23.8424	0.00021886	0.00028944	-3.7634e-05
95436.8	0.0375	0.035	0.017		23.8552	9.7788e-05	0.0001451	-3.7634e-05
95488	0.0455	0.0469	0.0217		23.868	1.7076e-05	-0.00014357	-7.8539e-05
95539.2	0.0398	0.0294	0.017		23.8808	0.00029957	7.6931e-07	4.4175e-05
95590.4	0.039	0.0406	0.0236		23.8936	9.7788e-05	-9.5454e-05	0.00016689
95641.6	0.0402	0.0294	0.0186		23.9064	0.00021886	4.8881e-05	0.00020779
95692.8	0.0352	0.0329	0.024		23.9192	-0.00010399	-4.7342e-05	4.4175e-05
95744	0.0425	0.0343	0.0213		23.932	5.7432e-05	4.8881e-05	0.00016689
95795.2	0.0409	0.0448	0.0224		23.9448	0.0001785	7.6931e-07	4.4175e-05
95846.4	0.0398	0.0245	0.0263		23.9576	1.7076e-05	-4.7342e-05	3.2704e-06
95897.6	0.0436	0.0378	0.0278		23.9704	-6.3637e-05	4.8881e-05	4.4175e-05
95948.8	0.0398	0.0364	0.0213		23.9832	5.7432e-05	7.6931e-07	3.2704e-06
96000	0.0451	0.0441	0.0236		23.996	0.00013814	0.00019322	0.00012598
96051.2	0.0387	0.0315	0.0259		24.0088	5.7432e-05	-9.5454e-05	0.00012598
96102.4	0.0394	0.0406	0.0155		24.0216	-0.00010399	4.8881e-05	8.508e-05
96153.6	0.0432	0.0252	0.0194		24.0344	5.7432e-05	7.6931e-07	0.00016689
96204.8	0.0356	0.0413	0.0232		24.0472	1.7076e-05	4.8881e-05	-7.8539e-05
96256	0.0428	0.0483	0.0205		24.06	1.7076e-05	-0.00014357	4.4175e-05
96307.2	0.036	0.0496	0.0255		24.0728	9.7788e-05	9.6992e-05	4.4175e-05
96358.4	0.0337	0.0378	0.0248		24.0856	0.00013814	0.0001451	8.508e-05
96409.6	0.0432	0.0427	0.0159		24.0984	-2.328e-05	7.6931e-07	0.00012598
96460.8	0.0417	0.0343	0.019		24.1112	-6.3637e-05	4.8881e-05	0.00016689
96512	0.0387	0.0329	0.024		24.124	1.7076e-05	4.8881e-05	8.508e-05
96563.2	0.0352	0.0378	0.0147		24.1368	0.00029957	9.6992e-05	-0.00011944
96614.4	0.036	0.0357	0.0167		24.1496	9.7788e-05	4.8881e-05	-0.00011944
96665.6	0.0425	0.0448	0.019		24.1624	1.7076e-05	-4.7342e-05	3.2704e-06
96716.8	0.0436	0.0315	0.0236		24.1752	0.0001785	0.00019322	3.2704e-06
96768	0.0387	0.0301	0.0236		24.188	1.7076e-05	9.6992e-05	3.2704e-06
96819.2	0.039	0.042	0.0143		24.2008	-6.3637e-05	-9.5454e-05	3.2704e-06
96870.4	0.0371	0.0343	0.0205		24.2136	-0.00014435	7.6931e-07	4.4175e-05
96921.6	0.047	0.0343	0.0232		24.2264	5.7432e-05	9.6992e-05	-7.8539e-05
96972.8	0.0398	0.035	0.019		24.2392	-2.328e-05	-4.7342e-05	8.508e-05
97024	0.0451	0.0315	0.0194		24.252	0.0001785	9.6992e-05	8.508e-05
97075.2	0.0356	0.0385	0.0209		24.2648	0.0001785	-0.00014357	8.508e-05
97126.4	0.0421	0.0266	0.0221		24.2776	0.00013814	0.00019322	-3.7634e-05
97177.6	0.0364	0.0364	0.0197		24.2904	-0.00014435	0.00019322	-0.00011944
97228.8	0.0349	0.0336	0.0167		24.3032	9.7788e-05	-4.7342e-05	-3.7634e-05
97280	0.0333	0.0385	0.0209		24.316	5.7432e-05	-9.5454e-05	0.00012598
97331.2	0.0417	0.035	0.0178		24.3288	0.00013814	-4.7342e-05	3.2704e-06
97382.4	0.0364	0.0385	0.0213		24.3416	-2.328e-05	-0.00014357	-0.00011944
97433.6	0.0425	0.0399	0.0167		24.3544	0.0001785	7.6931e-07	4.4175e-05
97484.8	0.0295	0.0308	0.0197		24.3672	-2.328e-05	0.0001451	0.0002487
97536	0.0341	0.0336	0.0201		24.38	-6.3637e-05	-4.7342e-05	-3.7634e-05
97587.2	0.0463	0.0308	0.0228		24.3928	9.7788e-05	0.00028944	3.2704e-06
97638.4	0.0337	0.0287	0.0182		24.4056	1.7076e-05	7.6931e-07	0.00016689
97689.6	0.0406	0.0294	0.0201		24.4184	5.7432e-05	-9.5454e-05	-7.8539e-05
97740.8	0.0417	0.0371	0.024		24.4312	1.7076e-05	0.00038566	0.00016689
97792	0.0375	0.0308	0.019		24.444	9.7788e-05	7.6931e-07	8.508e-05
97843.2	0.0322	0.0329	0.0209		24.4568	9.7788e-05	7.6931e-07	0.00016689
97894.4	0.036	0.0357	0.0244		24.4696	-2.328e-05	-9.5454e-05	-3.7634e-05
97945.6	0.0501	0.0448	0.0201		24.4824	0.00013814	4.8881e-05	-0.00011944
97996.8	0.0432	0.0329	0.0182		24.4952	-6.3637e-05	7.6931e-07	-3.7634e-05
98048	0.033	0.0406	0.0113		24.508	1.7076e-05	-0.00019168	0.00020779
98099.2	0.0356	0.0413	0.0201		24.5208	0.00029957	-4.7342e-05	-3.7634e-05
98150.4	0.0535	0.0378	0.0236		24.5336	0.00013814	4.8881e-05	-7.8539e-05
98201.6	0.0387	0.0371	0.029		24.5464	5.7432e-05	0.0001451	-7.8539e-05
98252.8	0.0417	0.0336	0.0186		24.5592	-2.328e-05	-9.5454e-05	0.0002487
98304	0.0444	0.035	0.0213		24.572	-2.328e-05	4.8881e-05	3.2704e-06
98355.2	0.0349	0.0399	0.0205		24.5848	1.7076e-05	4.8881e-05	8.508e-05
98406.4	0.0402	0.0364	0.0136		24.5976	1.7076e-05	0.00019322	4.4175e-05
98457.6	0.0432	0.0301	0.0167		24.6104	-0.00010399	0.00024133	0.00016689
98508.8	0.0387	0.0343	0.0197		24.6232	1.7076e-05	-9.5454e-05	0.00016689
98560	0.0364	0.0364	0.0236		24.636	1.7076e-05	9.6992e-05	-0.00011944
98611.2	0.0387	0.0378	0.0267		24.6488	-6.3637e-05	9.6992e-05	0.00020779
98662.4	0.0421	0.0287	0.0197		24.6616	0.00021886	-4.7342e-05	8.508e-05
98713.6	0.0497	0.0378	0.0186		24.6744	0.0001785	0.00019322	3.2704e-06
98764.8	0.0364	0.0259	0.0213		24.6872	1.7076e-05	7.6931e-07	-3.7634e-05
98816	0.0413	0.0329	0.017		24.7	-2.328e-05	4.8881e-05	0.0002487
98867.2	0.0497	0.042	0.0167		24.7128	0.0001785	4.8881e-05	4.4175e-05
98918.4	0.0413	0.0343	0.0132		24.7256	-2.328e-05	9.6992e-05	3.2704e-06
98969.6	0.0406	0.0406	0.0174		24.7384	0.0001785	-4.7342e-05	0.00012598
99020.8	0.0387	0.0287	0.0197		24.7512	1.7076e-05	-4.7342e-05	4.4175e-05
99072	0.036	0.0357	0.0259		24.764	-6.3637e-05	-0.00019168	0.00016689
99123.2	0.0375	0.0301	0.014		24.7768	-2.328e-05	-4.7342e-05	-3.7634e-05
99174.4	0.0326	0.0357	0.0209		24.7896	0.00029957	9.6992e-05	3.2704e-06
99225.6	0.0333	0.0315	0.0182		24.8024	-6.3637e-05	-0.00014357	0.0002896
99276.8	0.0406	0.0399	0.024		24.8152	0.0001785	-4.7342e-05	-7.8539e-05
99328	0.0337	0.0301	0.0205		24.828	-2.328e-05	9.6992e-05	-0.00011944
99379.2	0.0295	0.0357	0.0259		24.8408	0.0001785	7.6931e-07	3.2704e-06
99430.4	0.0341	0.0322	0.0263		24.8536	-2.328e-05	-9.5454e-05	-0.00020125
99481.6	0.0368	0.0329	0.0228		24.8664	1.7076e-05	9.6992e-05	0.00012598
99532.8	0.0406	0.0336	0.019		24.8792	1.7076e-05	0.0001451	4.4175e-05
99584	0.0333	0.0378	0.0201		24.892	5.7432e-05	-0.00014357	4.4175e-05
99635.2	0.0364	0.0308	0.0213		24.9048	-0.00010399	0.0001451	-3.7634e-05
99686.4	0.0333	0.0287	0.0248		24.9176	0.00021886	0.0001451	3.2704e-06
99737.6	0.0406	0.0406	0.0186		24.9304	0.00029957	0.0001451	4.4175e-05
99788.8	0.0349	0.0259	0.0209		24.9432	-2.328e-05	0.00024133	-3.7634e-05
99840	0.0318	0.0406	0.0217		24.956	5.7432e-05	7.6931e-07	-3.7634e-05
99891.2	0.0349	0.0378	0.017		24.9688	1.7076e-05	-0.00014357	8.508e-05
99942.4	0.0356	0.0357	0.0143		24.9816	-0.00014435	9.6992e-05	-7.8539e-05
99993.6	0.0356	0.0392	0.0197		24.9944	9.7788e-05	0.00019322	3.2704e-06
100045	0.0311	0.0273	0.0143		25.0072	0.00038028	0.00028944	-7.8539e-05
100096	0.0349	0.0301	0.0232		25.02	9.7788e-05	4.8881e-05	4.4175e-05
100147	0.0394	0.0322	0.0178		25.0328	0.00013814	0.0001451	3.2704e-06
100198	0.0352	0.0343	0.0155		25.0456	5.7432e-05	9.6992e-05	-7.8539e-05
100250	0.0379	0.0371	0.017		25.0584	0.00021886	9.6992e-05	-0.00016035
100301	0.0436	0.0203	0.0151		25.0712	0.00013814	-9.5454e-05	0.00016689
100352	0.0322	0.0336	0.019		25.084	0.0001785	0.00033755	-3.7634e-05
100403	0.0379	0.0357	0.024		25.0968	5.7432e-05	9.6992e-05	3.2704e-06
100454	0.0345	0.0343	0.017		25.1096	9.7788e-05	0.00038566	3.2704e-06
100506	0.0371	0.0252	0.0155		25.1224	0.00013814	0.0001451	3.2704e-06
100557	0.0428	0.0287	0.0232		25.1352	5.7432e-05	7.6931e-07	0.00016689
100608	0.0364	0.0371	0.0201		25.148	9.7788e-05	0.0001451	3.2704e-06
100659	0.036	0.0343	0.0205		25.1608	1.7076e-05	0.0001451	4.4175e-05
100710	0.036	0.0392	0.0151		25.1736	5.7432e-05	0.00024133	3.2704e-06
100762	0.0371	0.0357	0.019		25.1864	-2.328e-05	9.6992e-05	-3.7634e-05
100813	0.0356	0.0322	0.0159		25.1992	5.7432e-05	0.0001451	3.2704e-06
100864	0.0371	0.0301	0.0205		25.212	-0.00010399	7.6931e-07	0.00012598
100915	0.0398	0.0301	0.0232		25.2248	0.00013814	-4.7342e-05	4.4175e-05
100966	0.044	0.0357	0.0197		25.2376	5.7432e-05	9.6992e-05	8.508e-05
101018	0.0364	0.0315	0.019		25.2504	-2.328e-05	4.8881e-05	-3.7634e-05
101069	0.033	0.0371	0.0205		25.2632	9.7788e-05	9.6992e-05	-7.8539e-05
101120	0.0421	0.0413	0.0232		25.276	-0.00010399	7.6931e-07	8.508e-05
101171	0.044	0.035	0.017		25.2888	1.7076e-05	4.8881e-05	3.2704e-06
101222	0.0371	0.0294	0.0167		25.3016	1.7076e-05	7.6931e-07	4.4175e-05
101274	0.0352	0.028	0.0197		25.3144	1.7076e-05	0.0001451	4.4175e-05
101325	0.0482	0.0273	0.0213		25.3272	1.7076e-05	-0.00019168	4.4175e-05
101376	0.0375	0.0385	0.0194		25.34	5.7432e-05	-9.5454e-05	0.0002487
101427	0.0387	0.0343	0.0224		25.3528	1.7076e-05	-4.7342e-05	8.508e-05
101478	0.0326	0.0434	0.0197		25.3656	5.7432e-05	7.6931e-07	0.00016689
101530	0.0451	0.0308	0.0221		25.3784	9.7788e-05	-9.5454e-05	3.2704e-06
101581	0.0337	0.0392	0.0151		25.3912	5.7432e-05	-0.00019168	0.00012598
101632	0.0307	0.0378	0.0221		25.404	9.7788e-05	-4.7342e-05	8.508e-05
101683	0.0428	0.035	0.0155		25.4168	-6.3637e-05	-4.7342e-05	0.00012598
101734	0.0371	0.0357	0.0159		25.4296	-0.00014435	0.0001451	-7.8539e-05
101786	0.0333	0.0287	0.0167		25.4424	-2.328e-05	9.6992e-05	3.2704e-06
101837	0.0318	0.0392	0.017		25.4552	9.7788e-05	-0.00014357	0.00012598
101888	0.0341	0.0357	0.0197		25.468	5.7432e-05	-9.5454e-05	4.4175e-05
101939	0.0421	0.0392	0.0244		25.4808	0.00021886	9.6992e-05	0.00016689
101990	0.0409	0.0294	0.0174		25.4936	0.0001785	-4.7342e-05	3.2704e-06
102042	0.0311	0.0371	0.0182		25.5064	-0.00010399	7.6931e-07	4.4175e-05
102093	0.0291	0.0329	0.0224		25.5192	1.7076e-05	0.0001451	3.2704e-06
102144	0.0432	0.0441	0.019		25.532	9.7788e-05	-9.5454e-05	3.2704e-06
102195	0.0349	0.0399	0.0186		25.5448	-2.328e-05	-9.5454e-05	0.00033051
102246	0.0322	0.0406	0.0205		25.5576	0.00021886	-9.5454e-05	4.4175e-05
102298	0.0451	0.0343	0.0174		25.5704	-6.3637e-05	0.00028944	3.2704e-06
[truncated: 46,829 more rows]

## Sheet: Figure 5d - Pb3S2Cl2 NC
# Projected DOS for atomic kind Pb at iteration step i = 0, E(Fermi) = -0.107299 a.u.									# Projected DOS for atomic kind S at iteration step i = 0, E(Fermi) = -0.107299 a.u.									# Projected DOS for atomic kind Cl at iteration step i = 0, E(Fermi) = -0.107299 a.u.
MO	Eigenvalue [a.u.]	Occupation	s	p	d				MO	Eigenvalue [a.u.]	Occupation	s	p	d				MO	Eigenvalue [a.u.]	Occupation	s	p	d
1	-0.679631	2	0.0611256	0.144597	0.0810238				1	-0.679631	2	0.00309901	0.00083286	0.00010542				1	-0.679631	2	0.707762	0.00112812	0.00032614
2	-0.678499	2	0.0475549	0.107329	0.0789969				2	-0.678499	2	0.00259559	0.00092698	0.00010329				2	-0.678499	2	0.761481	0.00070006	0.00031195
3	-0.677773	2	0.0368694	0.123238	0.0986574				3	-0.677773	2	0.00300419	0.00083692	0.00014607				3	-0.677773	2	0.736854	0.00030438	8.997e-05
4	-0.676827	2	0.0518943	0.153162	0.0880014				4	-0.676827	2	0.00376941	0.00062184	6.787e-05				4	-0.676827	2	0.702016	0.00036452	0.00010273
5	-0.675435	2	0.0733144	0.11682	0.0600246				5	-0.675435	2	0.00120594	0.00043623	6.178e-05				5	-0.675435	2	0.744735	0.00286997	0.00053213
6	-0.674019	2	0.0419426	0.127103	0.090438				6	-0.674019	2	0.00356574	0.00070101	0.00012371				6	-0.674019	2	0.735681	0.00030599	0.00013803
7	-0.672984	2	0.055815	0.137808	0.0880381				7	-0.672984	2	0.00376936	0.00076361	0.000127				7	-0.672984	2	0.712607	0.00083794	0.00023431
8	-0.672248	2	0.0770659	0.118337	0.0571265				8	-0.672248	2	0.00134987	0.00037486	5.26e-05				8	-0.672248	2	0.742635	0.0025643	0.00049426
9	-0.671648	2	0.0566139	0.156218	0.0839337				9	-0.671648	2	0.00312287	0.00050298	7.942e-05				9	-0.671648	2	0.69872	0.00069671	0.0001125
10	-0.669311	2	0.0444888	0.126436	0.0872726				10	-0.669311	2	0.0028696	0.00058571	8.723e-05				10	-0.669311	2	0.737308	0.00075413	0.00019822
11	-0.668602	2	0.0598545	0.116035	0.0740811				11	-0.668602	2	0.00316939	0.00070046	9.934e-05				11	-0.668602	2	0.74466	0.0011638	0.00023567
12	-0.668548	2	0.0321715	0.124032	0.0943349				12	-0.668548	2	0.00199482	0.00037104	7.412e-05				12	-0.668548	2	0.746271	0.00056886	0.000181
13	-0.66825	2	0.0404928	0.115566	0.0903971				13	-0.66825	2	0.00363683	0.00105254	0.00015241				13	-0.66825	2	0.748345	0.00024448	0.00011268
14	-0.668161	2	0.0454766	0.105219	0.110466				14	-0.668161	2	0.00285817	0.00090329	0.00010197				14	-0.668161	2	0.734306	0.00054512	0.00012411
15	-0.667242	2	0.0286721	0.146666	0.0823562				15	-0.667242	2	0.00193973	0.00081973	8.941e-05				15	-0.667242	2	0.738874	0.00045733	0.00012539
16	-0.667143	2	0.0591154	0.138722	0.0778777				16	-0.667143	2	0.00331664	0.00044979	8.96e-05				16	-0.667143	2	0.719508	0.00076089	0.00015999
17	-0.667094	2	0.0392632	0.124594	0.106548				17	-0.667094	2	0.00198991	0.00054272	0.00012368				17	-0.667094	2	0.725972	0.00083922	0.00012725
18	-0.666659	2	0.0777775	0.128383	0.0699589				18	-0.666659	2	0.00481645	0.00105597	0.00013373				18	-0.666659	2	0.716891	0.00083037	0.00015352
19	-0.66638	2	0.0612956	0.108201	0.0663384				19	-0.66638	2	0.00471485	0.00077993	0.00010211				19	-0.66638	2	0.757052	0.00124611	0.00026956
20	-0.666294	2	0.0704605	0.132161	0.0759076				20	-0.666294	2	0.00535171	0.00074355	8.359e-05				20	-0.666294	2	0.71437	0.00077056	0.00015126
21	-0.666188	2	0.0451084	0.119357	0.0864616				21	-0.666188	2	0.00332012	0.00089718	0.00013427				21	-0.666188	2	0.743792	0.00073792	0.00019182
22	-0.665928	2	0.0707418	0.142325	0.0616079				22	-0.665928	2	0.00165293	0.00065868	5.712e-05				22	-0.665928	2	0.720821	0.00173772	0.00039822
23	-0.665702	2	0.0350844	0.116254	0.0948033				23	-0.665702	2	0.00225921	0.00081104	0.00012621				23	-0.665702	2	0.749705	0.00070861	0.00024751
24	-0.66513	2	0.0255866	0.113457	0.104737				24	-0.66513	2	0.00091706	0.00027196	4.116e-05				24	-0.66513	2	0.753773	0.00099077	0.00022574
25	-0.664881	2	0.0498018	0.146106	0.0961981				25	-0.664881	2	0.00341268	0.00049664	0.00010794				25	-0.664881	2	0.70349	0.00031249	7.424e-05
26	-0.664746	2	0.0545303	0.113636	0.0793671				26	-0.664746	2	0.00414937	0.00085871	0.00010357				26	-0.664746	2	0.746529	0.0006427	0.00018328
27	-0.664267	2	0.0519971	0.12108	0.0722479				27	-0.664267	2	0.00467567	0.00089236	0.00010788				27	-0.664267	2	0.748214	0.00063887	0.00014584
28	-0.663737	2	0.0386769	0.124189	0.0955846				28	-0.663737	2	0.00211878	0.0009281	0.00012498				28	-0.663737	2	0.737445	0.00076881	0.00016467
29	-0.663616	2	0.06193	0.119241	0.0825016				29	-0.663616	2	0.00555739	0.00060759	0.00011093				29	-0.663616	2	0.72934	0.00059026	0.00012163
30	-0.663605	2	0.0521371	0.137839	0.062286				30	-0.663605	2	0.0036399	0.00070266	0.00012299				30	-0.663605	2	0.742441	0.00067677	0.0001552
31	-0.66319	2	0.0586064	0.138559	0.0790693				31	-0.66319	2	0.00475331	0.00067732	0.00010878				31	-0.66319	2	0.717673	0.00041876	0.00013475
32	-0.6631	2	0.0674674	0.129518	0.0709234				32	-0.6631	2	0.00271661	0.0005073	5.64e-05				32	-0.6631	2	0.727752	0.00080321	0.00025572
33	-0.662558	2	0.0522272	0.139851	0.0703369				33	-0.662558	2	0.00361125	0.00074798	0.00010065				33	-0.662558	2	0.732178	0.00074883	0.00019911
34	-0.662505	2	0.0491171	0.137696	0.0720413				34	-0.662505	2	0.00284544	0.00086004	9.84e-05				34	-0.662505	2	0.736631	0.00055192	0.00015896
35	-0.66246	2	0.0428726	0.13152	0.0789289				35	-0.66246	2	0.00282956	0.00068512	0.00012405				35	-0.66246	2	0.742446	0.00046918	0.00012482
36	-0.662362	2	0.0427709	0.153442	0.0638545				36	-0.662362	2	0.00251338	0.00069711	0.00010894				36	-0.662362	2	0.735729	0.00070151	0.00018331
37	-0.662209	2	0.0550315	0.141156	0.071079				37	-0.662209	2	0.00475537	0.00071525	0.00010248				37	-0.662209	2	0.72661	0.00045074	0.00010001
38	-0.66215	2	0.064143	0.13067	0.070289				38	-0.66215	2	0.0042432	0.00054648	9.672e-05				38	-0.66215	2	0.729137	0.00072081	0.00015386
39	-0.662042	2	0.0449314	0.142941	0.0816995				39	-0.662042	2	0.00305387	0.00076522	0.00013023				39	-0.662042	2	0.72605	0.0003138	0.00011517
40	-0.661592	2	0.0668645	0.133662	0.0715209				40	-0.661592	2	0.0055641	0.00076418	8.058e-05				40	-0.661592	2	0.721039	0.00040304	0.00010137
41	-0.661514	2	0.0384031	0.121121	0.0880669				41	-0.661514	2	0.00305262	0.00104884	0.00015829				41	-0.661514	2	0.747301	0.00065539	0.00019306
42	-0.661416	2	0.051411	0.137843	0.0773896				42	-0.661416	2	0.00379642	0.00088552	9.875e-05				42	-0.661416	2	0.727888	0.00053576	0.00015286
43	-0.661381	2	0.047685	0.138811	0.0654549				43	-0.661381	2	0.00294468	0.00086064	0.00011392				43	-0.661381	2	0.743118	0.00076948	0.00024269
44	-0.661226	2	0.0542469	0.123218	0.0747952				44	-0.661226	2	0.00347132	0.00074996	0.00011842				44	-0.661226	2	0.741887	0.00124717	0.00026577
45	-0.66118	2	0.0733707	0.112035	0.0547818				45	-0.66118	2	0.00348005	0.00104782	0.00011283				45	-0.66118	2	0.752749	0.00197326	0.00044991
46	-0.661061	2	0.0436716	0.126134	0.0862424				46	-0.661061	2	0.00346823	0.00089839	9.961e-05				46	-0.661061	2	0.73868	0.00064182	0.00016423
47	-0.661058	2	0.0556369	0.129605	0.0762377				47	-0.661058	2	0.00405088	0.0005216	9.629e-05				47	-0.661058	2	0.733029	0.00065583	0.00016694
48	-0.660991	2	0.0427605	0.115588	0.0886571				48	-0.660991	2	0.00152281	0.00051195	8.378e-05				48	-0.660991	2	0.748906	0.00156057	0.00040923
49	-0.660851	2	0.0444735	0.114125	0.0791135				49	-0.660851	2	0.00375416	0.00098806	0.00013866				49	-0.660851	2	0.756572	0.00060203	0.00023344
50	-0.660463	2	0.0403185	0.097041	0.0899828				50	-0.660463	2	0.00212905	0.00115615	0.00014888				50	-0.660463	2	0.768138	0.00086527	0.00022014
51	-0.660446	2	0.0382106	0.0988217	0.0814475				51	-0.660446	2	0.00240854	0.00078887	0.00010241				51	-0.660446	2	0.776304	0.00145899	0.00045768
52	-0.660323	2	0.0545682	0.138066	0.0687476				52	-0.660323	2	0.00457732	0.00058681	9.404e-05				52	-0.660323	2	0.73277	0.00047429	0.00011582
53	-0.660303	2	0.0424649	0.122083	0.0947217				53	-0.660303	2	0.00329083	0.00071939	0.0001301				53	-0.660303	2	0.735616	0.00079208	0.00018195
54	-0.660255	2	0.0641948	0.139591	0.0613454				54	-0.660255	2	0.00474654	0.00059059	8.596e-05				54	-0.660255	2	0.728915	0.00042831	0.00010239
55	-0.660065	2	0.0308166	0.1111	0.121912				55	-0.660065	2	0.00177452	0.00054967	7.171e-05				55	-0.660065	2	0.733141	0.00050439	0.00012996
56	-0.660009	2	0.0384404	0.131358	0.0991664				56	-0.660009	2	0.00236522	0.00062697	0.00011775				56	-0.660009	2	0.727129	0.00059935	0.00019747
57	-0.659861	2	0.0483345	0.139212	0.0888758				57	-0.659861	2	0.00248812	0.00074236	9.982e-05				57	-0.659861	2	0.719561	0.00055472	0.0001312
58	-0.659849	2	0.0240557	0.109245	0.104848				58	-0.659849	2	0.00079124	0.00029939	5.481e-05				58	-0.659849	2	0.7594	0.00103879	0.00026629
59	-0.659714	2	0.0169762	0.134841	0.103706				59	-0.659714	2	0.00119829	0.00069493	9.195e-05				59	-0.659714	2	0.741972	0.00042346	9.678e-05
60	-0.659687	2	0.0550526	0.139916	0.0749476				60	-0.659687	2	0.00395593	0.00070475	8.354e-05				60	-0.659687	2	0.724802	0.00043798	9.926e-05
61	-0.659378	2	0.0499716	0.115627	0.0846278				61	-0.659378	2	0.00433832	0.00080777	0.00010921				61	-0.659378	2	0.743821	0.00055654	0.00014151
62	-0.659275	2	0.0454889	0.121835	0.0892033				62	-0.659275	2	0.00367524	0.00068483	0.00014593				62	-0.659275	2	0.738356	0.00046329	0.00014823
63	-0.659201	2	0.0474515	0.13292	0.0745104				63	-0.659201	2	0.0043541	0.00057699	0.00010635				63	-0.659201	2	0.739512	0.0004488	0.00011936
64	-0.65906	2	0.0697003	0.147939	0.0568099				64	-0.65906	2	0.00486386	0.00091474	7.662e-05				64	-0.65906	2	0.719031	0.00052262	0.00014243
65	-0.659004	2	0.0364571	0.132875	0.0753328				65	-0.659004	2	0.0025718	0.00059386	0.00011889				65	-0.659004	2	0.751353	0.00054017	0.00015721
66	-0.658909	2	0.0464481	0.137779	0.0795505				66	-0.658909	2	0.00320258	0.00058293	0.00010522				66	-0.658909	2	0.731793	0.00042746	0.00011175
67	-0.658816	2	0.0168183	0.101276	0.138628				67	-0.658816	2	0.00121207	0.00054474	0.00010864				67	-0.658816	2	0.7409	0.00044412	6.772e-05
68	-0.65859	2	0.0635682	0.125427	0.0733113				68	-0.65859	2	0.00473773	0.00074952	9.403e-05				68	-0.65859	2	0.731369	0.00061515	0.00012736
69	-0.658509	2	0.0464314	0.122098	0.0834036				69	-0.658509	2	0.00250372	0.0010535	0.00014737				69	-0.658509	2	0.742983	0.0010719	0.00030714
70	-0.658483	2	0.0463878	0.100688	0.0961826				70	-0.658483	2	0.00307745	0.00081578	0.00013842				70	-0.658483	2	0.751851	0.00065398	0.00020495
71	-0.658209	2	0.0613821	0.128283	0.0630108				71	-0.658209	2	0.00392919	0.00055534	0.00011017				71	-0.658209	2	0.741743	0.00077433	0.00021196
72	-0.658188	2	0.051372	0.107702	0.0770187				72	-0.658188	2	0.00295841	0.00070533	8.732e-05				72	-0.658188	2	0.7586	0.00128719	0.00026869
73	-0.657777	2	0.0560732	0.12621	0.0674706				73	-0.657777	2	0.00488892	0.00066935	9.043e-05				73	-0.657777	2	0.744048	0.00042507	0.00012402
74	-0.657749	2	0.0608052	0.131118	0.0641601				74	-0.657749	2	0.00532475	0.00065554	8.224e-05				74	-0.657749	2	0.737367	0.00038302	0.00010338
75	-0.657656	2	0.0568145	0.131809	0.0715648				75	-0.657656	2	0.00515769	0.0006282	8.147e-05				75	-0.657656	2	0.733467	0.00037423	0.00010287
76	-0.657592	2	0.0331166	0.120042	0.091341				76	-0.657592	2	0.00251471	0.00078276	0.00013439				76	-0.657592	2	0.751376	0.00051456	0.00017796
77	-0.657575	2	0.0417332	0.130338	0.0835793				77	-0.657575	2	0.00313647	0.00064817	9.686e-05				77	-0.657575	2	0.7398	0.00050422	0.00016391
78	-0.657463	2	0.0429926	0.135488	0.0806882				78	-0.657463	2	0.00285667	0.00065429	9.604e-05				78	-0.657463	2	0.736656	0.0004447	0.00012382
79	-0.657243	2	0.0446762	0.136917	0.0754716				79	-0.657243	2	0.00345449	0.00080102	0.00012006				79	-0.657243	2	0.73793	0.00048313	0.00014666
80	-0.657087	2	0.0415959	0.129941	0.0872516				80	-0.657087	2	0.00339931	0.00080965	0.00012912				80	-0.657087	2	0.736123	0.00058986	0.00016123
81	-0.657019	2	0.0443148	0.132312	0.0833469				81	-0.657019	2	0.00342969	0.00057116	0.00011217				81	-0.657019	2	0.735479	0.00035634	7.792e-05
82	-0.656899	2	0.0501208	0.108843	0.0744439				82	-0.656899	2	0.00313954	0.00070774	7.257e-05				82	-0.656899	2	0.761736	0.00076618	0.00016963
83	-0.656887	2	0.0523592	0.134964	0.0754656				83	-0.656887	2	0.0038572	0.00075546	8.851e-05				83	-0.656887	2	0.731864	0.00050287	0.00014319
84	-0.656871	2	0.0222243	0.112161	0.102367				84	-0.656871	2	0.00108737	0.00049787	9.838e-05				84	-0.656871	2	0.760697	0.00067001	0.00019733
85	-0.656847	2	0.0488295	0.131413	0.0802314				85	-0.656847	2	0.00410556	0.00061313	9.545e-05				85	-0.656847	2	0.734188	0.00041576	0.00010807
86	-0.65682	2	0.0430819	0.127253	0.0832633				86	-0.65682	2	0.00376751	0.00064889	9.883e-05				86	-0.65682	2	0.74145	0.0003039	0.00013289
87	-0.656714	2	0.044152	0.139214	0.0830446				87	-0.656714	2	0.00435563	0.00062652	0.0001036				87	-0.656714	2	0.728054	0.0003775	7.214e-05
88	-0.656631	2	0.0548078	0.135545	0.069496				88	-0.656631	2	0.00461523	0.00059337	9.035e-05				88	-0.656631	2	0.73443	0.00034577	7.665e-05
89	-0.656608	2	0.0410917	0.138633	0.0745258				89	-0.656608	2	0.00339316	0.00055754	0.00010749				89	-0.656608	2	0.741118	0.00045171	0.00012137
90	-0.656588	2	0.0422923	0.135811	0.0788114				90	-0.656588	2	0.00319313	0.00071285	8.792e-05				90	-0.656588	2	0.7386	0.00040207	8.924e-05
91	-0.656424	2	0.0288999	0.120804	0.0984754				91	-0.656424	2	0.00192936	0.00061414	9.94e-05				91	-0.656424	2	0.748569	0.00050907	9.944e-05
92	-0.656382	2	0.0429392	0.120445	0.0925192				92	-0.656382	2	0.00368789	0.00062205	0.00010351				92	-0.656382	2	0.739193	0.00039446	9.617e-05
93	-0.656332	2	0.0474244	0.126596	0.084585				93	-0.656332	2	0.00408394	0.00062193	0.00010925				93	-0.656332	2	0.736115	0.00034815	0.00011574
94	-0.656208	2	0.0496338	0.132756	0.0778346				94	-0.656208	2	0.00400985	0.00063827	0.00011174				94	-0.656208	2	0.7345	0.00038642	0.0001297
95	-0.656118	2	0.0489018	0.141896	0.0780162				95	-0.656118	2	0.00399528	0.00077878	8.547e-05				95	-0.656118	2	0.725733	0.00048674	0.00010669
96	-0.65597	2	0.0316912	0.122251	0.102509				96	-0.65597	2	0.0028017	0.00053763	9.706e-05				96	-0.65597	2	0.739664	0.00037555	7.306e-05
97	-0.6559	2	0.0376326	0.135343	0.0811174				97	-0.6559	2	0.00261401	0.00053598	0.00011289				97	-0.6559	2	0.742073	0.00047191	9.908e-05
98	-0.655601	2	0.0516697	0.138075	0.0734058				98	-0.655601	2	0.003814	0.00075112	0.00011215				98	-0.655601	2	0.731735	0.00034474	9.24e-05
99	-0.655594	2	0.0385417	0.134753	0.072612				99	-0.655594	2	0.00303968	0.00051326	0.00012637				99	-0.655594	2	0.749848	0.00043573	0.00012988
100	-0.655582	2	0.0446737	0.0985546	0.075465				100	-0.655582	2	0.00200931	0.0009027	0.00011141				100	-0.655582	2	0.776749	0.00121638	0.00031803
101	-0.655573	2	0.0505577	0.13888	0.0713077				101	-0.655573	2	0.00390961	0.00065381	9.168e-05				101	-0.655573	2	0.734117	0.00039287	8.925e-05
102	-0.65552	2	0.0489124	0.141614	0.0722905				102	-0.65552	2	0.00366103	0.00060091	8.395e-05				102	-0.65552	2	0.732391	0.00036858	7.775e-05
103	-0.655437	2	0.0347359	0.133214	0.103103				103	-0.655437	2	0.00338608	0.00056724	0.00012793				103	-0.655437	2	0.724341	0.00046762	5.782e-05
104	-0.655318	2	0.0296578	0.109162	0.0920136				104	-0.655318	2	0.0024737	0.00079636	0.00011755				104	-0.655318	2	0.765177	0.00047074	0.00013193
105	-0.655105	2	0.0412098	0.142831	0.0718369				105	-0.655105	2	0.0030639	0.00058199	8.67e-05				105	-0.655105	2	0.739939	0.00036644	8.421e-05
106	-0.654998	2	0.0456522	0.142431	0.0717426				106	-0.654998	2	0.00353144	0.00065093	9.659e-05				106	-0.654998	2	0.735446	0.00036552	8.32e-05
107	-0.654992	2	0.0363644	0.127697	0.0821709				107	-0.654992	2	0.00279225	0.00059359	0.0001062				107	-0.654992	2	0.749808	0.00036189	0.00010623
108	-0.654853	2	0.050309	0.139336	0.0721755				108	-0.654853	2	0.00409367	0.00071399	8.272e-05				108	-0.654853	2	0.732883	0.00031878	8.702e-05
109	-0.654758	2	0.0392566	0.130125	0.0876609				109	-0.654758	2	0.00283975	0.00069678	0.00011391				109	-0.654758	2	0.738815	0.00039205	0.00010024
110	-0.654634	2	0.0385042	0.140137	0.0811167				110	-0.654634	2	0.0029714	0.00062367	9.715e-05				110	-0.654634	2	0.736148	0.00032599	7.624e-05
111	-0.654565	2	0.0407114	0.11234	0.0897834				111	-0.654565	2	0.00289191	0.00068037	0.00012134				111	-0.654565	2	0.752626	0.00071305	0.00013261
112	-0.654481	2	0.0422938	0.132846	0.0781687				112	-0.654481	2	0.00356231	0.00075223	0.00010373				112	-0.654481	2	0.741825	0.00036258	8.525e-05
113	-0.654354	2	0.0425344	0.133672	0.0777109				113	-0.654354	2	0.00367397	0.00071435	0.00010207				113	-0.654354	2	0.741169	0.0003439	7.879e-05
114	-0.654339	2	0.0228774	0.140662	0.0854347				114	-0.654339	2	0.00180173	0.00054526	0.0001186				114	-0.654339	2	0.748119	0.00034456	9.696e-05
115	-0.654201	2	0.0340932	0.134166	0.0888194				115	-0.654201	2	0.00261903	0.00076986	0.00010245				115	-0.654201	2	0.73898	0.00036317	8.646e-05
116	-0.654135	2	0.0297914	0.125695	0.102286				116	-0.654135	2	0.00235324	0.00050393	9.931e-05				116	-0.654135	2	0.738801	0.00039022	8.043e-05
117	-0.654023	2	0.0286339	0.137427	0.0777489				117	-0.654023	2	0.00177023	0.0006759	0.00011331				117	-0.654023	2	0.753113	0.00039602	0.00012145
118	-0.653758	2	0.0430691	0.1259	0.0846152				118	-0.653758	2	0.00293455	0.00071618	0.0001019				118	-0.653758	2	0.741918	0.00061744	0.00012755
119	-0.653752	2	0.0608103	0.111389	0.0702296				119	-0.653752	2	0.00523478	0.00127157	9.768e-05				119	-0.653752	2	0.749426	0.00127071	0.00026998
120	-0.65371	2	0.0221131	0.113982	0.10094				120	-0.65371	2	0.00111062	0.00065965	8.238e-05				120	-0.65371	2	0.76021	0.00069335	0.0002087
121	-0.65366	2	0.0472785	0.122383	0.0761876				121	-0.65366	2	0.0042485	0.00075239	0.00011027				121	-0.65366	2	0.748529	0.00038824	0.00012239
122	-0.653586	2	0.0426233	0.124503	0.0825144				122	-0.653586	2	0.00299516	0.00071028	0.00010337				122	-0.653586	2	0.745494	0.00084811	0.0002076
123	-0.6535	2	0.0305429	0.131584	0.0848364				123	-0.6535	2	0.00187121	0.00054339	9.948e-05				123	-0.6535	2	0.749709	0.00064061	0.00017389
124	-0.653474	2	0.0398402	0.118453	0.0851584				124	-0.653474	2	0.0022186	0.00070925	0.00010813				124	-0.653474	2	0.752037	0.00117863	0.00029678
125	-0.653361	2	0.0394329	0.110917	0.0881244				125	-0.653361	2	0.00282071	0.00084701	0.00010426				125	-0.653361	2	0.75698	0.00063029	0.00014377
126	-0.653359	2	0.0281896	0.130542	0.0913255				126	-0.653359	2	0.00223807	0.00060231	0.00010039				126	-0.653359	2	0.746559	0.00035826	8.497e-05
127	-0.653327	2	0.0386997	0.114592	0.0865341				127	-0.653327	2	0.00261471	0.00085743	0.0001064				127	-0.653327	2	0.755805	0.00064284	0.00014771
128	-0.653146	2	0.0336121	0.13332	0.0844065				128	-0.653146	2	0.00214415	0.00071108	0.00012917				128	-0.653146	2	0.744983	0.00055707	0.00013646
129	-0.653131	2	0.0336791	0.13327	0.0845696				129	-0.653131	2	0.00201273	0.00069588	0.00011861				129	-0.653131	2	0.744996	0.00052518	0.00013314
130	-0.652995	2	0.0494566	0.128019	0.0746318				130	-0.652995	2	0.00409991	0.00073542	0.00010483				130	-0.652995	2	0.742229	0.00058717	0.00013636
131	-0.652924	2	0.0353352	0.13442	0.084878				131	-0.652924	2	0.00283778	0.00074269	0.00010634				131	-0.652924	2	0.741184	0.00040073	9.574e-05
132	-0.652791	2	0.0331779	0.136568	0.0843018				132	-0.652791	2	0.00256428	0.00056912	9.26e-05				132	-0.652791	2	0.742291	0.00034857	8.769e-05
133	-0.652751	2	0.0356375	0.131455	0.0879594				133	-0.652751	2	0.00286341	0.00058741	9.467e-05				133	-0.652751	2	0.740965	0.00035974	7.74e-05
134	-0.652671	2	0.039024	0.125763	0.0842167				134	-0.652671	2	0.00356597	0.00061576	0.00010049				134	-0.652671	2	0.746292	0.00033782	8.426e-05
135	-0.652624	2	0.0220302	0.12066	0.103533				135	-0.652624	2	0.00142011	0.0004627	9.992e-05				135	-0.652624	2	0.751253	0.00045021	9.121e-05
136	-0.652561	2	0.0298844	0.131633	0.0928896				136	-0.652561	2	0.00212687	0.00055864	0.00011399				136	-0.652561	2	0.742321	0.00038824	8.509e-05
137	-0.652455	2	0.0296757	0.141362	0.084367				137	-0.652455	2	0.0020837	0.00057516	0.00011399				137	-0.652455	2	0.741358	0.00037698	8.783e-05
138	-0.652371	2	0.0359663	0.123614	0.0872328				138	-0.652371	2	0.00265292	0.00074899	0.00011359				138	-0.652371	2	0.748909	0.00061042	0.00015254
139	-0.65228	2	0.0302582	0.128911	0.0939397				139	-0.65228	2	0.00253579	0.00057941	0.00010556				139	-0.65228	2	0.743263	0.00032492	8.289e-05
140	-0.652246	2	0.0362903	0.136049	0.0826889				140	-0.652246	2	0.00300161	0.00058793	0.00010114				140	-0.652246	2	0.740877	0.00032716	7.626e-05
141	-0.652062	2	0.0498211	0.135805	0.0691364				141	-0.652062	2	0.0029578	0.00076233	8.829e-05				141	-0.652062	2	0.740452	0.00081073	0.00016573
142	-0.65197	2	0.0294486	0.119727	0.104608				142	-0.65197	2	0.00198976	0.00065224	8.855e-05				142	-0.65197	2	0.742936	0.00044804	0.00010205
143	-0.651939	2	0.0267698	0.139902	0.087848				143	-0.651939	2	0.0019426	0.00058424	8.645e-05				143	-0.651939	2	0.742453	0.00033886	7.491e-05
144	-0.651825	2	0.0328688	0.117316	0.0955544				144	-0.651825	2	0.00241345	0.00070974	9.935e-05				144	-0.651825	2	0.750289	0.00059972	0.00014923
145	-0.65179	2	0.0247839	0.110591	0.105631				145	-0.65179	2	0.00193358	0.00049272	9.798e-05				145	-0.65179	2	0.75608	0.00032495	6.41e-05
146	-0.651722	2	0.0501361	0.117628	0.0779272				146	-0.651722	2	0.00321669	0.00083672	0.00014713				146	-0.651722	2	0.749194	0.00073118	0.00018298
147	-0.651718	2	0.051923	0.11311	0.0796191				147	-0.651718	2	0.00461722	0.00126651	0.0001588				147	-0.651718	2	0.748125	0.00097445	0.000206
148	-0.651698	2	0.0310146	0.146452	0.0828801				148	-0.651698	2	0.00150062	0.00062417	9.849e-05				148	-0.651698	2	0.73669	0.00060548	0.00013429
149	-0.651648	2	0.0247289	0.110248	0.0972889				149	-0.651648	2	0.00216583	0.00077082	0.0001368				149	-0.651648	2	0.76408	0.00045886	0.00012118
150	-0.651618	2	0.0380934	0.132811	0.0843058				150	-0.651618	2	0.00297086	0.00068342	0.00010434				150	-0.651618	2	0.740605	0.00033758	8.787e-05
151	-0.651512	2	0.00946128	0.106311	0.11644				151	-0.651512	2	0.00043842	0.00025084	5.411e-05				151	-0.651512	2	0.766258	0.00060676	0.00018036
152	-0.651493	2	0.0285657	0.131487	0.0945441				152	-0.651493	2	0.00232572	0.0005743	9.471e-05				152	-0.651493	2	0.741949	0.00037652	8.291e-05
153	-0.651428	2	0.0365796	0.109718	0.0988867				153	-0.651428	2	0.00252919	0.00058673	9.749e-05				153	-0.651428	2	0.750846	0.00063972	0.00011676
154	-0.651416	2	0.0388036	0.11447	0.0927869				154	-0.651416	2	0.00233816	0.00066676	0.00010993				154	-0.651416	2	0.749955	0.00071953	0.00015098
155	-0.651369	2	0.0364361	0.113754	0.0971562				155	-0.651369	2	0.00203115	0.00071461	0.00012061				155	-0.651369	2	0.748874	0.00075738	0.00015547
156	-0.651347	2	0.0256941	0.115269	0.105997				156	-0.651347	2	0.00164618	0.00067944	0.00012297				156	-0.651347	2	0.75006	0.00043901	9.259e-05
157	-0.651261	2	0.0191566	0.111771	0.11095				157	-0.651261	2	0.00136564	0.00052068	0.00011845				157	-0.651261	2	0.755617	0.00040354	9.676e-05
158	-0.651224	2	0.0187811	0.115558	0.108604				158	-0.651224	2	0.00127349	0.00053834	0.00012252				158	-0.651224	2	0.754642	0.00038351	9.721e-05
159	-0.651205	2	0.0101304	0.103292	0.12647				159	-0.651205	2	0.00073826	0.00038537	8.146e-05				159	-0.651205	2	0.758162	0.00064691	9.424e-05
160	-0.651083	2	0.0245585	0.130031	0.0961821				160	-0.651083	2	0.00192959	0.00058298	9.362e-05				160	-0.651083	2	0.746205	0.00033517	8.191e-05
161	-0.651077	2	0.0250546	0.132934	0.0889237				161	-0.651077	2	0.00163616	0.00052504	0.00010509				161	-0.651077	2	0.750322	0.00040892	9.026e-05
162	-0.651062	2	0.0200769	0.129285	0.0993736				162	-0.651062	2	0.00132652	0.00060405	0.00011433				162	-0.651062	2	0.748739	0.0003897	9.079e-05
163	-0.650976	2	0.0345896	0.108318	0.0931052				163	-0.650976	2	0.0021955	0.0006508	0.00010232				163	-0.650976	2	0.760181	0.00068175	0.00017498
164	-0.65093	2	0.022932	0.12719	0.102389				164	-0.65093	2	0.00186159	0.00067438	0.00011346				164	-0.65093	2	0.744386	0.00037109	8.301e-05
165	-0.650914	2	0.0231512	0.1201	0.106377				165	-0.650914	2	0.00229433	0.00060614	9.341e-05				165	-0.650914	2	0.746992	0.00031672	7.041e-05
166	-0.650733	2	0.0337947	0.109136	0.0936236				166	-0.650733	2	0.00379908	0.00110583	0.00014846				166	-0.650733	2	0.757527	0.00064518	0.00021955
167	-0.650695	2	0.0235596	0.111545	0.103828				167	-0.650695	2	0.00239826	0.00077401	0.00013434				167	-0.650695	2	0.757177	0.00044548	0.00013856
168	-0.650641	2	0.0315949	0.123242	0.0971795				168	-0.650641	2	0.00232384	0.00061339	0.00010795				168	-0.650641	2	0.744325	0.00049621	0.00011644
169	-0.650538	2	0.0157392	0.110934	0.115628				169	-0.650538	2	0.00157105	0.00047644	0.00011686				169	-0.650538	2	0.755158	0.00030526	7.085e-05
170	-0.650407	2	0.0392255	0.119191	0.0902875				170	-0.650407	2	0.00204155	0.00075505	0.00010362				170	-0.650407	2	0.747365	0.00083862	0.00019292
171	-0.650368	2	0.0205898	0.119723	0.10727				171	-0.650368	2	0.00194447	0.00073225	9.295e-05				171	-0.650368	2	0.749137	0.00041934	9.107e-05
172	-0.650362	2	0.0292596	0.124252	0.0956775				172	-0.650362	2	0.00180128	0.00058353	0.00011054				172	-0.650362	2	0.747677	0.00053304	0.0001057
173	-0.650338	2	0.0151818	0.0957219	0.128303				173	-0.650338	2	0.00139876	0.00055274	0.00012047				173	-0.650338	2	0.758305	0.0003478	6.771e-05
174	-0.650293	2	0.0183764	0.105133	0.107764				174	-0.650293	2	0.00091294	0.00041875	5.942e-05				174	-0.650293	2	0.766828	0.00039883	0.00010839
175	-0.650278	2	0.0309636	0.104961	0.105258				175	-0.650278	2	0.00184767	0.00074869	0.00012463				175	-0.650278	2	0.755018	0.00083796	0.00024062
176	-0.649986	2	0.0249079	0.120357	0.100044				176	-0.649986	2	0.00248428	0.00051493	0.00010486				176	-0.649986	2	0.751217	0.0002955	7.358e-05
177	-0.649963	2	0.0225411	0.120621	0.0981909				177	-0.649963	2	0.0020338	0.00055371	0.00011007				177	-0.649963	2	0.755579	0.00029823	7.168e-05
178	-0.64988	2	0.0248566	0.13094	0.0963779				178	-0.64988	2	0.00253127	0.00062965	0.00010683				178	-0.64988	2	0.744149	0.00032718	8.152e-05
179	-0.649825	2	0.0216572	0.126091	0.100152				179	-0.649825	2	0.00184234	0.00043009	0.00011572				179	-0.649825	2	0.749356	0.00028131	7.51e-05
180	-0.649805	2	0.018147	0.122333	0.100876				180	-0.649805	2	0.00179458	0.00056841	0.00010626				180	-0.649805	2	0.755781	0.00032445	7.017e-05
181	-0.649705	2	0.0217807	0.110609	0.102248				181	-0.649705	2	0.00134357	0.00103033	0.00012808				181	-0.649705	2	0.761998	0.00073067	0.000131
182	-0.649623	2	0.0175122	0.120989	0.105726				182	-0.649623	2	0.00186401	0.00044948	9.802e-05				182	-0.649623	2	0.752998	0.00029125	7.198e-05
183	-0.649577	2	0.020772	0.12885	0.0979204				183	-0.649577	2	0.00180002	0.00050088	0.00011576				183	-0.649577	2	0.749472	0.00047608	9.207e-05
184	-0.649545	2	0.0266297	0.125248	0.0953604				184	-0.649545	2	0.00214553	0.00062653	0.00011039				184	-0.649545	2	0.749383	0.00041686	7.932e-05
185	-0.649428	2	0.0220262	0.112191	0.0994004				185	-0.649428	2	0.00200619	0.00056827	0.0001443				185	-0.649428	2	0.763242	0.00034934	7.317e-05
186	-0.649341	2	0.0156695	0.124909	0.105576				186	-0.649341	2	0.00131219	0.00044999	9.704e-05				186	-0.649341	2	0.751581	0.00033272	7.208e-05
187	-0.649203	2	0.0201373	0.118662	0.103954				187	-0.649203	2	0.00163302	0.00051184	0.00010236				187	-0.649203	2	0.754576	0.00036189	6.151e-05
188	-0.649143	2	0.0434614	0.122227	0.0853531				188	-0.649143	2	0.00414248	0.00068234	9.424e-05				188	-0.649143	2	0.743432	0.00050457	0.00010285
189	-0.649087	2	0.0404379	0.100612	0.0823879				189	-0.649087	2	0.00223379	0.00087657	0.0001287				189	-0.649087	2	0.772311	0.00082735	0.00018448
190	-0.649031	2	0.0259708	0.123795	0.101881				190	-0.649031	2	0.00242371	0.00063818	0.00010943				190	-0.649031	2	0.744718	0.00037813	8.631e-05
191	-0.649017	2	0.034709	0.124314	0.0908668				191	-0.649017	2	0.00309089	0.00065305	9.878e-05				191	-0.649017	2	0.745695	0.00047062	0.0001019
192	-0.648969	2	0.0158205	0.103214	0.111854				192	-0.648969	2	0.00112162	0.00048882	0.00012448				192	-0.648969	2	0.766953	0.00034659	7.727e-05
193	-0.648751	2	0.020976	0.120879	0.0996853				193	-0.648751	2	0.00138551	0.00049399	0.00011576				193	-0.648751	2	0.755896	0.00045761	0.00011022
194	-0.648701	2	0.0295264	0.114712	0.0920313				194	-0.648701	2	0.00264763	0.00072061	0.0001366				194	-0.648701	2	0.759542	0.0005252	0.00015818
195	-0.648697	2	0.0276143	0.11081	0.0955812				195	-0.648697	2	0.00250764	0.00070662	0.00013546				195	-0.648697	2	0.761958	0.00052927	0.00015725
196	-0.648576	2	0.0280334	0.113774	0.096292				196	-0.648576	2	0.00266738	0.00064134	0.0001219				196	-0.648576	2	0.758028	0.00036892	7.339e-05
197	-0.648556	2	0.0234422	0.115958	0.0983973				197	-0.648556	2	0.00218283	0.00066251	0.00012617				197	-0.648556	2	0.758813	0.0003448	7.345e-05
198	-0.648527	2	0.0162157	0.104863	0.108159				198	-0.648527	2	0.00151502	0.00053283	0.00011534				198	-0.648527	2	0.768221	0.00029659	8.178e-05
199	-0.648485	2	0.0253527	0.105262	0.107134				199	-0.648485	2	0.00221609	0.00076654	0.00013905				199	-0.648485	2	0.758476	0.00049997	0.00015424
200	-0.648479	2	0.0292297	0.116539	0.0916212				200	-0.648479	2	0.00227304	0.00086257	0.00010285				200	-0.648479	2	0.758866	0.00042634	7.891e-05
201	-0.648259	2	0.0290284	0.11951	0.0891192				201	-0.648259	2	0.00265435	0.00058882	0.00010963				201	-0.648259	2	0.758541	0.0003682	8.103e-05
202	-0.648236	2	0.0191368	0.109858	0.107987				202	-0.648236	2	0.00139862	0.00058301	0.00012103				202	-0.648236	2	0.760481	0.00034937	8.444e-05
203	-0.648169	2	0.0269921	0.11496	0.0974816				203	-0.648169	2	0.00228677	0.00061821	9.94e-05				203	-0.648169	2	0.757042	0.00044364	7.601e-05
204	-0.648105	2	0.0176134	0.11478	0.103694				204	-0.648105	2	0.00148611	0.00054572	0.00011338				204	-0.648105	2	0.761344	0.00035077	7.172e-05
205	-0.648064	2	0.0312009	0.104719	0.101027				205	-0.648064	2	0.00049347	0.00039668	6.002e-05				205	-0.648064	2	0.760109	0.00165119	0.00034252
206	-0.648017	2	0.0125233	0.111238	0.115167				206	-0.648017	2	0.00119821	0.00043997	0.00011749				206	-0.648017	2	0.75889	0.00034277	8.37e-05
207	-0.647989	2	0.0246175	0.114409	0.10006				207	-0.647989	2	0.00222651	0.00057976	0.00011005				207	-0.647989	2	0.757559	0.00036387	7.451e-05
208	-0.647848	2	0.0209531	0.11498	0.102416				208	-0.647848	2	0.00169865	0.00057401	0.00011929				208	-0.647848	2	0.758815	0.00037272	7.018e-05
209	-0.647836	2	0.0190452	0.111798	0.105765				209	-0.647836	2	0.0014427	0.00056696	0.00012288				209	-0.647836	2	0.760737	0.00043967	8.301e-05
210	-0.64777	2	0.021659	0.114749	0.106108				210	-0.64777	2	0.00185317	0.00059818	0.00011391				210	-0.64777	2	0.754509	0.00033803	7.247e-05
211	-0.647763	2	0.0288601	0.10857	0.0992024				211	-0.647763	2	0.00170062	0.00072046	0.00011419				211	-0.647763	2	0.759749	0.00094135	0.00014142
212	-0.64772	2	0.0210911	0.117364	0.100113				212	-0.64772	2	0.00195101	0.00059453	0.00011641				212	-0.64772	2	0.758341	0.00034526	8.384e-05
213	-0.647608	2	0.0216758	0.108214	0.101781				213	-0.647608	2	0.00214268	0.00039629	0.0001				213	-0.647608	2	0.765128	0.00050891	5.362e-05
214	-0.647419	2	0.0257853	0.111326	0.094674				214	-0.647419	2	0.00266981	0.00066669	9.762e-05				214	-0.647419	2	0.763795	0.00078676	0.00019846
215	-0.647416	2	0.0148716	0.103066	0.11201				215	-0.647416	2	0.00116965	0.00054756	0.00011238				215	-0.647416	2	0.767794	0.00036041	6.819e-05
216	-0.647399	2	0.0156057	0.0971086	0.120653				216	-0.647399	2	0.00161555	0.00051769	0.00012647				216	-0.647399	2	0.763939	0.00036088	7.352e-05
217	-0.647274	2	0.0168074	0.105071	0.112132				217	-0.647274	2	0.00140455	0.00052484	0.00011088				217	-0.647274	2	0.763497	0.00036863	8.288e-05
218	-0.647271	2	0.0180957	0.117013	0.10374				218	-0.647271	2	0.0015209	0.00055502	0.00011233				218	-0.647271	2	0.758549	0.00033648	7.779e-05
219	-0.647195	2	0.0248334	0.105196	0.106027				219	-0.647195	2	0.00170598	0.00054492	9.035e-05				219	-0.647195	2	0.760929	0.00053337	0.00013919
220	-0.647007	2	0.012954	0.106813	0.117207				220	-0.647007	2	0.00067328	0.00046588	7.038e-05				220	-0.647007	2	0.760809	0.00088857	0.00011977
221	-0.646964	2	0.0148925	0.10562	0.108652				221	-0.646964	2	0.0013231	0.00049485	0.00011857				221	-0.646964	2	0.768528	0.00029781	7.34e-05
222	-0.646894	2	0.025195	0.107143	0.10155				222	-0.646894	2	0.00261826	0.00052638	0.00013325				222	-0.646894	2	0.762387	0.00036288	8.43e-05
223	-0.646854	2	0.01931	0.117756	0.108677				223	-0.646854	2	0.00168697	0.00059955	0.0001115				223	-0.646854	2	0.751435	0.00034879	7.569e-05
224	-0.646802	2	0.0238789	0.112495	0.101327				224	-0.646802	2	0.00225675	0.00066004	0.00011837				224	-0.646802	2	0.75885	0.00032183	9.249e-05
225	-0.646737	2	0.0208667	0.113546	0.109177				225	-0.646737	2	0.00162946	0.00054798	0.00010233				225	-0.646737	2	0.753666	0.00039408	7.103e-05
226	-0.646692	2	0.0388507	0.112076	0.086504				226	-0.646692	2	0.00241744	0.00052125	0.00012433				226	-0.646692	2	0.758287	0.00097186	0.00024748
227	-0.646569	2	0.0240022	0.110193	0.103972				227	-0.646569	2	0.00231522	0.00062362	0.00011486				227	-0.646569	2	0.758096	0.00060332	8.029e-05
228	-0.646506	2	0.0268066	0.0980498	0.103851				228	-0.646506	2	0.00215733	0.00066108	0.00013407				228	-0.646506	2	0.767833	0.00040865	9.831e-05
229	-0.6463	2	0.0212431	0.10674	0.105414				229	-0.6463	2	0.00179706	0.00055545	0.00010928				229	-0.6463	2	0.763563	0.00049863	7.953e-05
230	-0.646293	2	0.0152663	0.11138	0.104363				230	-0.646293	2	0.00110332	0.0005341	0.00013484				230	-0.646293	2	0.766774	0.0003631	8.186e-05
231	-0.646227	2	0.0192472	0.0941889	0.115929				231	-0.646227	2	0.00206179	0.00051833	0.00012243				231	-0.646227	2	0.767477	0.00038965	6.553e-05
232	-0.646216	2	0.0292524	0.115249	0.09456				232	-0.646216	2	0.00242356	0.0007275	0.00011906				232	-0.646216	2	0.757193	0.00040466	7.054e-05
233	-0.646167	2	0.0197176	0.10632	0.105291				233	-0.646167	2	0.00171102	0.00057496	0.00011379				233	-0.646167	2	0.76572	0.00047138	8.056e-05
234	-0.646154	2	0.0200341	0.108787	0.108951				234	-0.646154	2	0.001658	0.00058879	0.00012075				234	-0.646154	2	0.759376	0.00040592	7.884e-05
235	-0.646144	2	0.0240835	0.110857	0.0966671				235	-0.646144	2	0.00135997	0.0006259	9.029e-05				235	-0.646144	2	0.765477	0.0006993	0.00013969
236	-0.646138	2	0.0225181	0.106032	0.100213				236	-0.646138	2	0.00160917	0.00053711	0.0001025				236	-0.646138	2	0.768309	0.00057476	0.00010393
237	-0.646082	2	0.0188719	0.108719	0.0926414				237	-0.646082	2	0.00116656	0.000543	8.188e-05				237	-0.646082	2	0.777013	0.00080546	0.00015732
238	-0.64607	2	0.0228245	0.111149	0.101136				238	-0.64607	2	0.00158071	0.00051814	8.393e-05				238	-0.64607	2	0.762194	0.00042598	8.781e-05
239	-0.64597	2	0.0304803	0.0991881	0.0930353				239	-0.64597	2	0.00238772	0.00074443	0.00012684				239	-0.64597	2	0.773314	0.00053989	0.00018316
240	-0.645907	2	0.0333561	0.115866	0.0903735				240	-0.645907	2	0.00167428	0.00074755	0.00010603				240	-0.645907	2	0.756687	0.00099636	0.00019336
241	-0.645904	2	0.0184681	0.0958351	0.115683				241	-0.645904	2	0.00161086	0.00056194	0.00011419				241	-0.645904	2	0.767291	0.00037533	6.095e-05
[truncated: 4,107 more rows]

## Sheet: Figure 5d - Pb4S3Cl2 NC
# Projected DOS for atomic kind Pb at iteration step i = 0, E(Fermi) = -0.103201 a.u.									# Projected DOS for atomic kind S at iteration step i = 0, E(Fermi) = -0.103201 a.u.									# Projected DOS for atomic kind Cl at iteration step i = 0, E(Fermi) = -0.103201 a.u.
[truncated: 2,623 more rows]

[truncated: 15 more sheets: Figure 5e, Figure S1, Figure S3, Figure S4, Figure S5, Figure S11b, Figure S11d, Figure S13, Figure S14, Figure S16, Figure S26, Figure S28, Figure S29a, Figure S29b, Figure S29c]
